# Supplementary material for: Sequestration by IFIT1 Impairs Translation of 2′O-unmethylated Capped RNA
Source: PLoS Pathog. 2013 Oct 3;9(10):e1003663. doi: 10.1371/journal.ppat.1003663 (PMC3789756; doi:10.1371/journal.ppat.1003663)
Supplement: Table S1 — Quantitative MS data from RNA affinity purifications with HeLa cell lysates. Proteins identified by LC-MS/MS from lysates of HeLa cells upon affinity purification with different RNA baits. Table contains log-transformed and imputed label-free quantification (LFQ) intensities of all identified proteins. Significantly enriched proteins, p values and mean differences from t-test based analyses are indicated. (XLSX) [file ppat.1003663.s008.xlsx]

## Sheet: HeLa
			beads			OH			PPP			CAP			CAP0			CAP1			beads + IFN			OH + IFN			PPP + IFN			CAP + IFN			CAP0 + IFN			CAP1 + IFN			t-test Significant
Protein IDs	Protein names	Gene names	A	B	C	A	B	C	A	B	C	A	B	C	A	B	C	A	B	C	A	B	C	A	B	C	A	B	C	A	B	C	A	B	C	A	B	C	PPP	CAP	CAP0	CAP1	PPP + IFN	CAP + IFN	CAP0 + IFN	CAP1 + IFN	combined	PPP -Log t-test p value	PPP t-test Difference
A0AV96;A0AV96-2;B7Z8Z7;D6R9D6;D6RBS9;D6REZ6;D6R9M7;D6RFL5;D6RA49;D6RBP6;D6RCT1;Q9NQ94;Q9NQ94-4;F8W9F8;Q9NQ94-2;C9JGD3;Q9NQ94-3;Q9NQ94-6;Q8TBY0;Q9NQ94-5;B4DZ27;B3KWU8;Q5T0W7	RNA-binding protein 47	RBM47	14.3602	14.4487	15.9285	17.6382	13.6769	17.6818	18.1277	18.31	17.8161	16.9005	17.5279	17.2457	18.0572	18.4293	17.6073	17.9122	18.0511	18.3258	13.4959	13.6008	14.7907	18.0053	14.6036	18.4038	18.5967	18.2023	18.9754	18.0728	18.9638	18.4637	17.7881	18.8868	18.4994	18.1509	18.7642	18.8254										0.585453	1.75227
A5JHP3;P81605	Dermcidin;Survival-promoting peptide;DCD-1	DCD	14.6049	15.336	15.9315	16.262	13.5506	17.4233	16.6375	15.3275	16.7753	14.8645	15.416	16.3422	14.9073	15.7872	14.9924	18.7262	16.6098	18.496	15.6404	15.4095	16.6187	14.0885	17.2281	13.6312	19.703	15.1793	19.7146	15.6943	15.7516	15.9482	13.8025	15.2007	13.7959	15.7696	14.6832	15.5855										0.151265	0.501443
P40227;B4DPJ8;A6NCD2	T-complex protein 1 subunit zeta	CCT6A	13.0721	16.0528	16.6932	15.1341	15.4	14.3483	17.0818	16.7886	14.7439	16.5974	16.7264	16.3294	16.4249	16.1626	16.9352	15.856	15.4462	15.024	17.0068	16.0123	16.4133	16.3757	16.5197	15.8089	16.4766	16.3139	14.5217	16.327	14.3226	16.3173	16.0956	13.1266	15.9555	16.4448	14.6539	15.3173										0.709907	1.24399
P21333;P21333-2;Q5HY54;A6NDY9;E9PHF0;F8WE98	Filamin-A	FLNA	19.0902	19.2049	18.8542	18.5258	14.809	17.8692	16.802	16.5961	16.8215	18.3529	16.5122	18.4106	17.4907	16.9835	17.6135	17.4665	16.261	17.4457	18.1087	19.2143	18.8612	18.4079	17.3456	18.1727	17.5939	16.5531	17.335	17.2505	17.1258	17.5215	18.3841	17.1717	18.0783	16.1999	16.6552	16.7386										0.102879	-0.328201
Q01105;Q01105-2;Q5VXV2;A6NGV1;B2REB8	Protein SET	SET	19.8266	18.3416	20.1657	16.9829	14.3135	17.0912	17.6851	16.5204	17.7192	17.5713	18.9282	17.6703	17.8439	19.0675	17.8001	19.1587	14.799	18.8159	19.874	18.6171	19.1639	14.4829	20.4428	14.9352	19.3106	15.369	18.6947	14.704	16.1395	15.2361	16.6507	16.6902	13.7561	16.8466	14.3125	17.154										0.523453	1.17901
Q9BT43;A6NGX6	DNA-directed RNA polymerase III subunit RPC7-like	POLR3GL	13.836	12.4263	15.1306	14.4212	14.5186	13.2218	17.4338	17.0417	17.1088	14.6735	16.7606	14.7222	15.2098	14.7528	15.0145	16.2589	16.5179	15.3666	14.0947	13.9444	14.4966	15.2899	15.8845	15.9877	17.9597	18.005	18.0972	16.7313	15.9122	14.3835	16.0044	16.0799	15.7107	17.0504	16.4722	16.4376					+				+	2.71274	3.14089
Q16629;C9JAB2;G5E9M3;A6NNE8;Q16629-2;Q16629-3;F8WEA1	Serine/arginine-rich splicing factor 7	SRSF7	14.0924	14.1878	14.7959	22.2773	16.4582	21.977	23.4363	23.0168	23.0144	21.2344	23.3527	21.1362	21.812	23.0432	21.8786	22.7214	23.0973	22.6826	15.5903	14.1971	15.2553	21.9749	22.0139	21.6304	22.595	22.8447	22.6327	22.482	22.0384	22.5634	21.1944	22.6915	21.4722	22.8922	22.0231	23.0198										0.701695	2.91833
E7EQZ9;P14314;A8K318	Glucosidase 2 subunit beta	PRKCSH	14.9295	16.5863	16.8566	14.2416	14.7513	14.3859	16.6533	14.9564	16.0485	15.4446	14.666	15.1819	14.6462	14.8803	15.3678	15.3833	14.0587	15.6949	17.8807	16.3458	17.5555	14.934	16.9294	15.5231	17.921	14.5581	17.5466	17.2798	15.1737	17.4467	15.8753	15.5612	15.8474	17.107	15.0062	16.8845										1.28814	1.42647
A8K4L9;Q01085;E7ETC0;E7ETJ9;Q49AS9;A6NKZ9	Nucleolysin TIAR	TIAL1	15.4905	13.9581	13.1175	22.5531	13.7615	22.3497	22.4945	24.0064	22.3466	22.8045	23.1553	22.5964	22.7874	23.4182	22.5215	23.4927	23.7701	23.0167	15.3093	15.2665	15.2957	22.104	21.9585	22.1763	23.4333	24.0807	23.4918	23.2184	23.637	23.0471	23.4619	23.3477	23.4129	23.3257	23.6895	23.3793										0.504008	3.3944
Q6IPF4;Q15366;A8K7X6;F8VYL7;Q32Q82;Q68Y55;B4DXP5;F8VZX2;G3V0E8;B4DLC0;B4DRD7;F8W0G4;P57721;P57721-4;E9PFP8;P57721-5;P57721-3;P57721-2;F8VRG9;F8VXH9;A8MX33;F8VWQ4;F8W1G6;F8VRH0	Poly(rC)-binding protein 2;Poly(rC)-binding protein 3	PCBP2;PCBP3	14.0757	15.4457	16.3273	17.4039	14.5058	16.7125	13.2863	18.5605	17.6621	17.3062	18.2505	16.6142	16.4366	14.3661	17.7687	18.2827	17.578	18.1842	16.7606	13.9125	13.0972	17.1262	15.0685	17.8006	18.0081	18.1281	18.7356	17.4978	15.0175	13.1642	18.0031	18.0973	19.0779	17.6418	18.2121	17.8148										0.0551588	0.295567
P18124;A8MUD9;C9JIJ5;C9JZ88	60S ribosomal protein L7	RPL7	18.8654	19.0989	18.1358	17.4828	15.7905	17.724	18.9839	17.671	18.363	18.0946	17.6998	17.614	19.8903	18.0593	19.5431	17.7068	16.8037	16.7842	18.7598	18.9699	18.7485	18.0799	17.9713	18.3221	17.8432	17.7089	17.578	18.014	17.6675	17.9404	18.2054	17.8056	18.0688	17.9003	17.1484	17.8134										0.870035	1.3402
A8MUW5;Q52LJ0;H0YNA1	Protein FAM98B	FAM98B	14.9744	15.0054	14.237	17.0121	14.599	16.4423	14.0162	14.3086	15.577	17.309	16.6151	16.8975	17.3029	16.7831	17.2137	16.4609	15.9422	16.616	13.3765	12.6109	14.3503	17.7607	14.42	17.553	13.5897	13.4552	15.11	17.2304	17.7911	14.5072	16.8386	17.5546	13.64	17.3182	17.4255	17.1279										0.726859	-1.38389
A8MXP9;P43243;D6REM6;B7ZAV5;B3KM87;D6R991;H0Y8T4;D6RIA2;D6RE02;D6RBK5;D6RBI2;Q68E03;D6RAY2;D6RAM9;D6R8Z5;D6REK4;D6RCM3;D6RBS2;D6R9F3;D6RB45	Matrin-3	MATR3	13.8958	15.8866	15.3354	18.8623	14.0604	18.0273	19.9465	20.1489	19.3496	18.3785	19.4726	18.0716	19.2174	19.1465	18.8555	18.9728	19.1789	18.9497	15.0695	16.6013	17.3176	18.5775	18.5719	18.9276	19.8426	19.6501	20.2642	19.3625	19.3756	19.0095	18.6675	19.6193	18.931	19.5393	20.0387	19.6485										0.878825	2.8317
E9PCT1;A9Z1X7;Q8IYB3;Q8IYB3-2;B4DED5	Serine/arginine repetitive matrix protein 1	SRRM1	15.2747	15.4166	14.1291	16.9595	13.9333	16.8664	16.8546	12.6869	16.9951	17.603	16.5276	17.7878	19.3122	14.513	19.207	17.4656	15.9563	17.1726	13.6275	14.5835	14.4792	17.9309	14.2901	18.4439	16.5636	16.0744	15.752	16.7621	18.2661	13.8298	17.7989	17.2938	18.1524	17.6693	16.0336	16.5264										0.083491	-0.407513
B0QYL9;P61218;B0QYL8;F8WC47	DNA-directed RNA polymerases I, II, and III subunit RPABC2	POLR2F	14.1787	14.5023	14.7601	13.9936	15.1248	14.6714	17.2234	14.2389	15.9269	13.7325	16.1416	14.1612	14.3998	14.0032	14.761	13.8074	13.6782	14.4248	14.2223	15.7836	15.744	14.6795	14.531	13.8262	17.2425	17.9286	17.2989	15.0375	14.9174	14.8768	15.3658	15.481	15.5155	16.3239	14.3035	16.5712					+				+	0.57822	1.19981
Q4VC03;Q13310;Q13310-2;B1ANR0;H0Y5F5;H0YEU6;B1ANR1;P0CB38;H0YCC8;H0YEQ8	Polyadenylate-binding protein 4	PABPC4	14.2977	17.3102	13.9159	17.2077	15.4166	17.1619	16.405	14.1843	16.2431	17.3837	17.1425	16.9452	17.7108	16.7395	16.9089	16.9852	17.0179	16.8685	16.6919	16.6142	16.9157	16.8765	14.4707	16.804	16.142	15.8871	16.0134	15.955	16.641	13.7407	16.6465	16.4023	16.2826	16.1924	15.2416	16.4959										0.458642	-0.984622
P55209;H0YIV4;F5H4R6;F8W0J6;B3KNT8;B7Z9C2;F8VV59;B3KV44;F8VY35;F8VUX1;F8VXI6;F8W118;F8W020;H0YHC3;F8W543;H0YH88;F5H1X5;F8VRJ2;F8VVB5;A8MXH2	Nucleosome assembly protein 1-like 1	NAP1L1	14.2011	17.1711	17.002	14.8352	16.064	14.0903	18.8388	18.0656	17.635	14.1984	18.232	17.4172	17.3824	17.6671	16.9351	17.6465	15.6534	17.0539	17.9019	17.5247	17.3797	17.3126	17.8587	17.0734	18.3043	16.8069	18.3771	14.8622	17.0159	17.5728	17.0922	18.0074	16.918	17.614	17.0611	17.2433										2.03705	3.1833
P30101;G5EA52;B3KQT9;F5H119	Protein disulfide-isomerase A3	PDIA3	14.8108	17.0906	17.3872	16.9283	13.8563	13.8873	16.5043	16.9144	16.3846	16.2006	16.2577	16.6841	15.5929	15.81	16.0775	16.9854	14.3876	16.4341	18.5589	17.3007	18.6955	16.9483	17.1987	16.6708	17.9781	16.7037	18.1939	17.4805	16.7066	17.3359	17.1947	16.9733	17.8123	16.796	16.5925	17.2971										0.762995	1.71047
Q8WXA9-2;B3KRJ9;Q8WXA9;E5RFV3;H0YC47	Splicing regulatory glutamine/lysine-rich protein 1	SREK1	13.9034	14.9521	15.3809	20.3106	14.111	20.273	20.8987	20.9283	21.3776	21.6785	21.4199	21.1198	21.7361	20.9769	21.4031	20.9895	20.7952	21.0568	14.1395	14.7355	14.3054	21.5755	20.1946	21.0916	21.3906	20.113	21.1565	20.6415	21.6763	20.6574	21.0141	21.2636	20.9276	20.9906	21.0005	20.9269										0.616702	2.83665
P46777;B3KTM6	60S ribosomal protein L5	RPL5	19.2639	20.6952	20.1015	18.7456	15.3586	19.1892	19.4772	19.0852	19.8153	20.5605	18.7481	20.4666	20.7389	19.1893	20.76	19.184	18.2581	19.5195	19.4169	20.3072	19.743	20.0397	19.4443	20.5358	19.5909	19.4616	19.7353	19.5308	19.6954	19.4615	20.1892	19.5515	20.1103	19.5927	19.4902	19.5085										0.620397	1.69478
P14678-3;E7ENP4;B3KVR1;P14678;P63162;P14678-2;E7ERB2	Small nuclear ribonucleoprotein-associated proteins B and B;Small nuclear ribonucleoprotein-associated protein N	SNRPB;SNRPN	15.4476	15.7002	16.0437	18.1663	13.5584	18.4416	18.5681	19.0355	18.5252	19.4436	19.5492	19.3462	19.1028	19.6513	19.1879	19.4041	19.7296	19.6502	14.2737	14.7792	13.2691	17.407	14.9183	17.5824	17.5627	18.5063	18.0445	18.0402	18.528	17.8729	18.2098	18.6638	18.3088	18.6059	18.5084	18.7766										0.552816	1.98753
H0YKD8;E9PB24;B4DEP9;P46779;H0YMF4;G5E9L2;C9JB50;H0YLP6	60S ribosomal protein L28	RPL28	18.5804	18.453	18.6989	17.5466	14.6071	16.6253	18.4962	17.0561	17.2542	18.4547	17.0613	18.5276	19.1212	17.6716	18.8779	17.6153	16.6915	16.9636	18.2276	18.5429	17.8172	18.1554	17.5751	18.0971	16.931	15.0426	14.8603	17.685	17.1952	17.1277	18.0145	17.095	17.8159	16.8597	16.2572	17.1775										0.616562	1.3425
P00367;F8WA20;F5GYQ4;B4DGN5;P49448;B3KV55;H0YFJ0	Glutamate dehydrogenase 1, mitochondrial;Glutamate dehydrogenase;Glutamate dehydrogenase 2, mitochondrial	GLUD1;GLUD2	14.3118	15.7306	16.747	15.1766	16.4804	16.1037	14.5185	13.9376	15.7611	15.559	14.2878	15.2191	14.9196	15.5538	14.0423	16.0861	14.462	16.6736	15.676	16.4879	16.4033	13.9574	15.0183	14.7354	15.1239	15.8151	13.4138	14.4433	13.8461	15.9616	13.1486	15.921	15.5351	14.956	14.1889	15.6432										0.825865	-1.18115
Q96DH6;B4DHE8;Q96DH6-2;B4DM51;Q96DH6-3	RNA-binding protein Musashi homolog 2	MSI2	14.3085	14.3997	14.8979	18.5766	13.5896	17.9498	18.1407	18.4347	17.7348	18.2936	19.3929	17.9815	17.7532	18.3957	17.6593	18.6784	18.4142	18.1699	13.7964	13.3603	14.6838	18.4864	18.1112	17.6426	18.2991	18.0965	18.1274	18.4044	18.5009	18.5242	17.7118	18.7081	17.2161	18.7399	18.2871	18.2312										0.369977	1.39805
G5EA09;O00560;O00560-2;E9PBU7;B4DHN5;O00560-3	Syntenin-1	SDCBP	16.3107	17.0155	17.1925	18.4483	14.5613	17.9713	18.4764	18.4691	17.7069	17.9809	18.1215	17.4671	17.5421	17.7716	17.079	18.2252	17.5778	17.8677	18.1009	17.7157	17.7182	17.4756	17.9114	17.4794	18.1484	18.1609	17.8367	18.3256	17.6644	18.2436	17.4072	17.8178	17.6216	18.2366	17.7744	18.5036										0.416716	1.22385
Q08380;B4DVE1;E7EW56;B4DI70	Galectin-3-binding protein	LGALS3BP	14.8521	18.1472	17.8805	18.0179	14.9461	18.0067	18.3581	17.5315	17.128	17.8405	17.847	18.0977	17.0515	17.3247	16.7489	18.1311	17.495	17.1676	19.0202	18.2347	19.224	17.6126	18.709	18.1201	18.05	18.4654	17.7958	19.2209	18.072	18.7517	17.5168	18.2748	17.487	17.9856	18.2374	18.3049										0.249215	0.682261
P62318;B4DJP7	Small nuclear ribonucleoprotein Sm D3	SNRPD3	15.5763	16.3915	13.573	20.7379	15.2521	20.458	21.2978	20.6779	21.2108	21.6195	21.6803	21.7632	21.2202	21.8333	21.3306	22.1175	21.3407	21.6591	14.5666	15.4409	16.9712	20.4216	19.9218	19.9996	20.0921	20.2994	19.979	17.7272	20.5277	20.3371	20.2483	20.9211	20.2766	20.7853	21.0556	20.6007										0.554647	2.24616
O75494;O75494-2;O75494-3;Q5JRI3;O75494-4;Q5JRI1;B4DJP9;Q8WXF0	Serine/arginine-rich splicing factor 10	SRSF10;FUSIP1	13.7904	14.1769	14.8365	14.5834	14.6917	13.515	18.2298	18.4227	18.5887	14.7783	18.667	15.3264	14.0703	18.1968	14.874	14.4202	15.7941	14.4807	16.4847	14.5087	13.4539	14.2403	14.5119	16.324	19.047	15.9575	14.4418	17.9286	14.0427	14.402	15.0949	15.6435	13.8311	18.8636	17.7431	18.2069	+							+	+	3.3571	4.15039
Q15029;B4DK30	116 kDa U5 small nuclear ribonucleoprotein component	EFTUD2	14.0171	14.6447	13.7774	18.2679	14.8524	17.9504	19.913	20.1301	19.8761	19.4343	20.5637	19.2455	20.4601	20.4538	20.0629	20.293	19.9108	20.1592	14.3187	15.3708	15.7322	18.017	18.0207	18.2568	19.3056	19.215	19.4308	18.8724	18.8847	19.422	19.5686	20.4652	19.6434	20.2498	20.5318	20.3255								+	+	1.26694	2.94946
P00338-3;P00338;B4DKQ2;P00338-2;E9PH51;F5H308;A8MXQ4;F8W819;F5GXY2;F5GYU2;F5GXH2;F5H6W8;F5H5J4;F5GZQ4	L-lactate dehydrogenase A chain;L-lactate dehydrogenase	LDHA	13.9731	13.0266	17.5465	17.1557	15.722	14.1728	14.5299	14.501	14.2749	13.8485	14.7318	14.8625	13.7792	13.7963	15.5117	15.0974	14.4922	17.0735	19.1776	17.761	18.0883	16.4255	15.2065	13.5302	17.2389	14.6837	15.2542	13.7164	14.6598	14.2374	15.1054	16.9459	18.9885	14.2927	14.2935	14.161										0.652616	-1.24821
B4DR52;B4DLA9;O60814;P57053;P58876;P62807;Q5QNW6;Q93079;Q99877;Q99879;Q99880;P06899;P23527;P33778;Q16778;Q8N257;Q96A08	Histone H2B;Histone H2B type 1-K;Histone H2B type F-S;Histone H2B type 1-D;Histone H2B type 1-C/E/F/G/I;Histone H2B type 2-F;Histone H2B type 1-H;Histone H2B type 1-N;Histone H2B type 1-M;Histone H2B type 1-L;Histone H2B type 1-J;Histone H2B type 1-O;Histone H2B type 1-B;Histone H2B type 2-E;Histone H2B type 3-B;Histone H2B type 1-A	HIST2H2BF;HIST1H2BK;H2BFS;HIST1H2BD;HIST1H2BC;HIST1H2BH;HIST1H2BN;HIST1H2BM;HIST1H2BL;HIST1H2BJ;HIST1H2BO;HIST1H2BB;HIST2H2BE;HIST3H2BB;HIST1H2BA	13.7444	18.9834	14.616	19.9093	15.6678	19.697	19.0447	15.3502	19.2376	21.2831	19.3985	20.8778	21.0342	19.5203	21.002	19.0413	14.419	19.2389	14.2971	19.3165	12.9994	13.7579	13.9267	21.183	20.1417	19.3437	20.1006	18.0367	20.6235	19.7411	20.5311	21.3997	20.5626	13.0962	19.5654	19.1209										0.105366	-0.547188
B4DNJ6;Q9Y3F4;B0AZV0;H0YH33	Serine-threonine kinase receptor-associated protein	STRAP	21.4188	20.2857	21.1503	21.4459	20.9701	21.4661	21.2552	21.7675	21.3536	21.0389	21.7245	20.718	20.9001	21.5215	20.9117	21.6184	21.6834	21.5433	21.178	20.4005	21.0397	21.2814	21.8213	21.0731	21.4975	21.4498	21.4495	21.81	20.9705	21.855	21.0595	21.7677	21.1945	21.8838	21.6218	21.948										0.296044	0.164741
P51398;E7EM60;B4DP59	28S ribosomal protein S29, mitochondrial	DAP3	15.1962	14.316	14.2101	13.7835	15.7568	16.7298	13.883	14.5963	13.2881	17.9022	17.1543	16.9671	16.4392	14.5194	16.0523	16.711	13.7371	14.4511	15.548	14.9876	14.3092	16.2893	13.0358	14.8746	14.14	14.0749	14.1463	13.3507	16.9468	14.6265	16.3332	16.3211	16.374	15.5494	14.3898	16.075										0.726651	-1.50088
Q13595;B4DUA9;B4DQI6;Q13595-2	Transformer-2 protein homolog alpha	TRA2A	15.0413	15.3721	14.6082	15.7534	15.2313	15.1772	17.7733	17.1958	17.2888	14.2985	17.1881	15.8983	15.7023	14.3375	15.6237	16.7067	17.0417	16.9944	14.3752	15.6892	14.501	14.252	15.0597	14.9133	16.9328	16.5122	16.2076	16.4963	16.3051	14.4004	15.5751	17.0985	15.2668	15.0591	14.9472	17.0353										2.86189	2.03198
B4DQJ1;Q96DI7	U5 small nuclear ribonucleoprotein 40 kDa protein	SNRNP40	15.4351	14.8883	14.7512	15.409	14.6792	13.8623	14.9356	16.1232	15.5923	14.8079	16.1218	15.1004	12.6222	16.2382	14.2666	16.5424	16.4425	16.263	14.3577	13.7648	14.1076	16.0565	13.007	15.0115	14.2992	13.8259	13.6878	15.5387	14.4136	14.1679	15.1744	17.2615	15.4734	16.3359	15.8388	16.2214										0.731901	0.900209
Q08J23;B4DQW2;G3V1R4;D6RAS3	tRNA (cytosine(34)-C(5))-methyltransferase	NSUN2	14.9189	14.3317	13.0139	20.5517	14.3759	20.156	19.9302	20.0926	19.746	21.0499	20.3472	20.7752	21.1922	20.1859	20.528	20.7503	19.6055	20.1333	16.0157	13.8496	15.3971	20.912	19.5988	20.8534	20.2964	20.0417	20.3241	20.201	20.9096	19.9879	20.9581	20.9086	21.0511	20.5508	20.5307	20.5045										0.320407	1.56175
B4DR87;Q02809;E7EWK8;Q5JXB7;Q5JXB9;Q5JXB8	Procollagen-lysine,2-oxoglutarate 5-dioxygenase 1	PLOD1	14.7985	13.1361	15.5486	21.268	13.4724	21.0315	19.9222	20.4667	19.4647	20.7735	21.7465	20.5864	20.6737	20.9705	20.5144	21.6489	21.3741	21.3042	15.161	14.261	14.0009	20.8392	20.9488	20.4196	19.3925	19.6224	19.0963	20.7715	21.1904	20.5662	20.7856	21.311	20.9961	21.2469	21.2158	20.9508										0.203859	1.36056
B4DT31;E9PEB5;F8W7W2;Q96AE4-2;Q96AE4;B4E0X8;C9JSZ1	Far upstream element-binding protein 1	FUBP1	14.314	13.7197	14.0128	13.6884	13.7267	13.7335	15.3177	15.7158	14.5873	14.5256	15.8493	14.6069	13.444	16.2528	15.4426	15.9615	15.4975	14.5252	14.8174	14.8817	12.7417	16.2598	13.9011	16.5864	16.4613	13.2957	16.9083	16.3847	16.1062	16.7181	12.8255	16.6183	16.0633	16.7408	14.3482	14.8367										1.968	1.49071
P33240;P33240-2;B4DUD5;E7EWR4;E9PID8	Cleavage stimulation factor subunit 2	CSTF2	15.1456	14.8797	14.1354	16.1017	13.4667	15.6601	20.873	20.5224	20.2939	14.1077	16.0956	14.3511	15.1589	16.6147	14.2323	15.6297	15.9941	14.4139	14.6959	14.899	14.2692	16.9131	15.0343	17.9377	21.0298	20.9866	20.3467	14.7437	15.8969	15.1992	14.5939	16.0338	14.8051	16.1961	18.184	16.3192	+				+				+	2.5625	5.48692
P0CG48;F5H041;F5H7K6;Q96C32;P0CG47;F5GXK7;F5H747;P62979;F5H388;B4DV12;F5H7Y5;F5H265;F5H2Z3;F5GYU3;P62987;F5H6Q2;F5H4D8;F5GYX6;F5GZ39	Polyubiquitin-C;Ubiquitin;Polyubiquitin-B;Ubiquitin;Ubiquitin-40S ribosomal protein S27a;Ubiquitin;40S ribosomal protein S27a;Ubiquitin-60S ribosomal protein L40;Ubiquitin;60S ribosomal protein L40	UBC;UBB;RPS27A;UBA52	20.2811	17.5063	19.9673	20.1691	15.7322	20.1243	19.693	18.8773	19.0716	20.8593	19.2432	20.2409	20.6306	19.3258	20.422	20.0489	19.238	19.847	20.0984	17.5626	19.7417	18.275	19.2569	18.236	18.7447	19.6266	18.4622	19.0222	20.1624	18.9998	20.539	18.515	20.3656	13.4334	17.9819	17.9354										0.132957	0.538776
P55884-2;F8W8C8;P55884;B4DV79;C9JZG1	Eukaryotic translation initiation factor 3 subunit B	EIF3B	13.8097	16.2171	14.2656	13.7233	14.1366	15.8398	15.2209	15.0488	14.6647	15.0602	14.2378	15.8005	15.2218	15.5635	15.6727	15.4707	15.0422	15.7771	15.1774	14.2912	13.8336	14.7087	14.8266	15.8264	15.6647	15.7787	16.4864	14.3137	13.7387	14.5223	15.0703	15.9716	16.0128	15.5298	16.1044	16.7299										0.243139	0.411554
B4DW28;P60866;G3XAN0;E5RJX2;E5RIP1	40S ribosomal protein S20	RPS20	14.8602	18.076	17.48	16.6357	15.9102	17.904	13.392	17.4211	14.4092	15.5768	16.9927	14.6496	17.4627	16.6612	18.1481	17.6074	13.5766	16.9952	17.9207	17.6591	17.8635	17.9091	13.3092	18.6603	17.1338	16.8315	17.2639	14.4201	17.4759	17.4558	17.913	17.205	17.6663	17.6241	17.0955	18.0925										0.578168	-1.74252
P11279;B4DWL3	Lysosome-associated membrane glycoprotein 1	LAMP1	14.0077	14.7651	17.4235	14.7562	13.4275	16.8525	14.9341	16.7554	14.638	17.1418	17.4392	16.7389	14.1805	13.868	13.4668	17.8491	17.3913	15.0954	13.7612	15.568	13.2441	15.1086	14.7299	13.36	15.6858	16.9286	17.0566	13.7263	15.923	13.9659	13.0796	14.9157	13.31	15.1721	14.9686	14.4756										0.132368	0.430425
P07910-2;G3V4C1;B4DY08;G3V4W0;P07910;G3V2Q1;B2R603;P07910-4;G3V576;G3V575;G3V555;P07910-3;G3V251;B4DSU6;G3V3K6;G3V5X6;O60812;G3V2D6;G8JL89;G3V5V7;G3V4M8;G3V2H6;Q569J8	Heterogeneous nuclear ribonucleoproteins C1/C2	HNRNPC	14.0096	17.128	17.3056	22.2563	21.2001	22.0936	23.3834	22.8472	23.217	21.9688	23.1388	21.7418	22.6841	22.9255	22.6241	22.9585	23.0987	22.6818	18.2933	16.3965	17.7762	22.0492	22.6217	22.0953	22.4662	22.6973	22.3873	22.5319	22.0469	22.5606	21.7506	22.1063	21.5814	22.5636	22.3701	22.5413										1.62876	1.29921
P60981;B4DYA6;F6RFD5	Destrin	DSTN	14.5108	14.0665	16.5656	14.5876	14.9052	16.01	15.3896	16.2717	14.859	15.8377	15.8123	15.5677	15.6211	14.6488	13.4926	16.7308	14.9885	15.5897	17.5871	13.9744	17.1013	15.236	14.2539	15.1894	15.5586	14.6385	13.7723	16.533	13.0507	13.1696	15.0273	15.4951	15.4301	14.9189	15.5655	14.7034										0.221932	0.33919
Q9H0D6;B4DZC3;Q9H0D6-2	5-3 exoribonuclease 2	XRN2	15.9834	14.2085	14.2803	17.4736	13.8835	17.5156	20.2098	19.454	19.9623	18.5176	17.6854	18.4019	19.375	17.8171	19.1199	16.9228	15.688	16.5036	13.9833	14.1291	13.9268	19.2138	18.2574	19.0239	19.5464	19.4422	19.5049	17.5954	18.1398	17.2635	18.0245	17.6561	17.6483	17.178	17.5861	17.1539										1.36762	3.58444
P00558;B7Z7A9;B4E1H9;B4DHM5;E7ERH5;P07205	Phosphoglycerate kinase 1;Phosphoglycerate kinase	PGK1	14.0766	17.3718	14.0593	16.2765	14.8637	16.624	16.8405	16.7846	16.2992	16.4548	16.2814	16.2846	15.6776	17.3484	15.5253	16.4997	14.7963	16.6534	19.4825	17.379	18.3594	16.4466	14.1852	16.6925	16.6148	16.592	15.9647	16.7024	14.336	16.8091	18.4947	16.6266	18.6696	16.1743	15.785	16.2841										0.566117	0.720015
P84103;B4E241	Serine/arginine-rich splicing factor 3	SRSF3;SFRS3	14.2502	15.1467	14.0499	23.144	22.6638	23.2696	24.9131	24.9218	24.7132	23.4156	25.259	23.2251	23.9574	25.0853	23.7575	24.5598	25.0732	24.6751	15.9744	14.8252	15.9572	23.2006	23.2836	23.185	24.6137	24.5538	24.7778	24.1847	23.9326	24.2055	23.5739	24.6422	23.7173	24.8713	24.6273	24.923										3.12291	1.82358
O00571;B4E3E8;O15523;B4DXX7;B4DLU5;B4E132;B4E3C4;C9J081;C9J8G5;B4DLA0;Q9NQI0;D6RDK4;Q9NQI0-2;E9PCD8;D6RCM4	ATP-dependent RNA helicase DDX3X;ATP-dependent RNA helicase DDX3Y	DDX3X;DDX3Y	14.596	14.6379	13.4229	18.2091	15.7361	18.0012	18.7168	18.9976	18.4415	18.6566	18.6133	18.291	19.4873	19.075	19.275	18.9336	18.4138	18.5161	14.3416	14.7483	15.2269	18.2309	14.821	18.4154	18.6652	18.871	19.0321	18.3804	18.7686	18.6882	19.1078	19.26	19.3859	18.3276	18.972	18.7278										0.802741	1.40314
P46781;C9JM19;B5MCT8;A8MXK4;F2Z3C0	40S ribosomal protein S9	RPS9	14.4952	16.979	17.8892	14.4927	14.9857	16.5454	16.0928	17.262	14.367	17.5508	14.4568	17.7991	20.4123	17.3606	19.5898	16.5467	14.9239	16.8805	17.2665	16.7175	17.1849	18.3062	15.6695	17.765	16.9939	17.0584	16.9882	15.9575	18.2595	14.1605	19.2609	18.3886	19.4357	15.8706	16.8687	16.969										0.210067	0.565968
B5MDF5;P62826;F5H018;B4DV51;H0YFC6	GTP-binding nuclear protein Ran	RAN	13.5968	16.4435	15.7486	15.3275	15.9192	15.0525	20.9528	20.7032	20.67	15.2885	14.7521	16.0461	16.3206	14.4654	15.59	15.7609	15.5712	13.9794	16.6956	16.6204	17.0665	15.0697	13.1314	15.1255	20.1269	20.8735	19.7187	15.9915	15.6336	15.3563	18.2088	15.5495	16.9708	14.6855	16.0607	13.4513	+				+				+	4.40937	5.34228
Q96KR1;B5MEH6;H0Y8W1;Q05D65	Zinc finger RNA-binding protein	ZFR	13.4304	14.4684	16.1078	19.8256	15.5454	19.5731	18.9898	18.8982	18.9775	20.8106	18.9734	20.35	21.0323	18.5792	20.6068	19.3301	18.0485	19.1073	14.0595	15.684	14.7967	20.9689	19.1338	20.8773	19.3194	18.792	19.2428	18.437	20.0399	19.0165	20.6	19.0252	20.3384	18.4175	19.4711	18.5224										0.175089	0.640489
G3V110;Q93045;B7Z4N6;E5RGX5;P16949-2;P16949;A2A2D0	Stathmin;Stathmin-2	STMN2;STMN1	14.8653	18.1703	16.5125	13.9543	14.5758	15.0135	15.1845	19.1838	14.3329	14.1604	13.8512	15.0243	15.9877	14.2458	13.3654	13.0713	14.2328	17.5815	20.088	18.2114	19.2438	14.575	15.0814	14.1707	17.5314	17.2361	17.599	18.3159	13.8674	18.1127	18.2107	14.2059	17.9213	13.3203	18.7312	17.5972					+				+	0.49067	1.71921
P38646;B7Z4V2;F5H3L8;D6RJI2;D6RA73;H0YBG6;H0Y8S0	Stress-70 protein, mitochondrial	HSPA9	24.054	23.1752	23.8969	24.0037	23.3221	23.8482	24.3141	24.2294	24.1668	23.6327	24.2954	23.5925	23.2578	23.8681	23.1096	24.0586	23.7958	24.0297	23.8911	23.1586	23.9398	23.4242	24.1893	23.5323	24.1377	23.9185	24.0473	24.0809	23.3884	24.2084	23.0679	23.9	22.9999	24.0058	23.7449	23.9551										1.14355	0.512091
Q16698;B7Z6B8;E5RFV2;E5RJG7;E5RID6;E5RJD2;H0YAW3	2,4-dienoyl-CoA reductase, mitochondrial	DECR1	14.705	15.9432	16.1605	15.7251	13.3457	15.2751	16.1368	15.5353	15.7285	15.1303	15.843	14.9099	15.37	15.8399	15.3517	13.0281	13.3583	15.3495	15.9883	15.7246	14.8206	15.4063	15.5261	15.4428	14.5027	16.1181	15.6894	12.961	13.5836	16.0284	15.7059	15.865	15.9234	15.5566	15.3931	15.3412										0.607884	1.01821
P50914;B7Z6S8;E7EPB3	60S ribosomal protein L14	RPL14	14.0838	17.7509	17.4948	16.3425	13.9933	14.9648	14.062	14.2114	16.9181	16.5854	16.8081	17.2684	17.8427	14.8934	17.2606	16.3499	14.8977	16.2451	17.2572	17.7295	14.0787	17.5044	12.9025	14.2556	15.0368	14.9533	14.8709	14.3582	16.6281	13.6329	16.9831	16.7205	15.9217	16.2788	16.4431	13.6053										0.0104104	-0.0363725
P06730-2;D6RBW1;B7Z6V1;P06730;H0Y8J7	Eukaryotic translation initiation factor 4E	EIF4E	15.1448	14.9385	14.992	13.6902	15.6299	14.6153	15.9455	18.2637	14.5169	14.9771	17.08	16.8946	18.2459	18.6912	18.3765	20.0645	19.8875	20.7795	15.0629	14.7702	14.5576	14.9308	13.8552	13.9367	14.4206	15.6396	14.1246	16.69	16.8946	13.8114	19.325	19.2504	18.6816	19.9303	19.6547	20.4915			+	+			+	+	+	0.580045	1.59693
B7Z6Z4;G3V1V0;G8JLA2;P60660;P60660-2;F8W1R7;F8VZV5;F8VPF3;G3V1Y7;F8W180;F8VZU9;H0YI43;P14649;F8W1I5;F8VXL3	Myosin light polypeptide 6	MYL6	19.5309	19.2236	19.0883	19.7102	12.9151	19.3616	20.324	20.2346	19.9525	19.2487	19.7031	18.8134	18.3977	19.7164	17.7952	19.3141	18.958	18.6033	19.9186	18.9452	19.5428	18.8731	19.8899	19.0319	20.3908	20.0289	20.6921	20.1111	18.4891	19.8797	18.9898	19.6104	19.1431	19.9876	19.3654	19.8626										0.571359	2.84137
Q15020;B7ZKM0;F5H0B8;F8VV04;E7EMI4;Q15020-2;F8W667;H0YHU8;Q15020-3;F8VZM2;F8VVK9	Squamous cell carcinoma antigen recognized by T-cells 3	SART3	15.6675	13.9471	15.4978	19.8529	15.0403	19.6404	20.9991	21.6651	21.1248	20.8384	21.4454	20.7209	21.1231	21.0215	21.1989	21.4499	21.458	21.449	14.8826	15.7131	15.7254	20.3293	20.6489	20.4137	21.2647	21.3506	21.1605	20.707	20.6477	20.7904	20.8649	21.0938	20.8091	21.6323	21.8475	21.8047										0.909587	3.08519
P06454;P06454-2;B8ZZQ6;B8ZZI3;B8ZZW7;B8ZZA1;E7EVV7	Prothymosin alpha;Thymosin alpha-1	PTMA	14.4512	21.4232	19.9998	13.2629	23.5637	14.1425	18.4141	14.8577	18.1192	19.1029	19.1043	19.0001	17.1246	19.9635	17.3023	18.9072	17.0556	17.8758	16.2988	21.53	20.6342	15.0702	22.5015	14.2131	17.0628	19.5754	18.7643	15.1926	14.568	14.4754	13.6921	18.6172	14.4302	20.4511	15.2104	19.0225										0.0133314	0.140645
Q96HP0;C9IZV6;Q96N67;Q96N67-6;Q96N67-2;Q96N67-5;Q96N67-3;Q96N67-4;H0Y7L2;F8W9H6	Dedicator of cytokinesis protein 6	DOCK6	14.0342	14.178	14.161	15.0067	14.6901	21.1311	20.4009	14.3799	20.1707	20.6734	20.9176	20.8196	20.3966	20.539	20.3005	21.1859	21.032	21.1495	14.4737	15.8909	14.4011	21.1332	13.9947	20.9259	20.5506	13.9121	20.6951	20.6616	20.7214	15.3962	20.1168	20.575	20.9708	19.961	20.8348	20.127										0.181974	1.37453
O43324;C9J1V9;D6RBD7;C9JLK5;H0YAL7;D6RCQ0	Eukaryotic translation elongation factor 1 epsilon-1	EEF1E1	13.4508	16.1896	16.8143	17.7213	15.3733	17.5367	16.7196	15.5444	13.4755	16.9072	14.8749	16.3034	14.1569	17.1301	15.6601	16.1098	16.4226	14.3323	14.4214	14.2995	17.4944	14.7512	15.0982	16.5135	14.8604	17.0786	16.7586	14.6423	16.7599	17.1452	16.0628	16.6741	16.2632	14.5879	13.3789	16.4641										0.60293	-1.63062
Q9BQ75;E9PHS3;C9J384	Uncharacterized protein C3orf26	C3orf26	14.0203	14.4951	13.4962	13.8934	13.4998	14.4473	13.3033	15.8891	14.8233	14.799	14.3126	13.0572	16.8818	15.6883	17.014	16.1494	13.523	13.8989	16.0823	14.604	15.0586	15.8133	14.1027	13.7338	13.3635	14.7912	13.8802	14.5043	14.6471	14.5619	16.4466	15.5868	16.6887	15.9783	13.7532	13.7134										0.381446	0.7251
P08865;C9J9K3;A6NE09;C9JQR9	40S ribosomal protein SA	RPSA	20.5987	20.3955	20.3809	20.8821	14.7744	20.1113	21.1741	21.4491	20.5756	20.3212	21.2137	19.6392	20.0993	20.8623	19.9704	20.703	20.4803	20.6011	20.8598	20.3938	20.9879	20.2515	20.6621	20.2287	21.1715	21.0398	21.0007	21.0473	19.9915	20.9082	20.5255	21.1302	20.5388	20.8223	20.9444	20.9823										0.568229	2.47699
Q16630-2;Q16630;C9JGC2;F8WJN3;Q16630-3;F8W084	Cleavage and polyadenylation specificity factor subunit 6	CPSF6	13.3009	14.7939	14.1481	18.1368	15.0374	18.573	18.9113	18.6133	18.8865	19.7046	19.4418	19.564	20.1609	19.3447	20.0908	19.4654	19.1731	19.0357	13.4927	15.4365	15.1163	19.2449	18.7846	19.0667	18.9327	18.2151	18.7642	19.1894	19.6875	19.0168	19.5635	19.3631	19.4482	19.6253	19.4508	19.4508										0.626337	1.55463
P13674;P13674-2;C9JL12	Prolyl 4-hydroxylase subunit alpha-1	P4HA1	14.5293	14.7584	14.5197	15.4648	13.5613	13.9304	17.7081	18.0424	17.9821	13.4718	15.1261	14.4668	15.2926	13.3318	13.7768	14.4201	12.8445	14.5336	14.1251	14.8497	14.8744	15.599	13.4245	15.8241	17.6226	16.8914	16.633	14.9339	14.4789	15.5032	14.6278	15.8211	15.0681	15.0811	15.0512	15.4103										2.4293	3.59206
P52434;C9JLU1;C9JBJ6;C9JCU7;C9J413;C9JUA8	DNA-directed RNA polymerases I, II, and III subunit RPABC3	POLR2H	15.7483	15.285	15.1253	16.0034	14.5821	16.6644	18.023	19.294	18.9587	16.2762	18.6402	16.0719	16.4668	17.3331	16.0341	17.1348	17.8101	17.3413	15.6678	15.1753	13.5539	17.1648	13.4096	17.1106	19.5624	19.5736	19.7632	17.2133	17.5177	16.9999	18.1683	18.7709	17.7745	18.5713	18.4281	18.3236										1.85079	3.0086
C9JNW5;P83731;C9JXB8	60S ribosomal protein L24	RPL24	17.8118	18.3055	17.6446	16.7228	14.2924	15.6669	17.8788	17.8585	17.8601	17.2453	17.523	16.8805	17.6875	18.1584	17.7867	13.8775	16.6093	16.1745	17.5055	18.6452	18.1829	16.4055	16.8396	16.813	16.5077	16.0189	16.9454	17.1183	16.7224	17.279	16.6604	17.6562	16.6762	16.613	16.3037	16.7516										1.51406	2.3051
Q9NR56;Q96P92;Q9NR56-2;C9JP00;Q86UV8;E9PBW7;Q96RE3;Q9NR56-3;Q5VZF2;Q5VZF2-2;Q5VZF2-3;Q9NUK0;Q86VM6;B1AKI6;Q9NUK0-2;Q9NUK0-3;Q9NUK0-4;O95205;B4E3F7;C9J4T8	Muscleblind-like protein 1	MBNL1;MBNL	14.4465	14.7254	13.9343	15.5397	14.5692	13.7436	15.3484	21.4608	12.8177	13.5498	20.8588	19.9656	19.6733	13.666	19.2612	20.5035	15.1647	20.3997	14.027	14.799	14.5507	15.2396	12.9126	20.2812	20.8052	21.1152	20.6077	21.1375	14.2608	14.7021	20.1977	20.2643	20.0523	20.6694	15.7312	15.3606										0.298514	1.92479
O43447;C9JQD4;A6NNE7;H0YEL5;A6NM32	Peptidyl-prolyl cis-trans isomerase H;Peptidyl-prolyl cis-trans isomerase	PPIH	13.9817	15.0968	15.3226	16.8912	15.4212	16.8369	17.9865	18.1117	17.8562	16.9733	18.6455	16.6975	18.0551	15.6282	17.5041	18.2303	17.4021	18.0435	14.9297	15.9081	14.3864	16.9495	14.7299	16.4829	18.4957	18.2818	18.4212	17.0818	17.0495	16.8143	17.7377	18.1013	17.6514	18.7504	18.4162	18.1008										1.51978	1.60171
C9JQJ0;P78362-2;P78362;C9JWF7;C9J2M4;F8WBW4	SRSF protein kinase 2;SRSF protein kinase 2 N-terminal;SRSF protein kinase 2 C-terminal	SRPK2	15.5012	14.0214	15.1674	20.5074	14.8512	20.0281	21.6235	21.5983	21.5095	21.1151	21.3594	20.9433	21.7057	20.9856	21.6169	21.501	20.9109	21.3341	14.057	15.422	13.9673	20.9598	20.226	21.2094	21.3288	21.011	21.7059	20.4347	21.5342	20.6883	21.4108	21.2868	21.6508	21.3128	21.1469	21.4663										0.794309	3.11488
P31483-2;C9JTN7		TIA1	15.4538	15.6655	14.1448	16.4964	15.5703	17.104	13.4785	18.4172	16.946	16.7935	17.6523	17.0113	17.6916	18.23	17.613	18.1437	13.764	18.0514	13.3622	14.5579	14.1807	17.214	14.4666	15.2279	19.0557	19.1292	18.6935	17.359	19.0808	14.7001	17.8281	17.0444	18.0681	18.236	18.2977	16.6464					+				+	0.0239578	-0.109634
Q99729-2;D6RBZ0;Q99729-3;D6RD18;D6R9P3;Q99729;Q99729-4	Heterogeneous nuclear ribonucleoprotein A/B	HNRNPAB	13.9921	15.5332	20.195	23.5624	23.8608	23.5826	24.0767	24.3892	24.5214	23.8675	24.2489	23.9781	23.4825	23.9774	23.6804	23.6315	23.6688	23.9153	15.7761	15.7813	15.9543	24.8029	24.1712	24.5918	24.7894	24.551	24.758	24.4906	24.1834	24.3326	24.1211	24.4918	24.0438	25.1301	24.5687	24.9919										1.80882	0.6605
P32969;D6RAN4;H0Y9V9;E7ESE0;B4E1M5;H0Y9R4	60S ribosomal protein L9	RPL9	19.6774	19.3265	18.699	19.1763	15.2915	18.3794	19.2656	17.9286	18.3737	19.3943	18.4588	19.421	19.1732	18.6162	19.1946	18.3307	17.3472	17.4636	19.0648	19.4014	18.4743	19.6703	18.6696	19.4419	18.6934	18.3218	17.8732	18.6146	18.9695	18.6092	18.7276	18.6307	19.1443	18.5854	18.1408	17.8065										0.29436	0.906882
Q9UN86;Q9UN86-2;D6RFJ8	Ras GTPase-activating protein-binding protein 2	G3BP2	14.6627	14.5376	15.5176	14.2711	14.3319	15.0919	15.241	17.4035	14.079	14.6798	15.5276	13.6001	14.9687	14.0485	15.0671	15.0434	16.0436	14.1478	15.5555	14.1872	12.6079	13.8709	14.5899	14.3711	15.6324	15.893	16.0124	14.3202	13.7018	14.9189	14.7594	15.3456	14.1955	15.0557	14.117	15.8859										0.427382	1.00951
D6RJ07;Q9UL40;Q9UL40-2;B7Z367;B7Z4J8;B7Z6Q2;B7Z6B6;B7Z4N4	Zinc finger protein 346	ZNF346	14.5942	14.24	13.7901	19.3855	15.8193	19.3933	20.1234	18.487	19.8268	20.3845	19.621	20.6023	20.4556	19.6126	20.7126	19.4415	19.3617	19.445	12.3537	15.3974	13.3634	19.8524	20.3524	20.1267	18.4818	18.0682	18.626	19.3383	19.5523	19.4538	18.7239	19.566	18.8569	19.1421	18.7883	19.3121										0.422469	1.27974
Q9UPY3;E0AD28;B3KRG4;H0YJZ6	Endoribonuclease Dicer	DICER1	12.6707	14.6249	14.6944	20.0032	14.4692	19.3151	14.6487	19.8048	18.9341	19.5438	14.8666	18.8969	19.5058	19.4425	19.43	19.2078	19.728	19.6017	14.3359	15.1898	13.7176	19.1573	15.8708	19.4615	18.5426	18.7855	14.8253	14.7123	18.9033	14.5805	19.283	19.191	19.6395	15.3308	19.1237	20.8315										0.018781	-0.13329
P62888;E5RI99;E5RJH3	60S ribosomal protein L30	RPL30	13.3691	17.1773	17.4431	16.4797	16.1637	14.1819	14.2024	14.1778	12.9332	16.9339	15.9627	17.4491	18.043	16.4086	17.9405	16.1914	14.952	16.5232	17.1567	16.9322	17.2598	17.6512	15.3235	17.8584	16.1386	14.3965	16.0911	15.9221	16.4888	15.958	17.118	16.3175	17.1228	16.1772	16.361	16.3537										1.03682	-1.83729
E5RJR5;P63208;P63208-2;F8W8N3;E7ERH2;E5RGM3;E5RI56;E5RGM4;E5RHM3	S-phase kinase-associated protein 1	SKP1	13.9404	17.3026	15.7136	19.2006	15.7163	18.6822	18.475	19.1442	18.1888	19.2323	19.0999	18.8086	18.9216	18.563	18.5308	19.2647	17.739	19.4139	18.9122	18.9369	18.6695	17.9232	18.841	13.4198	18.0591	18.6622	17.9032	18.8752	17.8194	18.2712	13.8091	18.9303	17.6926	18.3915	13.1876	18.1022										0.261677	0.736267
Q13501;E7EMC7;Q13501-2;E7ERP8;E9PFW8	Sequestosome-1	SQSTM1	14.0683	16.755	14.7413	13.9037	13.7918	14.6992	13.7201	16.843	13.2518	16.1069	16.6583	16.2791	14.9256	16.485	16.0577	16.0917	14.5871	15.9581	17.0304	16.6137	17.0278	16.4434	14.959	14.4196	16.9001	16.133	16.7734	16.9685	15.9024	16.6458	15.8578	15.49	16.039	16.5757	16.6365	16.8226										0.151963	0.473418
E7EPK6;P62847;P62847-3;E7ETK0;P62847-2	40S ribosomal protein S24	RPS24	15.0658	18.0236	17.1883	17.2007	13.9108	17.8811	18.169	16.7362	18.4721	19.4324	16.9174	19.2734	20.2872	14.6135	20.041	17.75	14.3108	17.3597	17.6463	17.2874	15.7265	19.9105	17.2054	20.1211	18.6635	17.4041	18.5376	17.7031	19.5328	17.2366	19.7726	19.0116	19.6224	17.4057	14.7704	17.2261										0.473722	1.46155
Q16666;E7EPR3;Q16666-2;Q16666-3;Q6K0P9;Q6K0P9-2;Q6K0P9-3;Q6K0P9-4;Q6K0P9-5;C9JXU0;Q6K0P9-6	Gamma-interferon-inducible protein 16	IFI16	14.5808	13.7929	13.5263	13.8723	13.3819	15.2356	15.8783	14.6353	14.4928	13.4142	14.1745	14.0897	16.6054	14.7719	16.516	14.8787	14.7064	14.2065	15.308	14.7051	15.1446	18.0373	15.2314	18.5852	17.5809	17.6846	18.1379	13.0117	17.9818	16.3915	18.6531	18.1649	18.627	14.0803	17.4715	13.091										0.520522	0.838854
E9PF26;Q9NUL3;E9PH62;Q9NUL3-2;E7EVJ4;E7EPX0;F8VPI7;Q9NUL3-3;E9PF50;E9PEI3;E7ER74;E5RJN7;Q9NUL3-4;G5EA18;E7EVI1;E5RJ67;H0YBY0;E5RFK1;E5RGT3;Q9NUL3-5	Double-stranded RNA-binding protein Staufen homolog 2	STAU2	15.6253	15.7366	14.8895	18.7924	15.6038	18.4314	18.5351	18.1897	18.2831	20.0965	18.0321	19.9209	20.2037	18.0392	20.2319	18.9627	17.7099	18.7692	15.1434	13.0718	15.0294	19.6732	17.1372	19.9919	18.5553	17.3887	18.692	17.7292	19.3735	17.8746	19.1315	18.8957	19.4668	18.1054	18.1998	18.4638										0.289964	0.726781
P62995;E7EQD1;P62995-3	Transformer-2 protein homolog beta	TRA2B	15.3548	14.8356	14.5544	17.6557	14.1026	18.0738	18.7008	18.4961	18.4588	16.7252	19.3203	18.0868	17.2344	18.9947	17.6102	18.7654	18.9884	18.9118	14.7637	15.0074	13.2807	17.1588	15.6611	17.1373	18.0241	18.1731	17.9947	17.4143	17.4478	17.8248	16.9704	17.7036	16.9265	18.0068	17.9663	17.6127										0.701465	1.94117
Q9UKV3;E7EQT4;Q9UKV3-5;Q9UKV3-2;Q9UKV3-3;G3V3B0;G3V3T3	Apoptotic chromatin condensation inducer in the nucleus	ACIN1	15.6002	15.4692	14.3074	19.9661	13.6031	19.696	21.2422	20.5629	20.887	19.9263	21.0031	19.9049	19.1913	20.5739	19.359	20.4174	20.3982	20.1587	14.8488	14.7161	14.2885	19.602	20.0812	19.6294	20.1927	20.295	20.2835	20.599	19.9376	20.6845	19.3325	20.0868	19.5335	20.9838	20.3094	20.6215										0.684954	3.14231
E7EQZ4;Q16637;Q16637-3;Q16637-2;Q16637-4;B4DP61;H0YBZ9	Survival motor neuron protein	SMN1	14.5432	16.8869	14.5114	14.52	15.0577	14.959	14.2014	17.5568	14.3642	13.2189	14.6987	14.8063	18.0126	18.905	15.1333	14.152	17.6862	14.1137	15.3294	17.0376	14.403	17.7632	14.8578	17.1646	14.8819	14.6603	16.598	18.1233	17.2792	17.1219	18.2858	17.8285	17.1621	18.9971	17.7648	18.5725										0.182228	0.52857
P51991-2;E7ERJ4;E7EWI9		HNRNPA3	13.7432	14.5841	13.7749	21.4439	19.9411	22.1979	21.3125	22.4865	22.5215	21.6069	23.0979	22.1399	21.5412	22.8429	22.4293	21.9366	22.629	22.5729	15.4577	15.078	14.4654	22.3749	22.5307	22.1068	22.3064	22.0023	21.9742	22.7273	22.4154	22.4864	22.4378	23.1042	22.2417	23.2999	22.8885	23.0607										0.518104	0.912558
Q32Q12;P22392-2;P15531-2;P15531;E7ERL0;P22392;E5RHP0;O60361;F6XY72;C9K028	Nucleoside diphosphate kinase;Nucleoside diphosphate kinase A;Nucleoside diphosphate kinase B	NME1-NME2;NME1;NME2	15.3222	15.9451	15.7261	14.291	14.2874	13.8065	14.122	16.3432	15.8816	15.3223	15.6676	15.4803	15.3248	15.5625	15.1971	15.6942	15.735	16.0177	17.3103	16.1532	17.4431	15.6121	15.0121	14.0299	15.9468	15.8073	14.2934	14.8595	15.4984	15.1296	16.6085	16.0732	18.0896	15.8212	14.8985	14.9053										0.884525	1.32061
E7ERS3;Q86VM9;Q86VM9-2;F5H7R0	Zinc finger CCCH domain-containing protein 18	ZC3H18	15.51	14.4671	15.0569	15.1531	13.7225	14.8148	17.0922	21.0789	16.1394	20.1101	21.8595	20.0714	21.4152	22.4483	21.7773	21.872	22.2041	22.0072	15.1736	15.2797	14.9434	16.9449	14.9662	16.8105	15.7934	14.9942	16.348	20.3668	19.5662	20.2922	20.4535	21.0155	20.4094	22.1103	21.816	22.1186		+	+	+			+	+	+	1.0573	3.54
E7EX29;P63104;E7ESK7;E7EVZ2;E9PD24;E5RIR4;E5RGE1;E7EX24;B0AZS6	14-3-3 protein zeta/delta	YWHAZ	14.8776	17.2537	14.6153	16.9767	14.6431	14.0429	17.1809	17.9898	16.6944	14.5098	16.9982	15.1761	16.1795	17.1012	16.0878	17.277	17.0615	17.2075	17.7814	17.2655	18.3029	17.1077	18.8514	17.6502	18.3563	17.6823	18.4644	18.2958	16.9443	18.6787	18.1061	18.1508	18.0839	18.097	18.1072	18.5448										0.998383	2.06745
E9PHK9;Q13428-4;Q13428-3;E7ETY2;Q13428;Q13428-7;Q13428-6;Q13428-8;Q13428-2;Q13428-5;H0YA99	Treacle protein	TCOF1	15.092	16.8801	15.0102	17.0728	14.4869	13.518	18.2793	17.5129	17.3726	17.376	14.038	16.7314	17.6157	14.3025	17.2692	16.8194	15.42	16.3251	16.8387	17.1175	17.137	17.0349	14.0568	16.9215	17.5666	17.0084	17.4972	16.8556	17.0665	17.1279	16.9236	17.3783	16.8515	17.1175	16.7566	16.7797										1.15477	2.69569
P04406;E7EUT4;E7EUT5;E7EU54;E7EPW1	Glyceraldehyde-3-phosphate dehydrogenase	GAPDH	19.7007	19.48	18.7112	19.1865	14.4188	18.5118	19.7087	18.9811	19.0716	19.128	18.7313	18.465	18.518	19.0054	18.2098	19.659	17.7575	19.1124	21.4305	19.2366	21.08	19.2231	19.3956	19.0398	19.2659	18.9329	18.8837	19.3513	18.5008	19.1994	20.4644	19.4416	20.3233	19.0413	18.4314	19.3708										0.552918	1.88146
E9PFM1;Q04637;E7EUU4;Q04637-3;E9PGM1;Q04637-4;E7EX73;Q04637-5;G5E9S1;Q04637-6;C9JF13;C9J6B6;C9K073;C9J2Z7;B9EGQ7;O43432;Q504Z1;F5H564;F5H8J4	Eukaryotic translation initiation factor 4 gamma 1	EIF4G1	13.7299	18.6499	14.1746	13.632	14.7196	14.511	14.2221	13.6006	14.8026	18.0743	14.6956	16.8504	19.5957	17.9836	18.6669	18.7312	17.8068	18.2559	14.5605	14.9282	14.9899	14.3203	14.3454	15.2493	13.981	14.2978	14.7563	14.8668	17.354	13.9003	19.047	18.5962	18.6609	19.7631	19.7504	19.6889			+	+			+	+	+	0.056806	-0.0790958
Q8WWY3;E7EVX8;E7ESA8;Q8WWY3-2;E7EN72;E7ESX0;E7EU94;Q8WWY3-3	U4/U6 small nuclear ribonucleoprotein Prp31	PRPF31	13.7152	14.4765	14.7646	15.5116	14.5192	14.6706	17.122	16.2883	16.9921	18.1202	16.8779	17.7633	19.0745	17.6791	18.6904	18.0091	17.164	18.2696	15.6489	14.017	16.4813	17.3453	13.7018	17.1687	16.9978	15.4305	16.8343	14.0391	17.6347	15.2142	17.9033	17.8236	17.8715	18.013	17.6745	17.8378										2.03643	1.90036
P36578;E7EWF1;B4DMJ2;B4DP82	60S ribosomal protein L4	RPL4	19.3732	18.6406	19.0738	17.5036	15.1128	17.1262	19.2344	18.5299	18.7468	17.9385	18.1946	18.04	19.5386	18.2061	18.9843	17.7902	16.6878	17.3733	18.1695	19.1432	18.3999	18.0537	17.9637	18.2733	17.7994	16.4818	17.9303	18.0275	17.6631	18.0122	17.8085	17.4888	17.9595	17.4794	17.5822	17.6876										1.36725	2.25618
Q5T3I0-3;Q5T3I0;E9PAV9;F8W895;F2Z3C6;E9PPY4;Q5T3I0-2	G patch domain-containing protein 4	GPATCH4	16.0602	13.3111	13.4305	13.1779	14.7365	13.8178	16.0367	16.6545	14.1962	16.0729	13.366	15.8936	16.3198	15.0804	16.8119	15.8541	15.8126	13.6505	13.9122	15.2022	14.92	16.9563	14.4507	15.7247	16.4217	16.0715	16.4876	12.7571	16.7647	14.5973	17.0549	16.8915	16.7577	15.1498	16.5475	15.3763										0.927456	1.71842
Q96HR8;E9PAZ2;D6RIB3	H/ACA ribonucleoprotein complex non-core subunit NAF1	NAF1	13.4559	13.9762	14.7623	19.1789	13.8691	18.4741	19.6265	18.7482	19.1846	18.5815	19.0146	17.9233	17.9287	18.4458	17.7588	18.4234	18.4868	18.648	13.1717	14.3804	13.8432	18.5282	19.249	17.9935	18.6525	18.3514	18.521	18.8641	19.0064	18.6852	17.7906	18.7759	18.283	19.0276	18.4293	19.0786										0.525602	2.01239
Q16576;E9PC52;Q5JP00;E9PFM2;Q5JP02;Q5JP01;Q5JNZ6;C9J959	Histone-binding protein RBBP7	RBBP7	13.8475	12.7285	14.3212	17.7526	14.7388	17.903	18.834	18.7356	18.4652	18.5349	17.1195	18.1763	17.4448	17.8785	16.8789	17.6512	17.4038	17.6114	17.2981	14.9492	17.6263	17.5659	16.2087	17.6298	18.8212	17.9899	18.5483	17.9853	17.3439	17.8605	17.4394	18.0633	17.1451	18.1272	17.1719	18.2812										0.842013	1.88011
E9PDR0;P05166;E7EX59;P05166-2;C9JQS9;E7ETT1;E7EUY3;E7ETT4;F5H4H8;E9PEC3;F8WBI9;E7ENC1;C9JVY9;C9JVW9;C9JAW3	Propionyl-CoA carboxylase beta chain, mitochondrial	PCCB	28.2279	27.6078	28.0114	27.6246	27.7587	27.4693	27.4256	26.9282	27.2604	26.9599	27.4409	26.6786	26.3766	26.8299	26.2485	27.5025	27.1613	27.3427	28.2491	27.7051	28.2746	26.6334	28.1179	26.6144	26.5922	27.0627	26.7529	27.5575	26.1933	27.569	26.6181	26.6706	26.5769	27.1513	26.4053	27.1413										1.15227	-0.41282
Q14444;Q14444-2;E9PEK6;G3V153;E9PLA9;E9PP31	Caprin-1	CAPRIN1	14.4705	16.6183	16.8416	12.9406	13.4707	16.2338	17.0856	17.4995	17.413	17.4285	16.6168	16.161	17.4951	14.3119	12.5691	16.3941	16.2373	16.555	16.4336	16.6572	16.7176	15.3879	14.5892	16.2516	16.8365	14.646	17.6586	16.6933	15.5008	14.0019	15.1367	16.8047	16.4955	16.5138	14.1624	16.9974										1.41173	3.11767
E9PFF0;P09429;Q5T7C6;Q5T7C4;B2RPK0	High mobility group protein B1;Putative high mobility group protein B1-like 1	HMGB1;HMGB1P1	15.3467	14.8985	14.095	13.6735	15.3385	14.2166	15.0625	14.9604	16.6681	18.9882	15.7658	19.0398	14.2266	15.5747	14.6664	15.557	13.8817	13.0327	15.493	14.7664	13.919	14.8637	14.8659	15.151	15.0721	14.6949	15.2324	13.0124	15.8063	13.4759	14.7852	14.2362	15.1399	14.4531	14.7236	15.1595										0.713553	1.15408
P05455;E9PFH8;E7ERC4;E9PGX9;E9PFL9;F5H673	Lupus La protein	SSB	14.5689	13.4009	14.5766	23.1241	21.0238	23.0292	23.337	23.0384	23.2199	23.0471	23.0398	22.942	22.2864	22.4475	22.7979	22.6748	22.5204	22.7042	14.2632	14.1649	14.1374	22.6177	22.736	22.7018	22.8635	22.7463	22.8827	22.2502	22.1869	22.1654	22.0421	22.2235	22.195	22.2912	22.1426	22.5766										0.511771	0.806081
O43719;E9PFP2;Q5H918;Q5H919	HIV Tat-specific factor 1	HTATSF1	14.8832	14.1862	14.5343	17.0153	14.5933	17.1529	18.4126	18.102	19.3735	17.4094	19.49	16.6472	18.7473	18.4979	18.6198	18.5571	17.614	18.5361	14.3342	15.6989	14.5477	17.3089	17.3489	17.2044	18.1357	17.0676	18.238	18.822	17.7736	18.6212	17.8306	18.4245	17.7019	19.1546	17.7058	19.1673										1.21962	2.37548
Q15631;E9PGT1;B7Z5D9;B7Z3X8	Translin	TSN	14.1229	13.6837	14.3651	20.7248	15.0333	20.6906	20.8224	20.9273	20.9988	20.2712	21.833	20.596	20.074	20.6898	20.5946	20.4806	21.0486	20.7519	14.8239	13.8576	14.3151	20.8259	21.0692	20.5018	21.1773	21.3451	21.0359	20.9678	20.9993	20.8699	21.0161	21.2637	20.8369	21.7192	21.5906	21.6938										0.482404	2.09996
P30048;E9PH29	Thioredoxin-dependent peroxide reductase, mitochondrial	PRDX3	14.6921	16.2338	15.0193	16.0012	13.5293	16.6994	16.7432	16.425	16.0954	15.4783	15.9553	15.8245	15.8961	14.5829	14.754	15.0147	15.4529	13.9644	17.2944	16.2143	17.0985	14.2609	15.45	14.3255	16.6286	16.0877	15.8834	16.6673	16.3459	16.0876	15.8243	14.7083	15.9784	14.3635	15.7022	16.3634										0.443331	1.01124
E9PRY8;P29692-2;P29692;E9PK01;F8W934;Q4VBZ6;E9PBQ9;H0YCK7;E9PI39;E9PQ49;E9PL12;E9PPR1;E9PIZ1;E9PMW7;E9PQZ1;E9PL71;E9PN91;E9PK06;E9PK72;H0YE72;H0YE58;E9PKK3;E9PQC9;E9PJD0;E9PNW6	Elongation factor 1-delta	EEF1D	14.785	18.041	17.7826	17.5006	15.3388	17.4282	18.3985	18.734	18.1599	16.9747	17.8747	16.1314	16.1831	17.7108	16.3323	17.6132	14.0536	16.8535	19.3346	17.9032	18.2924	17.3081	14.5355	17.1049	18.8842	17.6765	19.0411	18.7974	16.631	18.5337	17.5675	17.7276	17.6463	18.1804	17.6566	18.4385										1.0814	1.67494
Q9NYF8;Q9NYF8-2;E9PK91;Q9NYF8-3;E9PKI6;E9PQN2;Q9NYF8-4;E9PK09;E9PJA7;H0YF00	Bcl-2-associated transcription factor 1	BCLAF1	15.2169	15.4739	14.5929	14.6572	14.5777	16.8583	17.5286	17.3527	15.1517	17.377	17.9776	17.4488	17.7181	18.2076	17.6971	17.6633	17.6715	18.0257	15.1556	14.3164	15.1242	16.536	17.7821	13.7347	13.6375	15.2457	17.0317	17.6114	17.0578	17.7566	16.3678	16.8657	16.5343	17.3207	17.6806	17.7378										0.542602	1.31322
Q99873;G5E9B6;Q99873-2;Q99873-3;E9PKG1;B4DJ87;E9PIX6;E9PQ98;H0YDE4;E9PNR9;Q9NR22;Q9NR22-2;E9PI83;E9PMW9	Protein arginine N-methyltransferase 1	PRMT1	14.8052	16.4174	15.7222	21.2342	14.8356	21.5154	21.0652	21.6515	21.2536	21.0873	21.8205	21.1291	20.6059	21.0301	20.8994	21.1037	21.4301	21.3704	15.2932	15.3853	15.5941	20.7238	21.1212	20.501	20.8758	21.2067	20.7381	20.8475	20.9127	20.7621	20.7257	21.3061	20.8815	21.2194	20.9344	21.1193										0.413663	2.12835
E9PL17;Q92989;Q92989-2;E9PJM4;E9PKV5	Polyribonucleotide 5-hydroxyl-kinase Clp1	CLP1	15.1355	13.1023	13.3479	15.8965	14.0147	14.7466	19.3791	19.9336	19.0844	15.2585	15.7334	15.3238	15.0549	14.6684	15.4193	15.0193	13.5384	14.3445	14.1945	13.0349	14.0711	14.9662	15.3948	15.4005	17.9007	20.1593	18.7445	14.7826	15.2851	14.1959	14.0949	14.1648	15.3893	15.226	13.0158	14.1713	+				+				+	2.79637	4.57977
P46776;E9PLL6;E9PJD9;E9PLX7	60S ribosomal protein L27a	RPL27A	18.835	18.9293	18.5306	18.225	15.0621	17.8012	19.1674	17.6462	18.6827	19.8552	17.3497	19.705	20.5596	18.7082	20.4101	18.1673	17.4521	17.9205	18.1166	18.4741	18.0606	19.9294	17.8472	19.7784	18.2059	17.501	18.2667	18.1375	19.2173	18.3207	19.3968	18.8113	19.4458	17.993	16.9351	18.1742										0.605156	1.46933
E9PQ56		PUF60	14.8287	15.4707	13.8748	14.362	13.1868	17.8478	19.1817	18.6691	19.034	17.3754	14.0238	17.6579	16.8343	14.2066	17.0665	17.4918	18.2582	13.2813	13.7035	16.0511	14.8805	14.5678	14.6221	17.537	18.6623	17.9759	18.2979	18.4061	17.7029	18.5189	14.1818	17.8685	17.2305	18.3656	18.3282	18.7943										1.27588	3.82939
E9PR30;P62861	40S ribosomal protein S30	FAU	14.7272	18.5264	17.2484	14.281	14.0767	13.0417	15.3205	17.0786	17.0902	15.4309	16.6776	13.9192	16.3797	14.5573	16.4622	16.385	16.4474	15.2632	14.2696	17.5599	15.6741	14.9732	14.8687	16.6919	16.814	16.9606	17.1728	14.674	16.3812	17.124	16.3116	16.7288	16.4755	14.44	14.8726	16.9989										1.73419	2.69666
E9PRE7		PC	14.4447	21.9473	18.6943	14.4838	15.8558	18.0816	18.7471	18.8695	15.6135	13.4789	18.3974	20.3041	18.0108	19.5387	19.5083	21.8033	21.2714	22.0638	22.2886	22.2494	22.7501	22.0142	21.1348	21.7347	20.0069	20.1686	20.2743	21.3347	19.7533	21.3287	20.7322	20.8249	18.0222	19.7508	20.0125	20.054				+					+	0.463519	1.60294
O95777;C9JNV3;F2Z2Y6;C9JIZ0	N-alpha-acetyltransferase 38, NatC auxiliary subunit	NAA38	13.1916	13.5837	14.728	14.2269	13.858	13.898	19.6815	19.71	19.2917	17.6533	19.6698	17.6616	17.9645	19.3987	17.9004	19.0215	19.6006	18.4293	14.1717	12.9942	15.3729	18.0369	14.3717	17.294	18.978	19.0039	18.9841	18.4942	17.8627	17.9583	18.2497	19.56	18.0336	19.3372	19.5359	19.6078	+	+	+	+					+	5.20065	5.56676
P42766;F2Z388;H0Y3A0	60S ribosomal protein L35	RPL35	15.4887	18.1057	17.6285	17.5716	13.7507	17.3286	18.4421	18.2562	18.3068	18.7076	17.9794	18.2436	19.7516	18.3205	20.6556	17.4852	17.4466	17.334	17.8732	18.1973	17.606	20.0965	17.9203	19.9062	17.6842	17.613	18.5839	17.811	18.9937	17.7987	18.4129	19.3178	18.6508	17.667	17.1636	17.9599										0.790893	2.11806
P39023;F2Z3A5;G5E9G0;B5MCW2;Q92901;F8WCR1	60S ribosomal protein L3	RPL3	13.6348	20.3652	19.8176	19.873	13.2757	19.9795	21.1046	20.6014	21.3498	20.9058	20.8389	21.0809	21.7596	21.1563	22.1501	19.8765	20.0257	20.1318	18.7903	20.3434	19.3348	21.5497	20.5329	21.6353	20.8747	21.0147	20.9422	20.4088	20.9252	20.749	21.3206	20.9456	21.1066	20.3835	20.8582	20.7396										0.674382	3.30918
P39687;F2Z3H3;H0YN26;O43423;O95626	Acidic leucine-rich nuclear phosphoprotein 32 family member A;Acidic leucine-rich nuclear phosphoprotein 32 family member C;Acidic leucine-rich nuclear phosphoprotein 32 family member D	ANP32A;ANP32C;ANP32D	14.3223	18.4846	18.4294	15.9587	13.4926	14.8068	16.3015	14.4966	15.7873	18.5507	16.3659	18.4679	16.3655	16.7189	16.6416	17.3089	15.1921	16.7721	17.3506	18.5125	16.9877	12.377	12.8595	15.1821	16.4728	15.1867	17.045	14.2049	14.9462	12.6948	15.2463	13.9802	15.2984	15.7295	14.4218	14.5548										0.362959	0.775776
Q99623;F5GY37;F5GWA7;B4DP75;F5H3X6;B4DW05	Prohibitin-2	PHB2	13.4483	17.5023	17.1751	17.0484	15.5665	16.3234	16.5104	15.1841	16.2136	16.6316	16.8371	15.9962	16.4208	14.811	16.4255	16.3418	14.4131	17.0862	18.2752	17.1183	18.2734	16.461	13.6187	16.9886	17.9337	12.6534	18.0146	17.993	16.9636	17.3861	16.6712	16.5936	16.8173	17.5661	17.041	17.0362										0.229176	-0.343381
Q9H2U1;F5GZS0;Q9H2U1-2;Q9H2U1-3;E7EWK3;Q6P158;Q6P158-2	Probable ATP-dependent RNA helicase DHX36	DHX36	16.1442	14.7218	15.438	18.7566	14.7459	19.7298	16.4807	15.5741	17.1298	20.3376	18.3995	20.5496	20.3654	14.9277	20.5943	17.8242	17.6281	19.2611	15.4262	13.8813	14.5861	20.6232	18.4855	20.2789	18.3519	16.2441	17.2273	19.2064	20.64	18.5046	20.0587	18.6031	20.2699	17.9367	18.5121	18.4834										0.352556	-1.3492
P08195-4;F5H4J7;P08195;F5GZS6;P08195-3;P08195-2;B4E2Z3;H0YFS2;F5H0E2;F5GZI0;F5H867;H0YFX4;F5GZR9	4F2 cell-surface antigen heavy chain	SLC3A2	14.0921	19.2707	17.6862	17.2079	15.3709	17.4051	15.0247	17.2353	17.0015	18.7048	17.1646	19.2129	19.4916	13.8203	19.241	17.093	15.5773	17.5637	17.932	18.1992	18.2179	18.2392	14.2627	18.6902	19.1833	16.9467	19.2309	17.5417	18.5023	18.4993	18.6044	18.1937	17.6709	17.3504	16.6793	17.7499										0.089759	-0.24078
F5H0B0;P55327-3;D0UFD1;C9J502;D0UFD3;P55327;E5RKB4;D3YTI0;P55327-2;D0UFD5;E5RFR7;E5RK35	Tumor protein D52	TPD52;PrLZ	15.918	14.3237	16.2529	13.4244	14.338	15.3591	13.8739	17.324	16.1392	15.2765	13.4649	13.9011	15.4904	14.594	14.481	17.2441	16.3031	16.1474	16.5073	14.7521	16.8329	13.4464	16.6472	13.9241	17.7085	13.3649	17.2919	17.0169	13.6096	16.6273	16.1918	15.9714	16.1898	16.6045	16.1444	16.2757										0.536073	1.40523
Q9NW08;F5H1E6;F8VRE2;F8VRU2	DNA-directed RNA polymerase III subunit RPC2;DNA-directed RNA polymerase	POLR3B	14.4354	14.743	15.1494	17.5645	13.1768	17.5417	17.9884	16.6355	17.7316	18.537	16.9651	17.6496	18.5114	15.4122	18.56	16.6305	15.9558	16.9703	13.1835	13.9354	13.7949	17.8457	13.7204	18.9389	17.4187	17.861	18.1106	16.7698	18.4163	16.7334	17.3983	17.1385	17.8742	16.5861	17.4096	16.4991										0.375367	1.35748
Q13523;F5H2U2;H0YDJ3;H0YEC8	Serine/threonine-protein kinase PRP4 homolog	PRPF4B	14.1644	13.7484	14.9647	14.7252	14.9753	15.2524	15.3437	14.8848	14.5629	17.8018	14.2366	18.3356	19.4781	15.9012	19.2179	17.007	14.573	16.2791	12.7945	14.0202	13.8098	14.7772	15.3201	12.9329	13.8121	14.4075	14.0148	15.1297	15.6733	14.6511	17.1969	16.0606	16.7106	15.8539	15.5585	15.3915										0.0688509	-0.0537885
O75947;O75947-2;F5H608	ATP synthase subunit d, mitochondrial	ATP5H	13.676	17.4351	17.1336	17.559	14.0274	16.993	18.3672	17.6894	17.607	17.0547	17.0752	16.2444	16.3482	16.7492	16.1664	17.7292	16.4869	17.0297	18.401	17.4418	18.4349	17.231	17.6769	16.9693	18.9272	18.7075	18.9245	18.5193	16.6995	18.3814	16.706	17.5489	16.8506	17.9761	17.3706	18.0497										0.687791	1.69475
Q12797;F5H667;F8W7A9;E5RHK2	Aspartyl/asparaginyl beta-hydroxylase	ASPH	15.5896	15.9478	17.2403	18.8966	15.396	18.7027	18.2013	17.8941	18.5361	20.291	17.2516	20.3655	20.9463	17.5248	20.9424	18.2759	16.8125	18.7821	14.4861	13.7409	14.0045	20.372	14.7205	20.2303	19.5705	17.6724	19.272	17.5975	20.6619	17.6515	20.3185	19.4423	20.8164	17.9679	18.5382	18.3518										0.180248	0.545375
Q8N684-3;Q8N684;Q8N684-2;F5H669;F5H047;F5H6M0;F5GWE6;C9J323;C9J286;C9JM38	Cleavage and polyadenylation specificity factor subunit 7	CPSF7	15.7402	14.3683	15.2651	18.7699	14.4507	17.911	18.9535	19.0658	18.393	19.1749	19.406	18.3594	19.1487	19.6497	18.6883	19.1748	19.4639	18.8762	16.4827	15.079	15.8422	18.7368	18.6089	18.885	18.8643	18.8816	18.7759	18.8562	19.3261	19.1876	19.229	19.3591	19.0731	18.8611	19.7027	19.4032										0.588095	1.76022
F5H6I0;P61769;H0YLF3	Beta-2-microglobulin;Beta-2-microglobulin form pI 5.3	B2M	15.7677	17.5185	17.787	15.2573	14.6078	14.9808	14.4615	15.0505	14.9525	16.4458	17.5362	16.7702	16.2058	13.8815	16.2989	16.1929	16.6433	16.585	18.1519	16.9685	18.9169	15.8789	17.4964	16.8303	18.9386	16.8316	19.0964	17.2976	13.0138	18.1939	16.5332	16.6917	13.8901	17.9887	17.6181	17.1912										0.18518	-0.127113
O43143;F5H6K0;O60231;B0V0F8	Putative pre-mRNA-splicing factor ATP-dependent RNA helicase DHX15	DHX15	13.1713	14.7147	12.9166	20.7843	14.2447	20.6069	21.0808	21.1141	21.0356	24.6308	23.7092	24.7104	24.1456	22.3489	24.0246	21.8729	21.594	21.7423	16.0189	14.4683	14.4613	20.4655	19.2168	20.749	20.9272	20.8665	21.0409	22.8902	24.0466	22.7482	23.5454	23.0575	23.5152	22.0559	22.0201	21.9961							+		+	0.516429	2.53155
O14802;F5H7E9;Q7Z755	DNA-directed RNA polymerase III subunit RPC1;DNA-directed RNA polymerase	POLR3A	14.6064	14.168	15.2079	18.2881	13.9147	17.9094	18.0741	17.7976	17.784	18.4911	17.2357	18.3607	19.0538	14.7567	18.2878	16.7328	14.7971	15.5001	14.5952	13.6708	15.147	18.9956	14.1469	18.9982	17.7229	17.5966	18.0155	17.0268	18.5923	17.6779	18.324	17.3968	18.4703	16.965	17.5718	16.9528										0.349711	1.18119
Q15434;F8W1T6;F6W1U9;F8VQS9	RNA-binding motif, single-stranded-interacting protein 2	RBMS2	13.7176	15.1959	14.7709	18.0713	14.947	17.8154	18.0575	15.4015	15.2733	17.4039	18.2579	16.429	17.3083	18.4083	16.8039	17.5531	17.9101	17.6702	13.7628	14.1764	13.5128	18.0111	18.4562	17.9832	17.8574	18.5382	18.2346	18.3509	17.9163	18.2755	17.4086	18.2622	17.3845	18.1812	18.5491	18.3644										0.199548	-0.700436
P06576;F8VPV9;H0YH81;F8W079;F8W0P7;H0YI37;F8VQY0	ATP synthase subunit beta, mitochondrial;ATP synthase subunit beta	ATP5B	20.5043	20.362	20.2342	20.0152	14.716	20.0021	20.7591	21.0485	20.8792	19.2702	20.6317	19.2182	19.5356	20.2025	19.0991	20.209	20.331	20.288	20.916	20.375	21.2229	20.0896	21.3094	20.2986	22.2054	21.3879	22.2521	21.1259	19.8202	21.3554	20.0343	20.8182	20.2238	21.0447	20.7387	21.1395										0.682475	2.65119
P07437;F8VW92;F8VYX6;Q5JP53;F8VUJ7;Q5ST81;E7EWR1;E7ENH1;E9PBJ4;F5H894;G3V2N6;G3V2R8;G3V5W4	Tubulin beta chain	TUBB	22.4026	22.2963	21.7109	21.9451	20.9085	21.6375	21.8545	21.5289	21.5493	22.1751	21.7193	21.6228	20.657	21.2708	20.6768	21.615	21.26	21.4931	22.3848	22.0535	22.2439	21.8276	21.6491	21.7265	21.8178	21.4301	21.792	22.1322	21.4308	22.0214	20.9054	21.6826	20.8677	21.1836	21.3104	21.0305										0.171383	0.147224
Q99590;F8VXG7;Q99590-2;F8W028	Protein SCAF11	SCAF11	14.3232	15.9954	15.296	18.538	14.5104	18.3416	19.065	19.1941	19.086	19.7119	18.6875	19.7885	20.1666	19.2703	20.0592	19.1636	18.8344	19.0352	15.6272	14.7776	14.7625	19.6225	18.1718	19.9858	19.49	18.2901	19.0964	18.6725	19.2775	18.2241	19.5183	18.9551	19.1069	18.6402	19.5592	18.6418										0.688832	1.98505
P05783;F8VZY9;CON__H-INV:HIT000015463	Keratin, type I cytoskeletal 18	KRT18	12.8343	18.2321	18.3138	17.9663	15.8935	18.1887	17.7787	18.3722	17.9841	18.4332	18.0357	18.173	17.6565	19.029	17.3846	17.6826	17.4465	17.8841	18.8988	17.9112	19.2462	18.3288	18.591	18.2922	18.414	18.764	18.2424	18.4529	17.5501	17.524	17.8599	18.479	17.7089	17.8618	17.588	17.7634										0.390442	0.695487
Q02878;F8W181;F8VZ45;F8VWR1;F8VZA3;F8VR69	60S ribosomal protein L6	RPL6	19.556	19.7948	19.1052	17.5708	15.2503	17.4134	18.9177	18.2796	18.255	19.6046	18.1076	19.1231	20.5634	18.3775	19.7104	18.1259	14.0113	18.2615	18.8752	19.72	18.6126	18.494	17.2963	19.1833	18.206	17.9741	18.1802	18.291	18.5928	18.1563	18.9226	18.3107	18.9876	17.7507	17.6966	18.0922										1.04837	1.73929
H0YGW6;P31483;F8W8I6;Q96B58;E5RGV5;E5RG67;F8WE16	Nucleolysin TIA-1 isoform p40	TIA1	15.1901	13.676	13.8539	14.344	14.0045	15.8607	13.5488	18.2466	16.1205	15.2491	17.2764	15.9818	16.0121	16.8567	15.8923	16.6762	16.3834	16.9054	15.1588	16.5694	14.2861	17.0024	14.7596	16.9976	18.639	16.5443	18.0128	17.5172	14.5576	16.6131	17.537	17.7595	17.9958	18.6254	18.7675	17.4699										0.347914	1.23554
O00763;F8W8T8;O00763-2;H0YGH5;F6QQI9;F5H8F2;F5H3T2;E9PEW7	Acetyl-CoA carboxylase 2;Biotin carboxylase	ACACB	21.7135	20.7488	21.072	20.4927	14.92	20.511	15.5933	14.0918	15.9483	21.7902	15.619	21.3795	21.9951	14.4968	21.5658	18.9609	17.0391	18.6127	19.4462	20.4344	19.4739	20.5174	13.6601	20.4441	14.7263	15.3362	14.1131	14.3304	20.1229	14.2319	19.9052	17.8454	20.25	14.5025	15.0935	13.5377										0.816176	-3.4301
F8W930;Q9Y6M1;Q9Y6M1-1;Q9Y6M1-4;Q9Y6M1-3;Q9Y6M1-5	Insulin-like growth factor 2 mRNA-binding protein 2	IGF2BP2	14.5117	13.5787	15.0749	19.1038	14.54	18.751	19.5324	19.846	18.9786	18.8742	19.5058	18.4367	18.4462	19.1341	18.2333	19.0451	19.0274	19.2625	15.1709	13.9832	14.4871	19.1879	19.5174	18.8451	19.5738	19.8377	19.641	19.0284	18.9986	18.7789	19.092	19.3607	18.8973	19.4164	19.6888	19.4286										0.597673	1.98743
G5EA30;Q92879-4;Q92879;F8W940;Q92879-3;Q92879-2;E9PKU1;F5H0D8;E9PSH0;E9PQK4;F5H4Y5;E9PKA1;E9PC62;O95319-3;O95319-4;O95319;Q5VZZ6;O95319-2;O95319-5;B4DIB6	CUGBP Elav-like family member 1	CELF1	15.7724	14.7086	14.231	14.1987	15.3914	16.3731	15.4389	16.7704	15.5524	16.3142	16.4754	16.5337	16.3359	16.4114	16.3887	17.002	17.1025	16.6276	14.6761	15.0067	15.2729	16.677	16.4625	16.7204	17.0759	13.8397	16.7172	17.3067	17.3829	17.5119	16.5727	16.9484	16.537	17.2321	17.4356	17.2687										0.324161	0.599534
Q07020;G3V203;E7EW92;F8VYV2;F8VXR6	60S ribosomal protein L18	RPL18	14.9891	19.3466	18.0851	14.2795	13.4527	13.8489	18.0895	17.6453	17.5883	17.1456	17.8254	16.8065	18.9013	14.1903	18.2035	17.4305	14.6598	16.8883	17.9131	19.4587	17.9034	16.8957	17.3169	17.3808	14.1049	17.085	17.7019	17.1118	16.7467	17.6746	17.1258	18.1976	17.4028	17.3842	16.5877	17.2357	+								+	3.77925	3.91404
P50990;G5E9B2;B4DEM7;B4DQH4	T-complex protein 1 subunit theta	CCT8	13.1823	17.1191	14.2948	13.6504	15.5985	16.4784	14.9433	16.9274	13.7203	13.5288	16.58	13.9064	14.2149	14.407	15.8169	16.5777	16.7642	16.4611	17.2153	16.5753	17.0057	14.3811	15.1664	16.4103	17.083	16.8342	17.2012	16.8036	16.1823	16.587	16.0446	16.5218	16.4205	16.7668	16.4598	16.1873										0.0119534	-0.0453879
G5E9M5;Q12906-6;Q12906-4		ILF3	19.855	19.0257	21.0331	26.9839	25.3022	27.079	26.5931	25.9121	26.6244	27.8412	26.3491	27.9345	27.6549	26.2345	27.7069	26.2796	26.0517	26.3182	21.7605	18.0388	19.0393	27.6482	26.3337	27.7292	26.3724	26.2298	26.3371	26.0795	27.6262	26.0681	27.3068	26.6442	27.3249	26.021	26.5338	25.9973										0.0430564	-0.0785491
P82650;G5E9V5;G5E9W7;Q9H3I1;E9PGX2	28S ribosomal protein S22, mitochondrial	MRPS22	13.55	13.7957	13.8087	16.4514	15.0554	16.2523	16.586	17.5661	16.484	13.0489	16.7134	13.4725	14.1313	14.0212	15.2649	16.7678	17.4857	16.2459	14.7516	14.3481	14.4248	14.5714	13.9156	13.888	17.0425	14.9877	14.0719	16.6945	15.8701	16.7379	15.9444	16.2419	16.1128	16.5449	16.9223	16.7865							+	+	+	0.796923	0.959002
G8JLB6;P31943;E9PCY7;D6RBM0;D6RIU0;D6RIT2;H0YB39;D6RIH9;D6RJ04;D6RDU3;D6RFM3;D6R9T0;D6RAM1;E7EQJ0;H0YBD7;E7EN40;E5RGV0;D6RDL0;D6RF17;H0YBG7;E5RGH4;F5GZT4;H0YAQ2;D6R9D3;E5RJ94	Heterogeneous nuclear ribonucleoprotein H;Heterogeneous nuclear ribonucleoprotein H, N-terminally processed	HNRNPH1	18.2726	18.8864	20.0061	24.8654	24.667	25.1253	24.3833	25.568	24.2147	24.7271	26.4675	24.8183	24.759	26.2475	24.7833	25.5801	26.0987	25.6262	20.149	19.7825	20.3401	25.2935	25.557	25.093	24.4974	24.6392	24.51	25.7326	25.3403	25.7377	25.0481	26.1923	25.1793	26.3068	26.1146	26.0465										0.13555	-0.163874
Q8IU60;H0Y9T5;Q8IU60-2;B7Z3U5	mRNA-decapping enzyme 2	DCP2	14.4586	15.7722	15.7618	15.5509	14.8886	15.8939	14.4363	14.0739	15.4274	15.6524	13.9337	15.6563	15.6401	13.7567	15.5014	13.5923	14.5639	15.5856	16.2863	13.4931	14.4668	16.5455	15.3832	16.8829	16.4552	16.0754	15.3018	16.3001	16.5874	16.762	16.1809	14.6722	16.1412	16.0085	16.6194	16.0367										0.730612	-0.798591
P15880;H0YEN5;E9PQD7;E9PMM9;E9PM36;E9PPT0	40S ribosomal protein S2	RPS2	15.4935	19.7866	19.5267	19.2651	13.8919	19.7148	18.4349	19.9226	18.8452	20.8374	18.2104	20.5569	21.3139	18.9673	21.1003	18.7348	14.0894	19.7163	19.5416	19.4112	19.2323	20.2864	18.7949	20.6624	18.5719	18.8688	19.1665	18.6879	20.4041	18.3392	20.6337	19.5369	20.7448	19.1418	20.7654	18.5024										0.305882	1.44364
H0YG33;P08107;F5GZ62;F5H1D3;F8VZJ4;E7EQL7;E7EP94;Q5SP16;C9IYI3;E7EP11	Heat shock 70 kDa protein 1A/1B	HSPA1B;HSPA1A	23.5829	23.268	23.3892	23.7423	24.032	23.7289	24.0364	24.008	24.0575	23.4988	24.1862	23.4207	23.1118	23.5622	22.8783	23.9675	23.7257	23.8745	23.7937	23.1523	23.8376	23.3826	24.1637	23.6176	24.211	23.902	24.1039	24.1834	23.5121	24.2633	23.1924	23.9107	23.2693	23.994	23.8213	24.172										0.934038	0.199581
H0YGP4;P31327;P31327-2;Q5R211;E7EWJ3;C9JTA4	Carbamoyl-phosphate synthase [ammonia], mitochondrial	CPS1	25.1117	23.6483	24.9247	24.4638	15.2451	24.4077	23.6315	23.3584	23.6513	24.3212	23.602	24.0688	23.6385	23.3358	23.4576	24.0655	23.752	23.9639	24.047	23.7339	24.2313	22.8708	23.5588	23.0973	21.987	22.774	22.1422	23.1361	22.6666	23.361	22.7585	22.4314	22.7449	21.9431	22.0531	22.2275										0.286384	2.17484
P07355-2;P07355;H0YN42;H0YMU9;H0YMD0;H0YKS4;A6NMY6;H0YMM1;H0YM50;H0YNP5;H0YMW4;H0YKX9;H0YMT9;H0YLV6;H0YKZ7;H0YKL9;H0YKV8;B3KRQ1;H0YL33;H0YN28;H0YNA0;H0YKN4;H0YMD9;H0YN52;H0YNB8;H0YLE2	Annexin A2;Annexin;Putative annexin A2-like protein	ANXA2;ANXA2P2	14.7613	17.278	14.0267	13.809	14.4875	14.5534	14.3498	13.9245	14.9308	15.5577	14.2858	15.9009	16.2456	13.5688	15.9283	15.9941	13.4453	16.2425	17.5808	17.0184	17.6713	16.3488	12.6447	16.5075	16.7083	17.0363	17.1238	15.91	16.3947	14.7477	17.8576	16.7118	17.3751	14.3194	14.8056	14.9554										0.114188	0.118409
H0YLN1;Q9NPI6;H0YLY1;H0YNB2;H0YK68	mRNA-decapping enzyme 1A	DCP1A	13.7657	15.4267	15.6154	18.9458	15.725	18.9829	18.6357	18.2951	18.8991	18.835	18.9725	18.7212	17.7904	18.0032	17.7148	19.1318	17.9495	18.1299	13.9278	14.8611	14.3722	19.715	19.7561	19.5607	20.1651	19.7472	19.599	20.7679	19.9552	20.2892	19.4315	20.2842	19.4702	20.2121	19.2746	20.0943										0.264807	0.725432
O00422	Histone deacetylase complex subunit SAP18	SAP18	13.1179	14.5406	14.4624	19.6885	13.807	19.1295	20.0572	19.8279	19.9611	19.1036	19.4165	19.0134	19.2125	19.7018	19.1592	20.2847	19.2251	19.7411	13.8738	14.5991	14.0912	17.9596	19.3685	18.3173	19.4502	18.0644	19.5917	19.4869	18.4538	19.7822	18.7291	18.5246	18.8343	19.4638	18.4663	19.7064										0.570816	2.40708
O00425;O00425-2;F8WD15	Insulin-like growth factor 2 mRNA-binding protein 3	IGF2BP3	13.9845	17.2664	15.6075	23.4566	23.7497	23.3665	23.6883	24.1385	23.3534	23.5298	24.1085	23.3764	23.3911	23.3956	23.1901	23.6358	23.4545	23.4079	17.9841	14.1218	14.0558	23.5429	23.6263	23.468	23.7198	22.9384	23.7629	23.3991	23.4889	23.358	23.3309	23.8415	23.2303	23.8748	24.0375	24.1142										0.326067	0.202443
O00442-2;O00442	RNA 3-terminal phosphate cyclase	RTCD1	15.1429	14.1473	12.7157	14.9203	15.9067	15.8873	15.2358	13.6191	15.85	15.6156	16.3639	15.3577	16.3683	14.2252	15.5946	13.885	17.0303	14.1274	14.0106	14.3775	15.2201	15.1227	14.9253	15.8923	14.3279	14.8332	13.7459	13.7264	17.1492	14.5059	16.6357	16.5982	16.6368	15.9697	16.7469	16.1416										0.379854	-0.669779
O00469-2;O00469;E7ETU9;B3KWS3;C9JXZ0;F8WEW3	Procollagen-lysine,2-oxoglutarate 5-dioxygenase 2	PLOD2	14.0458	14.8915	13.5825	18.6122	14.6039	17.9655	14.0227	17.9084	13.8955	17.5664	18.5787	17.3479	17.3785	18.6734	17.5902	18.3165	18.8028	18.2723	14.8202	15.132	14.7201	18.3033	18.1843	17.6682	13.6176	17.0399	14.1888	18.4004	17.8907	18.3879	17.6028	18.2262	17.8219	18.6278	18.3322	18.0601										0.420223	-1.78499
O00505;E9PCN9;H0Y4S9	Importin subunit alpha-3	KPNA3	15.2699	14.0437	13.0176	15.1128	15.0698	15.0347	14.6276	20.0096	15.3724	19.8898	20.7537	19.7135	20.7111	21.6292	20.3311	21.4463	21.4865	21.1959	13.9338	14.3875	15.8759	14.569	13.8448	15.0106	15.5087	15.3743	14.5836	19.0538	18.1173	18.2123	19.6794	20.964	20.3769	21.1435	21.3254	21.3867		+	+	+		+	+	+	+	0.401774	1.59747
O14879;B4DLS7	Interferon-induced protein with tetratricopeptide repeats 3	IFIT3	14.4284	16.5285	17.2222	16.6991	13.3863	14.6806	23.9704	23.8599	23.9637	23.5444	24.2413	23.6249	22.9605	23.8469	23.2277	21.3613	21.5345	21.3121	17.1705	14.5652	15.8435	20.7483	20.7453	20.9408	27.1346	27.5765	27.1567	27.662	27.2726	27.6778	26.7419	27.2157	26.7269	25.638	25.4816	25.6592	+	+	+	+	+	+	+	+	+	3.13574	9.00931
O14950;P19105;P24844	Myosin regulatory light chain 12B;Myosin regulatory light chain 12A;Myosin regulatory light polypeptide 9	MYL12B;MYL12A;MYL9	14.7014	13.3241	15.9	16.6666	15.0564	16.6544	15.9221	15.6441	16.4319	15.1695	16.238	14.9934	15.724	15.0568	14.1558	15.5805	14.2183	14.283	16.3878	15.7419	16.3342	13.2981	15.7841	14.3963	15.3626	15.6545	14.7746	13.9018	13.4023	13.3424	13.4933	13.9996	13.491	14.157	14.3431	15.7314										0.0763889	-0.126464
O14979;O14979-2;O14979-3	Heterogeneous nuclear ribonucleoprotein D-like	HNRPDL	14.2694	14.0506	13.3941	23.1982	22.1948	22.8094	23.8542	24.1332	23.4907	22.8995	23.7936	22.541	22.5258	23.6273	22.486	23.0439	23.6181	22.9496	14.9424	13.5174	15.1684	22.6519	22.9229	22.7518	24.1185	24.4835	23.5653	23.055	22.9045	23.2287	22.529	23.4772	22.6238	23.8191	23.6818	23.646										1.46337	1.09192
O15160;E7EQB9;O15160-2;E9PBA4;E9PDD3;H0Y723;H0Y9C4	DNA-directed RNA polymerases I and III subunit RPAC1	POLR1C	15.1866	15.1013	15.6412	20.3643	14.6506	20.0114	21.5192	22.0912	21.5407	19.8391	21.1095	19.4902	19.6407	20.538	19.3605	20.4528	20.5141	20.2135	14.232	13.3621	14.7693	20.4249	20.0058	20.5811	21.804	21.9248	21.9141	20.7045	20.5002	20.6588	20.0929	20.928	20.0595	20.8679	20.827	21.0335										0.843223	3.37493
O43148-2;O43148;F5H2D9;B7Z8S9	mRNA cap guanine-N7 methyltransferase	RNMT	13.3055	14.1343	15.6909	14.4162	15.4658	14.863	14.3541	17.801	13.6582	15.5604	16.0219	15.2912	16.273	15.3996	14.1602	20.2506	20.2493	19.8964	15.6232	14.976	13.8084	15.9207	15.7336	13.5453	15.0773	14.0528	14.9444	15.0822	12.4656	15.3093	14.4596	13.5107	14.703	20.0041	21.0647	20.209				+				+	+	0.096831	0.356115
O43172;O43172-2	U4/U6 small nuclear ribonucleoprotein Prp4	PRPF4	13.4723	14.4107	14.6451	20.0811	14.2397	19.9445	21.3889	21.8745	21.4582	20.697	21.4907	20.5036	20.6161	21.4922	20.592	21.6472	21.6163	21.3947	13.8803	13.9523	13.9723	20.0055	19.8733	19.6812	21.4847	21.2442	21.4337	20.6635	20.4602	20.602	20.6365	21.3197	20.41	21.6129	21.2042	21.8395										0.837586	3.48546
O43175;Q5SZU1;F5H634;F5GYN9	D-3-phosphoglycerate dehydrogenase	PHGDH	19.387	19.1806	19.4884	19.0437	13.5497	18.7642	18.792	19.1673	18.6808	19.0668	18.7079	18.5158	18.4379	18.7268	18.2538	18.9963	18.5566	18.7213	19.9645	19.2433	20.0121	19.172	19.4682	18.8783	19.8539	19.1244	20.008	19.4072	18.876	19.3638	18.6937	19.2592	18.8863	18.8848	18.8693	18.8195										0.418396	1.76079
O43290;G3V1T2;E9PQI8	U4/U6.U5 tri-snRNP-associated protein 1	SART1	15.6848	14.372	13.7431	13.7863	15.1214	13.6111	13.8154	17.2145	15.1733	17.1325	16.7769	17.8943	18.4652	18.5755	18.3399	18.2537	17.5905	17.3416	13.4941	14.8427	14.3998	16.2106	14.4302	17.2118	14.4763	14.7329	14.2055	15.511	17.3315	13.8363	17.1578	17.2294	17.7489	17.7965	17.9072	14.0836			+						+	0.487362	1.22813
O43390;E7ERE4;O43390-2;Q2L7G6;E7ETM7	Heterogeneous nuclear ribonucleoprotein R	HNRNPR	14.1849	13.9295	14.4147	23.7302	21.7107	23.5105	22.7177	22.0893	22.583	23.9561	22.511	24.0121	23.9183	22.6145	23.9468	23.2023	22.5231	23.0952	14.2925	15.1264	14.9433	24.1927	22.3486	23.9827	22.8106	22.4092	22.5194	22.4677	23.4886	22.165	23.5054	23.1134	23.4475	22.2503	22.667	22.2406										0.319493	-0.520461
O43395;E7EVD1;B4DSY9	U4/U6 small nuclear ribonucleoprotein Prp3	PRPF3	15.3267	13.4987	15.6115	17.7314	14.5554	17.4431	19.0778	19.0555	18.0174	19.8888	19.2875	19.5621	20.6343	19.0648	20.531	18.8269	18.9709	19.1434	14.5572	15.0146	14.1192	19.4799	14.7646	19.557	18.6011	17.8229	18.8237	18.2647	19.5898	18.243	19.7551	19.8297	19.8766	18.6972	19.0596	19.11										0.932732	2.14021
O43684;O43684-2;B4DDM6	Mitotic checkpoint protein BUB3	BUB3	14.0358	13.5152	12.3222	14.8123	13.4456	15.4169	17.3269	17.0871	17.1444	14.0051	17.1631	16.8688	17.2246	14.6851	16.603	17.1916	17.2004	17.082	14.6685	14.5129	15.4284	13.4757	13.3374	16.6406	17.3065	16.9055	17.2232	16.8462	17.0783	16.7377	16.5532	17.0668	16.6507	16.9503	16.6144	17.1991										1.9566	2.62787
O43809;Q5HYH5	Cleavage and polyadenylation specificity factor subunit 5	NUDT21	14.6042	14.4763	15.0464	20.2521	13.7035	20.2395	20.222	20.5207	20.0356	20.5561	20.4941	20.5455	20.9463	20.953	20.8763	20.8593	20.7068	20.6484	15.1684	14.7761	13.8663	20.3794	19.7765	20.4189	20.5703	20.362	20.6516	20.3941	20.9497	20.6821	20.5703	20.9687	21.2025	20.6284	20.9632	20.8745										0.429313	2.1944
O43823;B7Z8L8	A-kinase anchor protein 8	AKAP8	14.5353	14.7086	17.6596	20.2259	15.3131	20.4009	20.1235	20.815	19.6822	20.3125	21.0819	20.1167	21.0807	21.625	20.8675	20.7452	21.058	20.8521	17.413	14.3775	17.9991	20.3014	20.8354	20.2313	19.6711	19.7475	19.8073	20.8073	20.5749	20.7923	20.3706	21.18	20.3735	21.0608	20.6418	21.4123										0.386576	1.56029
O43896	Kinesin-like protein KIF1C	KIF1C	14.9466	13.2246	15.2627	21.4384	15.4906	21.0104	21.8227	20.6531	21.3321	20.2893	21.3501	19.7128	19.8632	20.505	14.304	20.9945	21.0656	13.3632	15.4807	14.3693	14.7345	21.6727	22.1168	20.7012	21.6261	22.0328	22.0769	21.9045	20.3767	22.3274	21.0255	21.0633	20.6124	21.925	21.3737	21.614										0.430094	1.95615
O60506-3;O60506;O60506-4;O60506-2;O60506-5;F6UXX1;H0YAA0	Heterogeneous nuclear ribonucleoprotein Q	SYNCRIP	18.4654	17.3829	17.0457	24.8211	21.4787	24.8148	23.8196	23.5169	23.7757	25.1739	24.0949	25.1437	24.9656	24.0585	24.8159	24.1823	23.9144	24.2221	17.3143	16.8756	16.1323	25.4238	23.8323	25.3158	24.123	23.6702	24.0201	23.9879	24.8906	23.6964	24.7721	24.565	24.8172	24.2884	24.4709	24.1677										0.000231792	-0.000794729
O60563	Cyclin-T1	CCNT1	15.0107	14.5617	14.1307	14.9865	13.3749	14.6858	14.4886	15.8051	14.2684	13.0358	14.2148	17.494	17.3547	13.1842	17.7365	13.8562	13.737	14.3037	15.0025	14.6451	14.8638	15.3744	14.045	17.0717	14.1484	15.0829	13.3124	14.671	14.485	15.4528	16.9065	16.7734	16.8618	14.7235	14.8902	14.6912										0.29726	0.50497
O60568;F5H723	Procollagen-lysine,2-oxoglutarate 5-dioxygenase 3	PLOD3	14.7048	14.6509	14.4174	16.9928	13.7623	17.455	14.5646	16.6517	13.5367	16.4957	17.2024	16.6447	16.4299	17.2543	16.5434	16.9431	17.5087	17.1558	14.761	14.744	14.1448	16.0914	14.9152	16.1862	15.8469	14.0026	13.9984	14.9746	16.7774	14.3946	16.4303	16.7999	16.34	16.4087	16.7733	14.1973										0.319158	-1.15236
O60832;A8MUT5;O60832-2;C9IYT0	H/ACA ribonucleoprotein complex subunit 4	DKC1	14.8902	15.2038	15.2941	16.7407	14.9431	15.9329	17.6045	17.2621	17.5366	17.6912	17.4023	17.2133	18.2488	17.1571	18.0887	16.5795	13.5412	15.8465	14.0523	14.7863	15.6518	18.1933	14.8376	18.1354	17.1209	16.3541	17.0834	16.894	17.5302	16.6846	16.7431	16.9759	17.6818	16.6818	17.668	16.5484										1.40244	1.5955
O60884	DnaJ homolog subfamily A member 2	DNAJA2	13.5343	13.3206	17.2169	14.2371	14.4658	16.7504	14.0469	17.4365	13.8622	14.8196	17.1263	16.4141	14.2328	13.7286	14.6292	13.8755	15.6482	17.3782	13.3218	14.2045	17.4539	15.2074	13.7053	14.7671	16.251	14.9232	16.8807	16.8357	16.2223	17.0371	14.444	16.5105	14.2616	16.4054	16.4614	16.8245										0.00836395	-0.035916
O75400;O75400-2;F8W9L2;O75400-3;E9PHJ7;F5H578;H0YG38;Q6NWY9;Q6NWY9-3;Q6NWY9-2;B5MD60	Pre-mRNA-processing factor 40 homolog A	PRPF40A	15.3891	14.5566	15.2575	21.9417	14.508	21.7475	22.4827	21.9105	22.3011	22.1749	22.6554	22.4932	22.3917	22.6223	22.3159	22.8871	22.6012	22.7656	14.5834	14.7875	13.3917	21.829	21.7833	21.7207	21.6413	21.1718	21.5856	22.1331	22.1791	21.8198	21.6876	21.4034	21.4445	22.2116	22.1915	22.2791										0.505368	2.83236
O75521;O75521-2;C9JB63;F1LLU7;F8WAW4;C9J000;F8W6J1	Enoyl-CoA delta isomerase 2, mitochondrial	ECI2	15.1194	17.181	16.772	16.6741	13.8221	16.5393	13.4457	14.1072	14.1672	14.6348	15.972	13.9666	15.5049	14.9021	15.6201	16.5397	15.0922	16.1725	16.7064	16.4595	17.1787	15.7863	16.9143	15.8097	15.6149	15.8959	15.666	14.2976	15.5276	17.1617	15.2929	15.3193	15.2098	13.6078	14.7883	16.5902										0.860511	-1.77175
O75533;B4DGZ4;E9PCH3;F8WC19	Splicing factor 3B subunit 1	SF3B1	14.0267	14.6822	14.6626	21.1932	13.5038	21.0661	21.4475	19.8886	21.1011	22.1034	21.2221	21.7765	21.8625	20.3652	22.0497	21.0451	20.0062	21.1404	15.6221	16.4244	14.1562	21.5736	20.4536	21.457	20.7153	20.3219	20.7592	20.592	21.3816	20.7297	20.8623	20.4517	20.8762	20.829	20.6561	20.8377										0.358423	2.22469
G5E9Q2;E9PGZ0;O75534;O75534-2;E9PLT0;E9PNG3;E9PLD4;E9PKN4;E9PJK7	Cold shock domain-containing protein E1	CSDE1	14.0655	15.1324	13.9536	19.055	14.2519	19.2134	19.5939	20.1319	19.493	18.9948	20.3187	19.219	18.9837	20.0939	19.3186	19.6035	19.8782	19.5212	12.2357	15.4932	14.7463	20.2875	20.2784	20.4797	20.8043	21.0312	20.8136	20.3814	20.5917	20.4782	19.6693	20.6673	19.9168	20.9249	21.0379	21.3222										0.610792	2.23286
O75569;O75569-2;O75569-3;G5E9Q4;C9JMM3;F8WEG8;B4DJC7	Interferon-inducible double stranded RNA-dependent protein kinase activator A	PRKRA	13.1853	15.7984	15.7448	17.9609	14.3351	17.6761	17.9785	19.2257	18.7126	17.4962	18.6411	18.1319	18.3404	18.0147	17.6804	18.3407	17.8577	18.2985	14.3063	14.4333	13.8656	17.2269	15.3602	16.9367	18.3358	18.5384	18.3597	17.346	17.7099	17.2012	17.3736	18.4007	17.7611	18.1102	18.1971	17.9215										0.746241	1.98154
O75575;B4E198;C9J2T4;O75575-2;A8MUZ4	DNA-directed RNA polymerase III subunit RPC9	CRCP	13.4486	14.5025	14.619	16.3434	14.1785	15.4003	17.21	18.8266	16.8052	15.4628	17.2108	15.5872	14.7856	16.5169	15.1085	15.7987	15.4719	15.7928	15.3602	15.0088	14.6927	14.7555	15.3064	15.1725	18.2774	17.9657	16.8683	16.5661	15.577	16.2714	15.315	16.3161	15.056	16.7546	16.4223	16.356					+				+	1.23142	2.30654
O75643;C9JAQ9;O75643-2;F5H447;F5H4C1;A2RRQ7;B4E0P5	U5 small nuclear ribonucleoprotein 200 kDa helicase	SNRNP200	14.3604	14.396	15.1903	17.7579	13.8739	15.4057	19.1046	19.1009	18.8246	18.5898	19.2891	18.0997	19.9995	19.112	19.4062	19.516	19.0243	19.0576	15.8877	14.7011	13.7253	17.2111	14.3603	17.2312	18.0373	17.9218	17.959	18.1346	18.173	18.0281	18.398	19.1545	18.6357	19.1355	19.072	18.8971										1.37235	3.33088
O75821	Eukaryotic translation initiation factor 3 subunit G	EIF3G	14.7515	16.7191	16.9146	16.4718	13.4612	16.5376	13.948	17.0023	16.4642	16.2756	16.6311	16.4362	15.6815	16.8424	16.341	13.3782	13.939	16.1998	17.0897	16.4611	17.1494	16.1872	16.7461	14.0601	16.3878	16.6933	16.4571	13.8474	16.1525	17.2026	15.77	16.8664	16.567	16.7008	16.7112	16.861										0.0802251	0.314606
O75937	DnaJ homolog subfamily C member 8	DNAJC8	15.2463	13.6754	14.8276	17.0186	13.2047	17.2529	18.5851	17.029	18.9654	16.0712	17.4152	15.9595	15.3639	14.6561	15.7343	16.1923	16.6324	16.7326	15.4775	13.8138	15.4307	17.9392	17.2256	17.1715	17.4081	16.0468	17.4588	17.5736	15.8545	17.2811	15.7844	16.0356	15.4122	17.1918	16.3051	17.1933										0.756031	2.36777
O76021;B4DJ58	Ribosomal L1 domain-containing protein 1	RSL1D1	14.0785	14.4054	13.5801	17.7324	13.8061	17.6168	19.3321	17.9359	18.4304	18.3272	16.8721	18.7937	20.2469	14.865	19.696	16.6251	15.6781	17.243	15.0193	13.4273	13.1584	19.2125	13.5101	19.1741	18.9463	17.9434	18.1987	17.3981	18.8178	17.9749	19.1956	18.0918	19.2333	16.9449	17.8688	17.326										0.739228	2.18101
O94906;O94906-2	Pre-mRNA-processing factor 6	PRPF6	15.3858	13.8997	14.8401	15.4888	15.059	16.1059	14.4943	15.0145	16.3487	17.5798	17.9343	17.499	18.6666	18.2401	18.5259	17.4291	17.3265	17.6248	13.6086	15.0775	15.7521	16.4723	14.73	17.5722	14.0448	15.8549	16.1985	14.7551	16.9488	14.6643	17.4394	18.0349	17.7553	14.5521	17.4058	16.9089										0.157766	-0.265351
O94913;E9PQ01;E9PKN0;E9PNY7;E9PQF9	Pre-mRNA cleavage complex 2 protein Pcf11	PCF11	15.08	14.4969	13.8207	17.8612	13.5921	15.3998	20.6797	20.3358	20.4997	15.986	15.4891	14.9298	16.6237	13.5307	16.5938	15.152	14.5686	16.2318	15.5727	15.0348	15.1968	16.7237	14.1919	17.2746	20.847	19.9281	20.7119	15.033	16.5983	14.3802	16.8086	16.9901	17.0849	15.8048	14.9698	17.358					+				+	1.76973	4.88739
O94992;Q96MH2	Protein HEXIM1;Protein HEXIM2	HEXIM1;HEXIM2	14.7175	14.669	13.5768	13.9628	15.305	12.9919	17.1723	17.0579	16.7039	15.4657	16.6558	14.8445	15.6646	16.914	15.361	16.1792	16.4833	15.9888	12.9524	13.3067	14.6059	14.7573	15.5911	15.1905	14.7684	16.3201	17.0754	14.9562	16.0776	16.7006	15.5981	16.4209	15.5527	13.7129	12.8292	16.3611										1.87022	2.89145
O95232;B4DJ96;F5H1W9;D6RDI2;H0YA81;C9JL41;O95232-2;E7EN55;D6RHH0	Luc7-like protein 3	LUC7L3	13.5081	15.863	13.747	20.043	14.2064	19.8671	19.5429	19.121	19.6232	21.3399	20.4334	21.2799	20.648	20.3557	20.9613	20.3725	20.3692	20.2977	13.6848	14.5603	14.8345	20.0929	19.0321	19.7912	19.5937	18.0904	19.537	19.5978	20.5786	19.5558	19.7572	19.9499	19.9756	20.072	19.1489	19.8839										0.292623	1.39022
O95786;O95786-2;B3KWW1;A2A376;F5H5W6;F5GY09	Probable ATP-dependent RNA helicase DDX58	DDX58	13.7178	13.3382	16.2422	15.366	15.4306	14.9508	21.221	19.1389	20.6574	20.5096	19.7231	20.5609	19.3587	14.1063	18.6981	17.7384	15.0654	16.3467	14.1337	15.3894	14.2169	23.012	21.7264	22.941	25.2016	25.1764	24.9161	23.7678	24.6187	23.3508	23.5159	23.4093	23.2474	22.8475	22.6284	22.558	+	+			+				+	2.86924	5.08992
O95793;Q5JW29;O95793-2;Q5JW30;Q5JW28	Double-stranded RNA-binding protein Staufen homolog 1	STAU1	14.9105	15.1841	14.1503	14.2588	13.6043	13.9707	16.3054	13.3072	16.1543	17.6468	13.8694	17.1441	17.4644	15.5292	17.3801	16.4524	15.0724	15.7629	14.7932	14.319	14.525	17.8418	14.5555	17.9162	16.7369	14.5145	16.8311	16.1404	17.812	15.4462	17.3283	17.075	17.2269	15.8497	16.7562	16.0287										0.589425	1.31103
O95816;B4DXE2;A2A296	BAG family molecular chaperone regulator 2	BAG2	19.5201	18.5811	18.5089	18.6964	14.303	18.9676	19.2267	19.0815	18.5352	18.6184	18.9494	17.9851	17.9249	18.5495	17.3858	18.8543	18.5954	18.4503	19.1535	18.7071	19.3134	17.7404	19.5561	17.9894	18.6307	18.3995	18.4979	18.984	18.1472	19.1771	17.8003	18.2689	17.1995	18.5409	17.81	18.9514										0.459791	1.62544
O95831;O95831-3;Q1L6K6;Q1L6K4	Apoptosis-inducing factor 1, mitochondrial	AIFM1;PDCD8	14.6406	15.9169	16.8389	16.3866	14.9246	15.9417	16.7008	17.0695	16.2663	16.383	16.3244	15.713	15.8756	14.1317	15.8706	16.447	15.2134	16.3897	16.8815	16.1938	16.7525	16.0935	16.7293	15.8893	16.7577	16.353	16.7685	16.7789	15.6679	16.4112	16.0893	16.8177	16.5515	14.0891	16.3263	13.8445										0.880112	0.927885
O95881	Thioredoxin domain-containing protein 12	TXNDC12	19.9282	19.214	18.9207	18.8089	14.8107	19.0461	18.4835	18.1929	19.1091	19.0036	19.3741	18.5402	18.0626	18.1781	17.3999	19.2043	18.0199	18.1972	20.2196	19.0061	19.9784	18.2532	18.988	18.8361	18.5104	17.9546	18.6289	19.2964	17.798	18.7917	17.4481	18.6675	17.7972	18.6505	17.9454	18.4744										0.301949	1.03993
P02545;P02545-3;Q6UYC3;P02545-2;Q3BDU5;Q5TCJ4;E7EUI9;D6RAQ3;Q5TCI8;H0YAB0;Q03252;P20700;E9PBF6	Prelamin-A/C;Lamin-A/C	LMNA	14.9384	18.3182	17.7547	18.0509	14.8988	17.3682	18.0355	18.4279	17.495	17.2973	18.5543	16.5925	16.9384	17.6783	16.3259	17.2959	13.7203	17.1134	19.4646	19.0721	19.2399	17.823	18.677	17.8226	18.5228	18.2845	18.7841	18.5212	17.4886	18.1474	17.0887	18.2183	17.036	17.4231	17.7932	18.42										0.538254	1.21351
P02786;G3V0E5;F5H6B1;F8WBE5	Transferrin receptor protein 1;Transferrin receptor protein 1, serum form	TFRC	14.3057	17.5866	17.569	17.0111	15.0823	14.742	13.645	14.8652	13.5843	18.1413	13.5915	17.7364	18.4164	15.1347	17.9766	16.9587	14.1937	16.2306	17.4045	17.3642	14.5257	17.4927	14.5182	17.3464	17.8417	17.2653	17.5692	17.0459	17.2524	16.2536	17.0828	16.9483	17.0981	13.5353	13.6	14.0646										0.898231	-1.58024
P04075;P09972;A8MVZ9;B7Z1N6;C9J8F3	Fructose-bisphosphate aldolase A	ALDOA	15.0929	17.6254	16.3163	17.1564	14.7745	14.2523	14.3625	17.426	14.8055	14.0363	16.9932	14.5247	15.45	21.6001	13.1734	17.3002	17.2967	15.3816	14.9139	14.4779	15.1134	13.6824	15.8171	15.3148	14.1524	14.4189	14.9375	14.6755	13.517	13.6134	15.5198	14.2934	15.811	17.5365	14.1982	17.3246										0.0354109	0.136942
P04080	Cystatin-B	CSTB	15.5015	17.2765	14.5045	16.2132	16.007	16.5018	15.2087	14.085	15.2202	16.617	15.6179	16.7279	16.5265	15.5834	16.6121	15.8485	14.4065	16.3616	16.9936	17.1936	14.9444	17.0054	14.7662	16.9852	15.9886	16.74	13.9944	14.9079	16.8062	16.112	16.9302	16.367	17.4029	16.2733	14.2393	16.1788										1.59664	-1.40272
P04259;F5H6G5	Keratin, type II cytoskeletal 6B	KRT6B	14.0181	17.0438	13.7626	15.5351	14.9802	15.6429	13.896	17.1654	14.5857	14.6212	14.3924	15.6567	15.7792	13.729	15.0329	17.4572	19.3035	17.2309	18.0604	17.0047	18.4167	13.7191	14.9962	15.4808	15.5835	14.6386	15.4932	18.8898	15.0259	18.6299	15.2772	14.1676	14.988	13.9448	13.5076	14.7622										0.0580222	-0.170396
P04792;B4DL87;F8WE04;C9J3N8	Heat shock protein beta-1	HSPB1	14.9091	18.5126	17.735	18.0003	14.139	17.8352	19.2842	18.2248	18.202	17.3358	18.4402	16.8887	16.7916	18.1657	16.1809	17.8582	17.5793	17.891	19.5731	18.4445	19.3139	17.9192	18.8326	18.3819	18.9041	18.0611	18.7384	18.6155	17.167	18.4631	17.431	17.9652	17.709	17.9676	18.0747	17.5494										0.66123	1.91221
P04843;F5H6I5;B7Z4L4;B4DNJ5;F8WF32	Dolichyl-diphosphooligosaccharide--protein glycosyltransferase subunit 1	RPN1	15.3554	14.0146	17.893	13.765	14.8744	18.5638	15.1348	17.6425	14.8695	19.7855	17.2432	19.6168	19.4617	13.6736	18.6869	18.7577	17.5904	18.6581	16.6929	17.6064	15.2666	18.712	14.6555	18.7628	18.2054	17.5526	17.9102	14.7674	19.5966	17.4362	18.9238	17.8386	18.9094	16.8766	18.4367	17.039										0.0292783	0.147864
P16104;Q96QV6;P04908;P0C0S8;P20671;Q6FI13;Q7L7L0;Q93077;Q16777;Q9BTM1;Q96KK5;Q99878;C9JE22;Q9BTM1-2;H0YFX9;Q8IUE6;P0C0S5;Q71UI9;C9J0D1;A6NN01;F5H4B2;A6NKY0;A6NFA8;C9J386;A8MQC5	Histone H2A.x;Histone H2A type 1-A;Histone H2A type 1-B/E;Histone H2A type 1;Histone H2A type 1-D;Histone H2A type 2-A;Histone H2A type 3;Histone H2A type 1-C;Histone H2A type 2-C;Histone H2A.J;Histone H2A type 1-H;Histone H2A type 1-J;Histone H2A;Histone H2A type 2-B;Histone H2A.Z;Histone H2A.V	H2AFX;HIST1H2AA;HIST1H2AB;HIST1H2AG;HIST1H2AD;HIST2H2AA3;HIST3H2A;HIST1H2AC;HIST2H2AC;H2AFJ;HIST1H2AH;HIST1H2AJ;HIST2H2AB;H2AFZ;H2AFV	14.5921	15.5441	19.468	21.312	14.02	21.2278	21.4777	21.6822	21.4552	21.8281	21.0172	22.2702	22.409	21.3977	23.0542	20.7203	21.2299	20.6194	19.9573	19.3599	20.3066	21.549	20.7927	21.3287	21.0422	21.7606	21.388	20.1789	21.7972	20.1977	21.7972	22.2289	21.93	20.1523	20.2055	20.4882										0.482778	2.68511
P05141;P12235;Q9H0C2	ADP/ATP translocase 2;ADP/ATP translocase 1	SLC25A5;SLC25A4	18.582	18.3294	17.9892	17.8419	15.2073	17.7466	14.5139	16.5732	17.6972	18.563	16.8012	18.2155	18.4798	13.8144	18.8578	17.2877	16.9065	17.1436	17.6217	18.7994	18.3116	18.8339	18.3616	19.2173	17.1905	18.2032	17.6619	14.4877	18.0005	17.5659	18.2913	17.7294	18.5936	13.8925	13.9107	17.7817										0.203796	-0.670523
P05165;P05165-2;C9JPQ8;H0Y5U0;Q5JTW5;Q5JTW6;H0Y4B9;E9PCJ1;Q5JVH2;H0YG57;H0Y798	Propionyl-CoA carboxylase alpha chain, mitochondrial	PCCA	27.5395	27.5413	27.7794	27.1875	24.6704	27.1567	24.2989	23.5669	24.1095	27.5361	24.3119	27.5502	26.8077	23.8093	26.8539	26.2399	25.274	26.3077	26.9684	27.484	26.8801	26.8573	25.3424	26.8114	24.1788	24.1924	24.1349	25.1222	26.4685	25.0607	26.3625	25.1197	26.4396	23.9384	24.6441	23.9752										1.27631	-2.34646
P05198;G3V4T5;H0YJS4	Eukaryotic translation initiation factor 2 subunit 1	EIF2S1	14.8925	13.9472	13.7371	13.8835	13.5597	14.4221	13.6062	17.4155	14.8392	14.2865	15.3762	12.6966	13.9293	13.7708	14.6437	14.4062	14.29	15.2197	16.3069	14.7245	14.4281	14.9263	14.782	14.1115	16.8709	16.983	17.6647	15.2982	14.9436	14.6291	15.5787	14.0543	15.3034	15.0584	14.8847	14.3712					+				+	0.506872	1.33187
P05387;H0YDD8	60S acidic ribosomal protein P2	RPLP2	21.745	21.3206	21.9263	21.8334	21.1441	22.0022	22.3805	22.2695	22.4706	21.5882	22.6295	21.5236	20.7783	22.225	21.1646	21.4157	21.765	21.7047	21.7492	21.5511	21.8334	21.8811	22.0463	21.4225	21.9808	21.8712	21.8636	22.5538	20.8954	22.5911	21.0604	21.9093	20.8073	22.2574	21.7542	22.0512										1.24637	0.713625
P05388;F8VU65;F8VW21;Q8NHW5;F8VWS0;Q3B7A4;F8VPE8;F8VZS0;G3V210;F8VRK7;F8VQY6;F8VS58;F8VWV4;F8W1K8	60S acidic ribosomal protein P0;60S acidic ribosomal protein P0-like	RPLP0;RPLP0P6	20.3031	19.9492	19.5007	19.568	15.4871	19.5936	20.0513	19.6282	19.9749	19.6462	19.8446	19.2885	19.2221	19.7566	19.3049	19.6975	18.9569	19.6129	20.0713	20.1888	19.6671	19.9016	19.3292	19.9481	19.5737	20.1899	19.6939	19.9386	18.6432	19.7941	19.979	19.6511	19.7153	20.0009	19.7589	19.9015										0.536993	1.66856
P05423;E5RHT4;E7EQ68	DNA-directed RNA polymerase III subunit RPC4	POLR3D	14.5259	13.1983	14.7814	17.6564	14.5352	17.3229	19.0283	18.6192	18.7456	18.4518	18.4143	17.3396	17.8149	13.0908	17.4355	16.8881	17.3172	17.0481	13.2054	16.6732	14.5588	18.0849	17.9775	18.2436	18.6583	18.0882	18.7658	17.5642	17.7441	17.5477	17.261	18.1554	17.4925	18.2561	18.4233	18.3915										1.08127	2.29287
P06733;P06733-2;D3DTL2;P09104;P13929;P13929-2;B7Z2X9;P13929-3;F5H0C8	Alpha-enolase	ENO1	20.5127	19.9461	19.4714	19.6213	13.9526	18.6026	20.0346	20.2842	19.3367	18.7127	19.3447	18.7907	17.8747	19.1288	17.6735	19.1942	18.2419	18.9201	21.2871	19.9538	21.0908	19.0552	19.9901	19.2417	19.6747	18.7631	19.5941	19.8839	18.6705	19.2875	20.145	19.4678	20.2862	19.3905	18.6814	19.237										0.635902	2.49295
P06748;P06748-2;Q9BYG9;E5RI98	Nucleophosmin	NPM1	14.0787	23.0392	23.5077	23.4091	15.1055	23.9061	24.2159	24.5363	24.2084	23.3529	23.5894	23.4662	23.0668	23.7875	23.2364	23.1009	23.4902	23.6607	23.2618	22.8695	23.6735	22.7928	23.1279	22.6554	23.6815	24.0723	23.9018	23.6125	22.2628	23.7127	22.8423	23.352	22.5679	23.3639	22.7627	23.808										0.543486	3.51326
P07195;A8MW50;C9J7H8;F5H793	L-lactate dehydrogenase B chain;L-lactate dehydrogenase	LDHB	14.4966	14.5922	15.6205	15.5914	14.6182	15.3441	15.3293	18.0474	14.7098	18.1632	14.721	12.9582	14.0981	15.5162	13.9408	17.9689	15.5345	15.4696	19.1527	14.4278	18.8042	13.4706	15.5625	13.7022	13.6316	12.8932	13.919	13.9067	14.8108	12.8348	18.3078	17.9052	18.5189	14.9945	15.473	13.7646							+		+	0.325508	0.844279
P07237;E7EPA8;B4DUA5;F5H8J2;H0Y3Z3	Protein disulfide-isomerase	P4HB	12.2771	14.941	14.7993	16.6447	13.5906	16.5475	18.2859	18.5858	17.802	17.5401	14.747	16.9087	15.6515	17.0905	15.4924	16.6477	15.1939	16.7549	17.2005	15.0716	16.9785	16.6896	17.2752	13.8966	18.5191	13.8938	18.2773	16.9291	13.7701	16.9666	16.4387	16.3786	16.8435	16.9665	14.839	16.7176										1.20268	2.63034
P07737	Profilin-1	PFN1	14.7477	15.1553	16.5308	14.2917	12.5903	14.2843	15.5009	15.8965	14.1631	15.3901	14.4364	13.2416	13.8271	14.0858	14.5144	15.7617	15.0864	14.0299	17.3159	15.406	17.9824	15.7658	15.3867	14.3742	16.3623	13.3576	15.5318	17.1097	14.8127	14.8805	18.3329	14.9189	18.2789	15.4986	15.4076	16.0973										0.884458	1.46473
P07814;E7EMN0;F5H7I7	Bifunctional glutamate/proline--tRNA ligase;Glutamate--tRNA ligase;Proline--tRNA ligase	EPRS	13.2447	19.1463	19.8396	19.8033	13.9021	19.6364	17.5077	16.99	17.8431	20.4599	17.0986	20.328	19.7409	18.4888	19.7893	19.0568	18.1571	18.5256	18.4588	18.967	18.7553	18.8985	14.8378	19.0159	18.5898	17.6258	18.1605	18.0562	19.4195	17.4865	18.8784	17.8213	18.9517	17.9756	17.5175	17.6624										0.0590861	-0.33369
P07900-2;P07900;Q86U12;Q14568;Q58FG0;G3V2J8	Heat shock protein HSP 90-alpha	HSP90AA1	13.9541	13.7065	15.7984	15.8646	13.7096	16.2274	14.5987	14.8941	14.9992	17.7461	16.0538	18.3284	15.6553	14.7091	14.6771	16.7467	16.2046	16.6524	16.5049	13.854	15.1958	16.5057	14.1421	14.9852	16.7866	15.3212	15.9892	15.9319	12.8704	14.8124	17.2666	15.9005	17.0813	14.8466	15.1565	16.2527										0.213152	-0.4365
P08238;Q58FF7;E9PHI1;H0Y6E4;E9PHI2;H0Y5S7;E9PHH7;H0Y598;Q58FF6;Q5T9W8	Heat shock protein HSP 90-beta	HSP90AB1	23.4416	23.0666	23.0298	22.9706	14.4459	22.5921	22.9129	23.2795	22.7636	24.1761	22.9855	23.8933	22.5738	23.0302	22.4484	23.1456	22.3044	23.0613	23.5676	22.7365	23.4706	22.6389	23.4852	22.7859	23.1547	23.2811	23.1483	22.9358	22.5611	23.2135	23.3151	23.1406	23.3794	22.6123	22.5035	22.8205										0.462797	2.98244
P08579	U2 small nuclear ribonucleoprotein B	SNRPB2	14.5136	13.98	15.5132	17.6043	14.1253	17.9174	18.0377	17.8319	19.0743	18.7718	18.6788	18.1696	20.0833	18.6405	20.3873	18.9219	18.1207	19.0269	14.2911	14.6883	14.8001	18.2384	14.3129	19.0673	18.3893	18.2914	18.1723	18.0719	19.3816	18.1338	18.8483	18.609	18.5201	18.7829	17.5378	18.3084										0.623024	1.76563
P08621;P08621-2;P08621-3;P08621-4	U1 small nuclear ribonucleoprotein 70 kDa	SNRNP70	14.484	14.4917	14.1152	18.6239	15.2457	18.7375	18.5148	18.5096	18.2842	19.4048	19.5311	18.9733	20.0368	19.5015	19.864	19.161	19.4501	19.1061	12.9774	14.2006	15.0358	18.9311	14.5221	19.1954	17.6627	17.1517	17.6814	18.9932	19.132	19.0116	19.0626	19.1335	19.2386	19.359	19.6754	19.413										0.321801	0.900482
P09012;B4DDC7	U1 small nuclear ribonucleoprotein A	SNRPA	13.1505	14.4699	13.5952	18.0193	14.8292	17.6776	18.1283	18.7972	18.2734	18.1787	19.1136	18.3881	19.351	19.506	19.6832	18.9845	19.2623	19.0024	14.4285	14.2944	14.1833	18.321	18.1569	18.4987	18.6662	17.7226	18.4092	19.2718	18.9383	19.252	18.5629	19.0376	18.835	19.5026	19.2113	19.917										0.687121	1.5576
P09132	Signal recognition particle 19 kDa protein	SRP19	16.1293	14.9827	13.9565	14.6553	15.0048	15.6703	13.8804	14.9869	15.158	15.6327	15.1236	15.3194	17.0608	14.4309	17.14	14.7391	14.1561	14.4702	15.0473	15.0309	15.8532	15.6976	14.1049	15.8815	14.4194	13.7746	15.0121	14.5521	15.2522	14.5473	15.335	14.9427	15.7418	13.3719	13.9911	14.7904										0.364062	-0.435047
P09234;Q5TAL2	U1 small nuclear ribonucleoprotein C	SNRPC	14.9664	15.2752	13.6432	17.2131	13.9453	16.2246	17.4897	19.3886	18.3206	14.4919	18.2197	17.8949	13.9066	19.2803	14.7419	17.6521	20.3518	18.4271	13.1713	14.8573	14.153	17.0552	14.8252	17.62	17.0961	15.1982	17.5237	19.1839	16.3948	18.2825	14.424	18.5433	13.8425	15.4428	14.084	19.3315										1.10091	2.60527
P09382	Galectin-1	LGALS1	14.3973	16.5556	16.5969	16.5605	14.4522	16.2577	16.685	16.944	16.1181	16.617	14.6971	16.2376	15.8392	16.7496	15.6869	16.7663	14.6792	16.4672	17.3451	16.852	14.7713	15.7455	12.7512	16.1503	16.684	14.5469	16.5984	16.8384	15.2563	17.2331	15.7096	15.5809	15.6934	16.7598	15.0239	16.9052										0.516075	0.825526
P09651-2;F8W1S7;F8VSB5;H0YH80		HNRNPA1	16.0888	17.2954	17.8908	24.8289	24.4187	24.9681	25.1325	25.7959	25.3104	24.2779	26.0307	24.8133	24.1893	25.8529	24.4841	25.1678	25.7543	25.1467	19.2005	14.4059	17.5032	25.1787	25.2861	24.9344	25.457	25.1708	25.3581	25.7003	25.0095	25.6409	24.9976	25.5622	25.1354	26.1514	26.0503	26.0923										1.22832	0.674328
P09661;H0YMA0;H0YLR3;H0YKK0;O95485;Q9UEN1	U2 small nuclear ribonucleoprotein A	SNRPA1	15.2487	13.4018	14.5955	19.1749	16.8049	19.0634	20.9318	19.718	20.4339	19.6243	20.4389	19.5226	20.3257	20.0837	20.3925	20.065	19.556	19.8729	14.5346	12.7288	15.3223	19.8668	20.1757	19.869	19.4109	18.6305	19.6984	19.5871	19.8182	19.9125	19.2976	19.4986	19.5784	19.866	20.1556	20.1536										1.11575	2.01349
P09913	Interferon-induced protein with tetratricopeptide repeats 2	IFIT2	14.157	14.7577	14.3174	14.7865	13.5167	15.3908	22.3149	22.0944	22.1698	22.1021	22.4031	22.0002	22.0435	22.0457	21.8772	20.4278	19.6986	19.5254	12.8798	15.1804	14.6729	19.7994	15.7665	19.3888	24.8935	25.4851	24.8826	25.4706	25.7666	25.4489	25.3659	25.6053	25.3732	23.5544	23.8229	23.5745	+	+	+	+	+	+	+	+	+	3.7863	7.62838
P09914;D3DR31	Interferon-induced protein with tetratricopeptide repeats 1	IFIT1	16.3063	14.1991	14.2702	13.7594	14.8739	14.8686	21.6654	21.0566	22.0109	23.5754	22.0218	23.7184	23.0118	20.9219	23.2298	19.3382	19.1151	19.8263	14.9987	14.8497	16.8774	20.173	18.1654	20.4488	25.2043	25.4693	25.3449	25.5027	26.6941	25.5576	26.3263	25.7556	26.4831	23.639	24.381	23.857	+	+	+	+	+	+	+	+	+	3.96801	7.07703
P10412;P16402	Histone H1.4;Histone H1.3	HIST1H1E;HIST1H1D	20.5931	20.8791	20.4037	21.8112	20.6913	21.6481	22.3965	22.3021	21.9601	22.754	21.0194	22.4926	23.1393	21.5808	22.8066	21.0344	20.8789	21.1405	19.9555	20.6575	19.9947	23.359	21.2428	23.4081	22.8173	22.6986	22.7673	21.1744	22.7418	21.2244	23.1984	22.2663	23.3489	21.019	22.1375	21.421										1.05131	0.835999
P10599;B1ALW1	Thioredoxin	TXN	14.1888	18.0792	18.2093	18.2462	15.9356	18.0979	17.532	17.8826	17.3186	18.7458	17.5795	18.974	19.297	19.7081	18.6759	19.3077	18.9239	18.8447	18.7651	17.7579	18.307	18.0999	13.9311	17.6512	17.2127	17.6513	17.4487	17.6749	18.1913	18.8875	19.4927	20.0659	19.5818	18.6725	18.7849	18.615										0.0690827	0.15114
P10809;F5GWR2;E7ESH4;E7EXB4;B7Z712;C9JL25;C9JCQ4;C9JL19;C9J0S9	60 kDa heat shock protein, mitochondrial	HSPD1	22.1152	21.9983	22.2493	21.5894	21.7819	21.692	21.9876	22.2657	21.8963	21.5874	21.8535	21.5217	20.7653	21.8891	21.0097	21.9395	21.6442	21.9992	22.8821	22.172	23.0652	21.3485	22.4273	21.2394	22.7751	21.6779	22.7999	22.5278	20.8072	22.4639	21.1675	21.4895	21.4178	22.1971	21.4535	22.2059										1.36167	0.362055
P11021;B4DEF7	78 kDa glucose-regulated protein	HSPA5	21.5374	21.3707	21.2523	21.5571	14.0996	21.3809	22.039	22.2334	21.9889	21.6036	22.0391	21.4647	20.9504	21.6648	20.7345	21.806	21.5731	21.5543	22.1901	21.3394	22.0962	21.7931	22.134	21.4521	22.8921	22.5455	22.7253	22.5038	21.5494	22.2584	21.4591	21.9529	21.3354	22.2639	21.8799	22.3556										0.554113	3.07457
P11142;E9PKE3;E7ET08;P11142-2;E9PNE6;E9PN89;A8K7Q2;E9PLF4;E9PK54;E9PQK7;E9PQQ4;E9PI65;E9PPY6;E9PS65;E9PN25;E9PM13	Heat shock cognate 71 kDa protein	HSPA8	24.8399	24.5487	24.806	24.9595	24.6677	24.9577	25.2179	25.217	25.2254	24.6657	25.2167	24.6173	24.1914	24.8571	24.2249	25.1355	24.9293	24.9648	25.0954	24.4037	25.0856	24.6697	25.198	24.708	25.2971	25.1456	25.1652	25.4289	24.6212	25.2993	24.3486	24.9542	24.4888	25.2232	24.6769	25.2209										1.67949	0.358485
P11387;Q969P6;E7ES89;E7ESI1;E5RIC7;E5RFS0;E5RJ95;E5RGR2;E5RFE3;E5RGR4;E5RGE7;H0YC03;H0YAR3;H0YBR3;E5RJ33	DNA topoisomerase 1	TOP1	14.3791	12.7234	14.842	17.94	14.8522	17.7553	18.2986	17.8683	18.5613	19.5225	17.2775	18.6135	20.2366	18.1373	20.076	17.8644	15.9277	17.7044	14.1545	14.0217	15.2848	19.6832	14.5662	20.0875	18.864	18.8863	18.9834	17.1284	19.9711	17.0616	20.0423	18.9597	19.8437	17.6622	18.4998	17.4647										0.613191	1.39354
P11498;B4DN00;E9PS68	Pyruvate carboxylase, mitochondrial	PC	32.3909	32.2189	31.9953	31.8874	29.6762	31.7507	28.7603	27.8854	28.7814	31.7944	28.7861	31.7344	30.8313	28.6187	30.7592	30.9855	30.3693	30.8998	31.4838	32.2065	31.5071	31.444	29.8388	31.3589	28.9161	28.6949	28.9061	29.7765	30.7151	29.7531	30.7702	29.7769	30.7368	28.3101	29.4789	28.2434										1.56307	-2.62906
P11940;P11940-2;E7ERJ7;E7EQV3;Q9H361;H0YAR2;H0YBQ4;H0YBN4;H0YAP2;E5RJB9;E5RH24;Q4VXU2;Q4VY17;E5RGH3;H0YB75;H0YAS6;E5RHG7;H0YB86;H0YAS7;E5RFD8;E5RGC4;H0YC10	Polyadenylate-binding protein 1;Polyadenylate-binding protein 3	PABPC1;PABPC3	14.8058	18.8263	18.8474	18.9308	14.6835	19.0433	18.1792	17.8413	17.5874	19.6321	18.1709	19.4212	20.0439	18.1984	19.836	19.0377	17.6044	18.8846	19.2923	18.6948	18.9804	19.1156	15.0561	19.1373	18.0125	17.1481	17.9108	17.7688	18.6632	17.7426	18.9624	18.2291	18.8014	18.1825	17.6241	18.3122										0.0771612	0.316775
P12270;Q5SWX9	Nucleoprotein TPR	TPR	15.3668	15.0746	17.3135	17.5147	14.3785	13.7693	17.428	13.9139	15.4707	14.8924	16.8886	14.0849	13.3718	17.1366	13.0519	16.7081	14.3391	14.905	18.2255	17.07	18.0785	17.6709	15.3357	16.2672	16.747	15.0657	13.3425	17.3269	14.6385	14.124	17.1094	15.3854	15.306	17.1767	13.3755	16.8783										0.0883175	0.383355
P12956;B1AHC8;B1AHC9;B1AHC7;F5H1I8	X-ray repair cross-complementing protein 6	XRCC6	14.5805	13.3849	13.8208	20.6853	15.8661	20.4087	21.2839	21.2077	20.9268	20.7355	21.1145	20.7512	20.513	20.3685	20.4554	20.5266	19.9367	20.4821	14.9126	13.9738	14.5214	20.5897	20.7224	20.549	21.6304	21.2134	21.4592	20.7897	20.858	20.6329	20.8079	21.2094	20.8418	21.3255	21.338	21.1211										0.617541	2.15273
P13010;C9JZ81	X-ray repair cross-complementing protein 5	XRCC5	13.7378	14.8947	15.8799	19.1163	15.4799	19.2838	19.7172	19.831	19.4719	19.4084	19.3555	19.6775	19.3016	19.2824	19.306	19.4116	19.3645	19.0763	14.7704	14.659	14.7175	19.592	18.9416	19.2396	20.0414	20.3204	19.9964	18.9976	20.0883	19.1211	19.6556	19.7832	19.8052	19.5927	20.1099	19.765										0.618079	1.71336
P13639;F5H370;B4DPU3;F5GZG3;B4DMC6	Elongation factor 2	EEF2	18.5781	18.4735	18.5334	18.3808	14.1473	18.2335	18.4746	18.6504	18.1852	17.9845	18.1859	17.819	17.9458	18.2688	17.6135	18.2654	17.9405	18.2231	18.5757	18.7198	18.7098	18.181	14.4579	18.3812	18.3256	18.9797	18.2964	18.1839	18.0427	18.5346	18.7546	17.9815	18.7574	17.9282	18.1571	18.0342										0.471276	1.51621
P13667	Protein disulfide-isomerase A4	PDIA4	18.0839	17.4013	16.8648	13.9772	14.4154	14.3328	13.0626	13.5244	15.7051	18.865	15.4056	18.7496	15.3215	13.4947	15.044	13.8844	14.9806	15.6122	15.7344	16.6308	16.5534	14.974	13.7831	15.0331	16.0929	14.2271	16.2476	14.8429	15.7804	15.8349	14.5502	14.7139	14.9093	14.6474	15.1362	14.1336										0.0606439	-0.144424
P14618;P14618-2;B4DUU6;E7EUQ8;E9PF79;E7EUJ4;E7ESY9;P30613;P30613-2	Pyruvate kinase isozymes M1/M2;Pyruvate kinase	PKM2	19.3041	19.2001	18.5586	17.709	15.3041	17.4544	18.4814	18.4044	17.8261	17.7799	17.8225	17.5796	17.2928	18.9131	17.2613	18.1999	14.0157	17.5639	19.6944	18.9115	19.6135	18.2297	17.5053	18.4386	18.0134	17.52	18.485	18.626	17.5553	18.6766	18.4257	18.6092	18.4864	17.9612	17.5375	18.1687										0.830017	1.41483
P14625;E9PEX3;Q96GW1;F8W026;H0YIV0	Endoplasmin	HSP90B1	15.3406	18.3098	18.6252	16.3847	13.895	17.1257	14.1649	17.3055	16.3087	18.3126	16.1528	17.8043	15.6145	17.6482	15.7218	16.0639	15.3944	16.7184	18.2917	18.5517	17.7239	16.2946	19.0497	16.1636	17.168	16.4504	17.3219	16.6769	17.0442	17.0096	17.139	16.8074	17.3405	16.7432	14.1183	16.813										0.0311763	0.124587
P14866;A6NIT8;B4DPK8;B4DVF8	Heterogeneous nuclear ribonucleoprotein L	HNRNPL	15.6868	14.1195	12.7812	21.8892	13.7878	21.8155	21.0474	22.0833	21.2394	21.6016	22.2164	21.436	21.8173	22.4262	21.9196	22.2942	22.2886	22.3329	15.9117	16.607	16.4279	21.3016	21.1373	21.2305	21.0401	20.5226	20.8895	21.6523	21.559	21.378	21.3504	21.943	21.5402	22.2979	21.9732	22.0653										0.351881	2.29256
P14868;Q68CR9;C9JLC1;C9J7S3;C9JQM9	Aspartate--tRNA ligase, cytoplasmic	DARS;DKFZp781B11202	12.6995	16.9436	17.1014	17.5168	13.2357	17.3589	16.7824	17.3886	12.6033	17.4481	16.8175	17.5755	17.305	17.066	16.644	17.9584	13.8649	16.8985	17.0969	16.7686	17.4683	16.1104	12.8687	16.8405	16.3228	17.4861	16.5593	15.0733	17.1793	14.3408	17.0024	16.5732	17.2726	14.1829	14.5075	16.3768										0.0762499	-0.445721
P16401	Histone H1.5	HIST1H1B	18.8171	18.4308	18.5495	20.0382	14.8319	19.5328	20.3392	19.8336	19.7517	20.7114	19.3476	20.4258	21.0787	19.6559	20.8195	19.6118	19.1052	18.8984	17.6496	18.6363	17.883	20.8418	19.3464	20.814	20.431	20.4842	20.3421	19.1603	20.3165	19.5404	20.5648	19.8568	20.7917	18.7805	19.7078	19.0856										0.479252	1.84052
P16403;Q02539;P22492	Histone H1.2	HIST1H1C	13.1991	18.0113	17.0169	19.5491	13.3988	18.8655	19.5455	19.6957	19.5351	19.1034	17.8414	18.0858	20.1774	18.8738	19.257	18.7331	18.918	18.4579	16.9359	17.6082	13.4185	20.8788	13.9379	20.5066	19.9163	20.21	20.1235	18.9809	20.2313	18.3106	20.34	20.1935	20.6723	17.6876	19.763	18.3233										0.524191	2.32097
P16989;P16989-2;P16989-3;Q9Y2T7	DNA-binding protein A;Y-box-binding protein 2	CSDA;YBX2	15.6799	14.2773	14.4847	18.685	14.5868	17.9661	19.4367	19.0262	18.7359	19.0735	19.9214	18.7631	18.5016	19.4199	18.7374	18.1558	19.1566	18.1307	13.8361	13.1331	14.7101	19.8688	20.0462	19.5273	19.054	18.0389	18.9992	19.2125	18.8293	19.3094	18.6169	19.382	18.7793	19.3461	19.7202	19.6105										0.708978	1.98699
P17844;E7ETL9	Probable ATP-dependent RNA helicase DDX5	DDX5	14.5708	14.6405	13.8272	20.9653	14.9989	20.9284	21.3629	20.9278	21.215	22.4699	20.9678	22.2589	23.4748	21.8361	23.1033	21.5852	21.2104	21.4514	16.9137	16.3086	15.4168	21.6426	20.5822	21.6164	21.504	20.691	21.5454	20.9697	22.1883	20.8171	22.6025	22.4989	22.7815	21.5602	21.7646	21.6706										0.482256	2.20437
P17987;E7ERF2;E7EQR6;F5H282;F5H136;F5H676;F5GZI8;F5H726;F5GZ03;F5GYL4	T-complex protein 1 subunit alpha	TCP1	13.7914	14.4429	13.955	14.8557	13.9876	16.5277	14.7863	15.5435	14.31	16.3675	17.1033	15.4832	15.6806	13.9105	15.7649	16.7853	15.3674	16.1002	17.4659	15.3924	13.8994	14.5539	16.9397	15.9462	16.9617	16.594	16.5252	14.4567	16.247	13.8762	16.2244	16.4306	16.7377	15.1808	14.3465	16.6117										0.106252	-0.243729
B4DYX9;P18615;B4DUN1;A2ABK2;A2ABK4;E7EWR7;E7ENC7	Negative elongation factor E	RDBP	16.0544	14.0841	16.2543	15.7913	14.3334	15.0165	14.3015	21.4806	15.2104	22.7834	22.8571	22.7329	22.902	23.6575	23.1634	22.9096	23.0509	22.845	15.0944	14.2786	14.6877	15.3592	13.7196	15.5236	14.421	14.8928	14.0263	21.5906	22.0668	21.4947	22.9042	23.3539	22.8292	23.1938	23.1436	23.1614		+	+	+		+	+	+	+	0.353174	1.95041
P18621;B4E3C2	60S ribosomal protein L17	RPL17	16.4307	18.6255	18.4172	18.5883	15.6479	18.2166	18.1305	18.9632	18.4246	19.9213	18.3633	19.7297	20.3414	17.8367	19.9266	18.1508	17.1013	18.162	17.8241	19.2822	17.8181	19.535	13.3199	19.7689	18.3487	17.7435	18.2493	18.0943	19.3567	18.2238	19.7863	18.5435	19.7107	18.0805	18.7229	17.5931										0.461724	1.02185
P19338;E7EX81;Q9BQ02;C9JWL1;C9J1H7;C9JLB1;C9JYW2	Nucleolin	NCL	23.4011	23.4603	24.0902	28.3894	29.0373	28.2782	29.1335	29.701	29.2368	27.7662	29.3943	27.9849	27.426	28.9757	27.5082	28.2217	28.8129	28.4422	23.6795	23.1622	23.7255	28.7084	29.5399	28.71	29.1576	29.8113	29.2751	29.1418	28.4183	29.2184	28.0759	28.7783	28.0572	29.3681	29.1296	29.3962										1.25897	0.788829
P19388	DNA-directed RNA polymerases I, II, and III subunit RPABC1	POLR2E	12.3674	13.6105	13.5245	19.2839	14.5151	18.9851	20.7335	20.795	20.6071	18.9096	19.2842	18.6804	18.6109	19.575	18.5954	19.5548	19.348	19.4949	14.3163	13.9376	17.0591	19.2842	19.0683	19.4708	21.0336	20.7696	20.9135	19.9905	18.9279	19.6327	19.3143	19.4611	19.1834	20.0523	19.4021	20.2713										0.944965	3.11715
P19525;E9PC80;Q05CP4;C9JZT2;F8WBH4	Interferon-induced, double-stranded RNA-activated protein kinase	EIF2AK2	14.7518	14.5514	16.3828	26.0468	26.0331	26.0583	25.8434	25.8082	25.7255	26.5124	25.9652	26.5002	26.4687	25.5998	26.2469	25.9907	25.7656	25.9942	14.1418	15.5747	15.2803	27.2541	26.5999	27.1869	26.495	26.3354	26.5559	26.6244	27.1994	26.7203	27.3253	26.7234	27.2109	26.8322	26.9229	26.6928										2.68376	-0.253735
P22061-2;P22061;B7Z972;F8WAX2;F8WAV5;F8WDT3	Protein-L-isoaspartate(D-aspartate) O-methyltransferase;Protein-L-isoaspartate O-methyltransferase	PCMT1	14.3514	16.0101	16.3216	15.0502	13.2836	15.7713	15.0141	14.7208	15.967	14.4392	15.1682	13.7009	13.3155	14.1224	14.4613	14.1902	14.9957	14.7427	16.6687	16.3551	16.7171	16.1237	14.2259	14.7195	16.1468	15.072	14.8617	16.0969	16.4015	14.7953	14.9796	13.145	14.4751	16.1408	14.6563	16.2814										0.255041	0.532297
P22087	rRNA 2-O-methyltransferase fibrillarin	FBL	12.5043	14.1611	13.2597	13.8767	14.1614	14.7917	14.4081	15.2319	14.469	15.5746	13.186	14.3233	13.7674	15.0366	15.2547	14.2413	13.729	15.4994	14.2805	13.6721	15.5019	14.8395	14.4262	14.5828	14.2664	12.9944	16.1171	14.0601	17.3406	14.3321	17.9748	15.7886	17.3325	15.1369	14.9814	13.949										0.490715	0.426388
P22626;P22626-2	Heterogeneous nuclear ribonucleoproteins A2/B1	HNRNPA2B1	17.466	15.82	16.0742	23.859	22.2715	23.6909	23.7282	24.5283	23.413	23.4462	25.0108	23.4311	23.6475	24.8937	23.7152	24.3157	24.7212	24.3905	19.2066	13.7262	14.494	24.0104	24.0755	24.0354	23.7731	23.6347	23.7328	24.441	24.1324	24.4689	24.2531	24.792	24.0897	24.97	25.1645	25.1046										0.437961	0.616037
P23246;P23246-2;H0Y9K7;H0Y9U2	Splicing factor, proline- and glutamine-rich	SFPQ	14.8595	14.9279	13.4234	18.6957	14.219	17.9105	21.4021	21.0902	21.4139	19.3158	19.3437	18.9051	22.7002	22.7201	22.6779	20.1498	20.1293	19.6123	13.8511	14.6091	14.0876	18.7647	18.8827	18.9306	21.5618	20.7329	21.4306	19.3666	20.0579	18.483	21.983	22.3727	22.1524	19.7336	20.456	19.8501			+		+		+		+	1.46206	4.36035
P23284	Peptidyl-prolyl cis-trans isomerase B	PPIB	14.473	14.759	16.3239	15.3089	14.5203	15.3251	14.9972	15.815	14.4056	15.577	14.303	15.4079	15.8275	15.6214	15.2768	14.2001	14.7843	15.6264	19.1156	15.7097	19.1668	15.454	15.8448	15.5779	15.8446	15.0636	15.3269	14.3162	16.0135	16.4268	17.9951	16.0378	16.2163	15.8019	13.7108	14.7396										0.0143851	0.0211782
P23396;E9PPU1;E9PL09;H0YEU2;E9PL45;H0YCJ7;H0YF32;F2Z2S8;E9PK82;E9PJH4;E9PSF4;E9PQ96	40S ribosomal protein S3	RPS3	19.3057	19.0486	19.4487	17.8361	13.9596	17.8217	17.5547	17.7818	17.7526	19.4712	17.21	19.2006	19.4995	17.7178	19.5166	17.9053	17.0773	17.8599	18.7125	18.7914	19.18	19.2033	18.0604	19.1806	17.4779	17.1186	18.1542	18.0862	18.9177	17.8304	18.911	17.9917	19.1892	17.5176	17.6333	17.5594										0.375756	1.15722
E9PK25;P23528;E9PP50;G3V1A4;Q9Y281;G3V5P4;E9PQB7;E9PS23;E9PLJ3	Cofilin-1	CFL1	15.3292	18.5576	17.9626	17.1949	13.875	16.0998	17.9041	18.2098	17.4733	17.1298	17.0189	16.3562	16.2367	17.9964	15.6639	17.1577	16.5752	16.6959	19.9096	18.0947	19.7242	17.0269	18.7667	17.5114	17.5733	17.8413	17.9735	18.0787	16.6283	18.577	17.8446	17.8971	18.3041	17.7749	16.227	17.7096										1.00382	2.13918
P24534;C9JZW3;F2Z2G2;F8WF65	Elongation factor 1-beta	EEF1B2	14.8263	16.7681	14.8152	17.2133	14.3477	14.1301	18.029	16.9962	17.0672	16.8306	17.7389	17.0464	16.0397	16.8611	16.6042	16.8777	16.1562	17.0837	18.4597	16.7725	17.1655	17.4524	17.3994	16.7708	14.4179	17.0318	17.5802	18.1718	16.1646	17.7358	16.4723	16.7146	16.6096	17.8391	16.3834	17.1732										0.95312	2.13373
P25398	40S ribosomal protein S12	RPS12	19.7657	19.072	19.3097	19.8213	14.4346	19.4069	20.2497	20.231	19.983	19.1009	20.4303	19.271	19.1932	20.3616	19.1648	19.6511	19.3647	19.5842	19.2154	18.664	19.36	19.4939	19.9177	19.3929	19.8219	19.6588	19.9017	19.9753	18.8544	20.0952	18.9143	19.8681	18.9376	20.0478	19.5728	20.1275										0.583551	2.26697
P25705;A8K092	ATP synthase subunit alpha, mitochondrial;ATP synthase subunit alpha	ATP5A1	20.6046	20.4053	20.765	19.9973	14.8397	20.0882	20.024	20.0674	20.1167	19.5221	20.0751	19.874	19.5497	19.7915	19.262	20.0918	19.7637	19.9563	20.8216	20.3551	21.1039	20.0245	20.9702	20.0823	21.1272	20.4601	21.3192	20.5374	19.5396	20.8076	19.5199	20.1545	19.7092	20.1505	20.1552	20.5842										0.434785	1.76095
P26196;Q8IV96	Probable ATP-dependent RNA helicase DDX6	DDX6	13.6239	14.1694	14.9507	14.53	14.426	15.0812	14.0393	15.4673	14.28	15.5506	15.824	16.6203	16.2427	16.6778	16.3709	16.4736	15.0594	15.2889	15.3125	14.3461	15.4129	16.9959	15.0126	17.0291	17.063	17.1306	16.821	17.2258	16.5533	16.8979	17.0447	16.4794	16.9623	16.7389	16.7211	16.8657										0.0595613	-0.0835447
P26368;P26368-2	Splicing factor U2AF 65 kDa subunit	U2AF2	14.1953	13.9911	18.3496	26.051	25.2479	26.0264	26.453	25.8922	26.2938	27.0883	26.2127	26.8374	26.9579	26.1019	26.7728	26.6287	26.2909	26.3328	19.0949	13.745	18.443	27.3286	25.1863	27.215	26.7788	26.5367	26.819	26.0086	26.7856	25.9639	27.239	26.5875	27.1256	26.3939	26.8783	26.2322										0.632304	0.437904
P26373;F5H1S2	60S ribosomal protein L13	RPL13	19.5816	19.9425	19.3837	18.132	13.821	17.5498	18.9664	17.9659	18.8741	19.297	18.3756	18.7062	19.9022	18.6633	19.6296	18.1976	17.527	17.8807	18.7429	20.032	18.6076	18.721	17.9965	19.2865	18.0613	17.5702	18.1824	17.8606	18.043	18.4555	18.3357	18.5569	18.5114	18.0182	18.0978	18.3369										0.689198	2.10117
P26447;F5H3J5	Protein S100-A4	S100A4	13.9687	14.7823	17.4284	17.8231	15.2584	17.4809	17.3719	18.3507	17.2655	17.035	17.46	17.2399	17.2584	18.2314	17.526	17.7502	17.5194	17.798	18.6735	17.1847	19.1184	17.0967	15.261	17.1604	18.5164	18.2066	18.1265	18.1116	18.1147	18.0195	18.5798	18.3537	18.9142	17.5802	17.6931	18.0961										0.389599	0.808544
Q9BUQ0;P26599-2;P26599;A6NLN1;O95758-4;O95758-5;O95758;O95758-2;B1ALY5;O95758-1;B1ALY2	Polypyrimidine tract-binding protein 1	PTBP1	15.1676	16.2516	15.2409	17.9679	14.8566	17.4128	17.0998	17.2373	16.9955	16.9716	17.38	17.0629	17.8575	17.4684	17.9498	17.389	16.7295	16.6928	14.6435	14.477	15.0964	17.4494	15.8177	18.3376	18.2366	18.2134	18.5899	17.6129	18.2993	18.4612	17.7001	18.3949	18.3316	18.3481	18.6878	18.509										0.140736	0.365109
P27797;B4E2Y9	Calreticulin	CALR	15.1151	16.1381	13.9502	14.3898	13.5521	16.1091	14.2278	13.8436	14.4325	19.4024	14.1908	17.7077	14.3873	15.2909	14.343	13.0918	12.9529	12.7921	14.8127	16.0898	13.3762	15.515	15.6297	15.3044	17.8476	15.485	16.47	13.9828	16.0896	14.692	15.647	15.439	14.9487	15.773	14.2721	13.7877										0.26697	-0.515694
P27824;B4E2T8;H0Y9Q7;E7ETH2;D6RGY2;F5H856;H0Y9H1;D6RFL1;D6RDP7;D6RB85;D6RAU8;D6RAQ8;D6RD16;D6RHJ3	Calnexin	CANX	13.0616	17.8812	18.3763	15.563	14.166	15.073	17.0934	17.1901	17.5327	18.3626	17.2035	18.3999	18.4376	17.0246	17.9843	17.7392	14.1411	17.6718	18.1154	18.3944	17.4987	18.4677	12.8331	18.2517	18.1226	14.3225	18.2809	17.9777	18.1174	18.0789	17.1032	17.7452	17.3165	17.432	16.9445	17.7802										2.25406	2.33808
P30050;P30050-2	60S ribosomal protein L12	RPL12	19.246	19.0032	19.1057	18.8063	14.8759	18.6679	18.931	18.2517	18.7056	19.0254	18.6624	18.5557	18.9676	18.234	18.757	18.5114	17.4397	18.3038	19.1509	18.901	19.0911	19.1227	18.2519	19.0194	18.3407	18.1063	18.4038	18.7095	18.1199	18.7847	18.722	18.618	18.9602	18.5567	18.36	18.6083										0.380277	1.17941
P31689;F5GZ88;B7Z5C0	DnaJ homolog subfamily A member 1	DNAJA1	13.4533	17.2148	15.2828	17.4375	14.6503	16.4151	16.0603	16.8477	13.5585	17.7786	17.3742	17.2827	16.8837	14.7947	17.5401	17.3075	16.7891	17.7057	18.4147	16.7695	18.3932	17.1524	17.9903	17.0545	17.9002	16.4625	17.5612	18.2803	17.3153	18.0865	16.9261	17.5041	17.0757	17.4375	16.3108	17.864										0.204299	-0.678786
P31942;P31942-2;P31942-3;B4DHY1;P31942-4;P31942-5;P31942-6	Heterogeneous nuclear ribonucleoprotein H3	HNRNPH3	15.0524	15.9599	14.6589	19.1437	15.2312	18.7613	18.5522	19.8283	17.9546	18.462	19.5957	18.4417	19.2299	20.2593	18.8716	19.4823	19.9746	19.4312	14.5764	14.3047	14.3203	18.6934	18.9265	18.5869	18.2958	17.7539	18.4121	19.4952	19.302	19.1671	18.8987	19.9258	18.6305	19.7997	19.9685	19.9825										0.320968	1.06632
P35232;C9JW96;E9PCW0;E7ESE2;C9JZ20;B4DY47;D6RBK0	Prohibitin	PHB	18.7675	17.9995	18.508	18.1138	15.3858	17.9455	17.4895	18.2171	17.47	17.484	17.933	17.3137	17.4423	17.1136	17.1943	18.184	17.8955	18.1874	18.9107	17.7444	18.8152	17.5727	17.6637	17.8004	19.0829	18.6923	19.0468	18.6889	17.4297	18.4147	16.7436	17.6453	17.2624	18.224	17.906	17.955										0.249541	0.577146
P35268;H0Y8C2;Q6P5R6;C9JYQ9	60S ribosomal protein L22	RPL22	14.4822	18.5234	18.1693	19.5238	15.1623	19.3674	19.6877	19.5551	19.6044	20.6276	19.3631	20.8848	21.1628	19.8135	21.8619	19.1131	18.9063	19.2333	18.002	18.1759	17.7698	21.0835	19.3368	20.9654	19.8041	18.9773	20.0725	19.546	21.028	19.3126	20.8623	20.3747	21.2251	19.449	20.1608	19.8528										0.48664	1.59788
P35579;P35579-2;H0Y3P4;REV__Q9UKV3;REV__Q9UKV3-5;REV__E7EQT4;Q5BKV1;B1AH99	Myosin-9	MYH9	14.0609	16.867	13.518	16.6352	14.9394	16.5827	15.9338	14.9109	15.4844	17.8514	13.9158	17.5379	15.5613	15.8578	15.6717	14.8836	14.8486	15.586	13.5293	17.2291	16.1944	15.9047	14.4756	13.0141	15.1873	14.9846	16.0967	15.6856	14.4973	14.3983	16.0364	15.0795	15.7304	15.6194	13.2995	15.2637										0.410594	-0.609412
P37108;H0YLA2;H0YLW0	Signal recognition particle 14 kDa protein	SRP14	14.2514	18.8151	18.5106	20.7361	13.3421	21.0671	21.6083	21.9428	21.5862	21.5051	21.4907	21.8446	22.0716	21.7792	21.9833	20.7934	21.1342	20.6124	18.3773	14.9596	14.0783	22.254	21.4319	22.2284	21.4602	21.5528	21.4887	20.9584	21.4129	21.2102	21.5801	21.6559	21.8353	21.1768	21.8018	21.4379										0.589266	3.33069
P38159;B4E3U4;Q96E39;P38159-2;O75526	RNA-binding motif protein, X chromosome;RNA-binding motif protein, X chromosome, N-terminally processed;RNA binding motif protein, X-linked-like-1;RNA binding motif protein, X-linked-like-1, N-terminally processed	RBMX;RBMXL1	14.2886	14.7011	15.2339	19.7545	14.231	19.6807	18.4732	18.0385	18.1974	20.2706	18.7127	19.8658	20.8839	19.2866	20.7551	19.74	19.0634	19.5324	14.5382	13.4237	13.6412	20	18.2319	19.8874	18.3054	18.254	18.4223	18.705	19.9546	18.6496	20.1033	19.5423	20.2469	18.6004	19.2187	18.7511										0.0660839	0.347631
P39019	40S ribosomal protein S19	RPS19	18.2376	19.1228	18.1968	17.6746	14.6893	17.7237	16.7899	17.2466	14.551	18.9556	16.7663	18.5903	19.0488	17.2887	18.9705	17.4305	17.0878	16.8819	18.4297	18.3706	18.4323	18.6349	12.5996	18.8036	17.2179	15.5021	17.1759	17.5318	17.9709	14.6785	18.0537	17.7477	18.4595	17.1961	17.5873	17.6385										0.142126	-0.500031
P39656;E7EWT1	Dolichyl-diphosphooligosaccharide--protein glycosyltransferase 48 kDa subunit	DDOST	15.034	15.5632	14.1677	16.0511	14.7077	15.9193	14.9191	16.045	15.965	17.0028	13.7297	16.195	16.6348	13.9192	16.5049	15.9933	16.3051	14.2712	14.2145	13.2658	14.4932	15.7855	15.4876	15.9727	16.1543	16.3017	15.6454	16.1237	16.9378	13.153	15.9873	15.5867	16.2173	14.7013	16.1181	15.6372										0.0512956	0.0836649
P40429;Q6NVV1;B4DNC8	60S ribosomal protein L13a	RPL13A	14.881	19.3764	18.5508	16.4562	14.8041	16.9223	18.0604	16.8395	18.1682	17.6034	17.0301	17.7882	19.8103	18.4725	19.4738	17.077	14.101	14.7232	17.9556	18.6372	17.9679	18.4365	14.8287	19.7105	16.9497	14.8404	18.08	17.5772	17.8735	13.0409	18.1513	18.2605	18.5596	17.1302	17.7478	17.2808										0.990343	1.6285
P40939;H0YFD6;B4DYP2	Trifunctional enzyme subunit alpha, mitochondrial;Long-chain enoyl-CoA hydratase;Long chain 3-hydroxyacyl-CoA dehydrogenase	HADHA	15.3279	18.4836	18.2937	17.0406	14.3564	13.6015	15.0506	13.8654	14.6458	18.7307	14.1391	18.5943	17.2362	13.996	17.607	17.4002	15.0122	16.7931	18.0249	17.9423	18.7	17.5779	13.007	17.4469	15.0403	14.3664	19.2369	14.8885	17.1807	15.4288	17.0385	17.2221	17.0889	17.0058	15.0865	16.8669										0.163803	-0.478834
P41252;F5H1M4;F5H434;Q5TCC4;Q5TCD2;Q5TCC6;Q5TCC5	Isoleucine--tRNA ligase, cytoplasmic	IARS	19.2173	18.7558	18.4616	18.2134	15.1033	18.3128	14.6756	14.7077	14.9908	18.8168	16.5135	18.3669	18.485	14.6509	18.5349	17.5125	16.1866	16.7573	18.0567	18.3736	18.2056	18.4116	14.6143	18.213	17.2266	16.7796	17.1033	17.2591	17.5492	17.065	17.6972	16.7862	17.6741	16.8681	14.3307	16.5903										1.07408	-2.41848
P42285;F5H7E2;H0Y8U3;H0YAC4	Superkiller viralicidic activity 2-like 2	SKIV2L2	14.9281	13.1793	15.9089	19.0006	14.7525	19.0214	18.9351	19.6736	18.1989	19.479	20.2821	19.6695	20.3839	19.9638	20.152	20.2737	20.1662	20.4132	13.1322	14.4128	13.9713	19.4728	18.7977	19.1974	18.7165	19.016	18.4422	19.7027	20.1473	19.5656	19.9908	20.6184	20.3291	20.9197	20.5703	20.8069										0.381294	1.34439
P42704;F5H4J6;B8ZZ38;C9JCA9;Q9NP80;Q9NP80-2;C9JN30;C9JZI4	Leucine-rich PPR motif-containing protein, mitochondrial	LRPPRC	14.7603	14.8445	13.8813	21.5755	14.1156	21.0177	21.3783	22.1703	20.9057	20.9984	21.212	20.3969	20.6621	20.7383	20.3255	20.5952	20.5753	20.346	14.1333	13.4319	15.04	21.9699	21.1134	22.0125	21.9478	22.7449	21.9545	21.0364	21.6299	20.8789	21.31	21.3602	21.3702	21.5192	21.922	21.4307										0.459142	2.58185
P43487;C9JGV6;B7Z6U1;C9JDM3;C9JJ34;C9JXG8;C9JIC6;B3KUP2	Ran-specific GTPase-activating protein	RANBP1	14.4471	14.4974	13.6481	13.1713	14.0865	14.3626	19.0926	19.6694	19.3556	12.7407	14.1984	14.1885	15.1088	13.1853	14.3385	16.691	13.9294	14.3819	13.3998	15.4227	15.8749	15.354	14.9527	14.7536	19.2216	18.9284	19.4353	14.389	13.866	15.7992	15.22	16.2419	14.6988	15.2714	16.3942	14.3787	+				+				+	3.80394	5.4991
P46778;G3V1B3	60S ribosomal protein L21	RPL21	19.195	20.6594	19.6652	17.7816	15.1271	18.6224	17.7582	18.5526	19.2766	18.4755	18.5182	19.2639	19.8993	19.4323	20.1695	17.5419	18.1492	18.2352	19.1231	20.6098	19.3352	19.3839	18.5009	19.2459	18.9278	18.1239	18.6867	19.1629	19.1184	18.9103	19.1175	18.6692	19.428	18.5868	18.232	18.5572										0.5206	1.35208
P46782	40S ribosomal protein S5;40S ribosomal protein S5, N-terminally processed	RPS5	15.2402	16.9514	14.0534	15.3013	13.5387	14.7233	14.3799	14.1085	14.9902	17.7891	14.1479	16.8947	17.946	14.2853	17.0652	14.8333	13.8354	16.0128	12.4497	15.3216	14.1516	17.4516	14.2909	17.0227	14.9503	14.7484	16.1403	16.6383	12.245	16.5489	16.4685	16.1738	16.643	14.272	15.0773	14.8996										0.0161227	-0.0282249
P46940;F5H7A1;H0YLE8;Q86VI3;F2Z2E2;Q13576;E7EWC2;F5H7S7;Q13576-2;E9PDT6	Ras GTPase-activating-like protein IQGAP1	IQGAP1	13.1527	17.9522	17.2076	18.0324	15.3903	17.3424	15.599	17.7431	17.6249	18.6916	18.5194	18.2681	19.1727	14.8371	18.8612	18.4518	18.0987	17.6754	17.1561	18.0131	15.848	18.4957	15.3609	18.5158	18.2404	17.7871	18.2203	17.9174	18.9286	15.7169	18.1691	17.4322	18.6442	17.2693	17.5591	17.2661										0.0213128	0.0673351
P47914	60S ribosomal protein L29	RPL29	15.4487	19.2176	18.3984	17.4327	13.6514	17.8302	19.1284	17.6497	18.868	18.4802	18.4584	17.6415	19.2034	17.9621	19.4168	17.1402	18.135	18.0116	17.9091	19.4088	18.493	19.3076	18.2859	19.5775	18.9322	14.7979	19.0852	18.3932	17.959	18.1499	18.6333	18.2789	19.2363	17.0721	14.8082	18.3805										0.730277	2.24393
P48047	ATP synthase subunit O, mitochondrial	ATP5O	14.2851	17.0999	16.7659	15.7623	15.2085	16.3341	15.0987	14.9354	16.3862	16.3572	16.2559	16.2831	16.1997	15.003	16.1145	16.2671	15.7937	17.0925	16.5875	16.2217	16.8946	15.9582	16.6945	15.0598	18.1654	17.2611	17.9901	17.2685	16.9729	16.8671	16.173	16.5007	16.3735	16.8793	16.4378	16.5686										0.202286	-0.294881
P49411	Elongation factor Tu, mitochondrial	TUFM	19.4567	18.7741	18.742	18.6581	14.1428	18.4034	18.8814	18.8955	18.5733	18.5296	18.5562	18.6474	17.6831	18.615	17.4563	18.2864	17.7972	18.4425	19.7015	19.2043	19.8031	18.2513	19.2607	17.9823	19.039	18.4582	18.7798	18.9426	17.8491	19.2203	18.0587	18.5688	18.1897	18.2671	17.74	18.3532										0.51203	1.7153
P49458;P49458-2;E9PE20	Signal recognition particle 9 kDa protein	SRP9	14.4428	17.9127	18.6841	21.6486	21.4184	21.7693	22.7146	23.1954	22.9048	21.5244	21.6274	21.4606	21.085	22.4764	20.9032	21.6989	22.0465	21.8705	18.1383	18.0313	18.3555	21.8506	21.676	22.1341	23.0001	23.6184	22.9339	22.0079	20.8063	21.9888	21.0159	21.7507	20.7171	22.6912	21.9681	22.0482										2.80185	1.32612
P49756;P49756-3;P49756-2;E9PQU5;P49756-4;E9PSE8;H0YE46	RNA-binding protein 25	RBM25	15.2517	14.814	13.5812	20.9827	13.7135	21.1902	21.7133	21.7872	21.8483	21.1675	22.1468	21.2307	21.0141	21.9245	21.0708	21.7556	22.2366	21.8572	13.7513	14.4302	14.8696	20.8965	21.1978	20.6373	21.1097	20.6011	21.1252	21.5209	21.1773	21.4992	20.8229	21.3924	20.8924	21.5471	21.6366	21.7246										0.57051	3.15413
P50750-2;P50750;Q14004;Q14004-2;Q07002-3;Q07002-2;Q07002;O94921;O94921-2;O94921-3;Q96Q40-3;Q96Q40-2;G3V5T9;E7EUK8;Q00534;Q00526;P11802;P24941;P06493;Q00535;P24941-2;H0YAZ9;Q00535-2;E7ESI2;F8VZ51;F8VWX7;F8VTV8;E5RIU6;F8VZZ0;B4DNF9;F8VYH9;B3KX76;F8VXD2	Cyclin-dependent kinase 9	CDK9	14.3751	15.2836	14.3127	13.5249	16.1885	16.0736	15.378	14.9845	16.1838	16.9705	15.1237	16.562	18.7559	14.2629	17.3562	16.1614	16.4254	15.7794	14.5037	14.0849	16.3405	16.8013	14.1862	16.538	15.6891	15.6394	15.9047	15.8391	17.2251	13.7804	16.1857	15.9561	15.9495	16.0626	16.861	15.6342										0.0965195	0.253071
P50991;F5H5W3;B7Z9L0;B7Z2F4	T-complex protein 1 subunit delta	CCT4	15.3072	14.3048	15.6477	16.3749	13.7572	15.5154	14.0043	17.1604	13.8411	16.6944	16.804	14.3394	16.7706	15.7108	16.6173	16.3313	16.4681	16.9721	16.5727	17.2505	14.9596	16.7289	14.5784	16.5133	17.2403	16.6755	17.7698	15.3107	12.8539	17.3181	16.8163	16.6065	16.6767	16.63	16.5373	16.7699										0.0556418	-0.213888
P52272;P52272-2;Q59ES8;F5H7Z1	Heterogeneous nuclear ribonucleoprotein M	HNRNPM	21.1085	20.7007	21.5522	22.8524	15.0883	23.0115	24.175	25.3934	24.3375	23.5065	23.8424	23.396	23.6866	24.1501	23.5888	24.1483	24.112	23.998	21.6678	20.621	21.6115	22.9971	22.3732	23.1685	25.2848	25.1285	25.3426	23.5653	23.719	23.6301	24.1247	24.7173	24.1248	24.487	24.9736	24.5009					+				+	0.750514	4.31793
P52292;A8MYJ9	Importin subunit alpha-2	KPNA2	13.458	16.0562	14.9183	15.452	13.44	15.3844	15.295	21.0702	15.2939	21.5119	21.8729	20.9553	22.3285	22.3808	22.125	22.7216	22.6491	22.6004	13.4497	16.3414	15.4166	17.0718	14.2942	15.3229	17.2914	16.8511	17.3744	20.7223	20.9109	20.5114	22.0999	22.5388	22.1295	22.7969	22.5856	22.9378		+	+	+		+	+	+	+	0.532887	2.46091
P52298;E9PAR5;B3KSB0;C9JQX9;F8WE41;A6PVI3	Nuclear cap-binding protein subunit 2	NCBP2	14.8289	13.9799	16.378	15.7618	15.3986	15.2168	14.2573	24.1174	15.5408	22.6106	23.9218	23.4338	23.3002	25.1186	23.3037	24.3948	25.0618	24.678	14.5781	14.1323	14.8797	14.8867	14.7331	14.4353	15.8733	16.2692	14.215	22.7616	22.4021	22.9213	23.5656	24.2131	23.7545	24.7923	24.6578	24.9777		+	+	+		+	+	+	+	0.334441	2.51276
P52597;B4DKS8	Heterogeneous nuclear ribonucleoprotein F;Heterogeneous nuclear ribonucleoprotein F, N-terminally processed	HNRNPF	20.1792	20.1913	20.7172	24.6212	24.0462	24.2536	24.0176	24.4333	23.824	23.9784	24.9318	23.7585	23.1572	25.1798	23.453	24.7375	25.0353	24.5203	20.7	19.6011	20.9446	24.4732	24.3507	24.2765	23.9952	23.8412	23.9313	24.7921	24.2651	24.808	24.0964	24.681	24.0646	25.1958	24.91	25.1939										0.365595	-0.215364
P52815;B4DLN1;F8W9G5	39S ribosomal protein L12, mitochondrial	MRPL12;SLC25A10	14.2204	15.5333	13.3364	17.7296	15.051	17.3742	19.3026	19.6079	18.7112	17.2967	18.7971	14.3369	16.6702	18.7327	17.5261	17.7041	18.0426	18.0099	16.6956	14.4407	12.9707	17.4393	14.933	17.5837	19.0151	19.0877	18.9706	17.7037	18.2755	18.1206	17.1145	18.9149	17.254	17.9966	18.9971	19.1245										1.32374	2.48895
P53999;F5H1H8	Activated RNA polymerase II transcriptional coactivator p15	SUB1	18.5481	15.6981	17.9536	17.6248	15.462	17.1323	18.2067	17.8376	17.846	17.4002	17.6702	16.9827	17.2481	18.1278	17.0585	17.585	17.2116	17.2027	18.8007	15.9244	18.5089	17.0924	15.2176	16.8531	17.5695	16.5064	17.6559	18.0249	16.9517	17.8774	17.1366	17.5897	17.0687	17.157	16.9022	17.2096										0.854289	1.22378
P54136;P54136-2;E5RJM9;F5H3T8;E5RH09	Arginine--tRNA ligase, cytoplasmic	RARS	14.3968	17.5652	17.4976	17.4673	14.118	17.6669	16.9593	16.4696	14.5436	18.1298	16.3297	18.2662	17.4176	15.1179	17.1036	16.9639	16.6776	16.9921	17.1404	17.9775	14	17.0109	14.32	17.1917	16.3385	13.9246	16.8483	16.5704	17.3216	17.1045	16.9564	16.4871	17.0029	15.9749	13.1103	15.5393										0.113167	-0.42655
P55072	Transitional endoplasmic reticulum ATPase	VCP	13.8889	16.5961	14.7589	16.1508	14.8674	14.7675	16.7861	13.0913	15.5591	16.1158	13.9555	13.384	14.389	13.4643	15.8184	16.2526	13.6783	14.59	17.344	13.0515	16.6441	15.9142	14.7415	14.0378	17.1351	16.0229	16.7163	17.0973	14.9251	14.8916	15.5159	15.7207	15.5956	16.1579	13.6189	15.6166										0.03348	-0.116397
P55265	Double-stranded RNA-specific adenosine deaminase	ADAR	14.656	14.8663	13.2855	23.6794	20.7804	23.7711	23.6753	23.2442	23.7081	24.3373	23.5596	24.287	24.44	23.117	24.4117	23.6749	22.982	23.5171	14.2878	15.0831	12.6765	24.4163	22.9086	24.5326	24.0688	23.4488	23.9781	23.3992	24.3564	23.388	24.291	23.9328	24.3938	23.6609	23.7954	23.6403										0.33132	0.798869
P55769;B1AHD1	NHP2-like protein 1	NHP2L1	14.5245	14.7879	14.7211	17.5889	14.8045	16.8924	19.2768	19.7019	18.7235	17.1815	19.3717	16.6862	17.6594	19.039	17.631	18.9484	18.7691	17.9811	14.8486	15.4421	14.8566	17.3111	16.0381	16.4896	18.7092	18.6325	17.8985	17.9464	17.1737	17.901	18.6818	18.4019	18.1659	18.7808	19.2402	18.1864										1.47301	2.80547
P55795;B4DFK9	Heterogeneous nuclear ribonucleoprotein H2	HNRNPH2	15.6279	14.9645	14.3678	20.9546	22.8073	21.4034	20.364	21.6972	20.4444	20.3474	22.3258	20.8464	20.6039	22.5603	21.0323	21.7942	22.3968	21.5222	13.4545	13.2308	13.8162	21.3648	21.2038	21.4736	20.4249	20.3759	20.4305	21.719	21.8017	22.0194	21.1737	22.5124	21.0333	22.113	22.1936	22.2042										0.55714	-0.886562
P56537;B7ZBH1;B7ZBG9	Eukaryotic translation initiation factor 6	EIF6	13.1274	15.802	14.7178	16.1632	14.1228	16.4274	16.756	18.0941	17.4857	16.4393	16.6464	16.3103	16.4242	16.4165	15.9247	16.7872	16.4185	15.0087	16.6034	15.5171	14.6995	16.0879	14.8043	16.4292	18.1235	16.7125	17.9038	16.5665	15.8125	17.0286	16.7319	17.491	16.5325	17.6347	16.0493	14.2748										1.06834	1.87419
P60174;P60174-1;B7Z5D8	Triosephosphate isomerase	TPI1	15.1672	16.1592	15.2389	16.0274	14.5286	14.5597	16.1119	14.8991	16.4838	16.2392	14.1213	15.9337	14.2941	17.2631	15.2391	16.7908	12.4819	16.6763	17.6104	15.9625	18.6395	15.1511	13.7943	15.9292	16.175	16.3036	14.4271	16.0486	15.1681	16.5292	17.459	16.1625	17.2949	16.6127	14.966	15.9376										0.504039	0.793002
P60842;Q14240-2;Q14240;E7EQG2;B4E102;Q9NZE6;B4DKP9;E7EMV8;P38919;F8WE11;E9PBH4	Eukaryotic initiation factor 4A-I;Eukaryotic initiation factor 4A-II	EIF4A1;EIF4A2	14.3813	17.9483	13.5607	17.237	14.8705	12.7163	15.1209	17.2485	16.9295	16.1924	17.0081	16.829	16.546	17.4485	16.6403	17.2157	17.4775	17.0752	17.3643	17.1031	17.6031	16.782	15.0571	16.6121	17.4626	17.4291	17.2817	17.1246	16.6038	16.4879	17.4452	17.1694	17.7498	17.2892	17.5861	16.319										0.436711	1.49171
P61247;D6RAT0;D6RG13;H0Y9Y4;E9PFI5;D6RB09;H0Y8L7;F5H4F9;D6R9B6;D6RAS7;D6RED7;D6RGE0;D6RI02	40S ribosomal protein S3a	RPS3A	12.6111	18.5861	18.6017	17.9477	14.4715	18.0803	18.1445	17.726	17.0764	19.8862	17.3827	19.4296	20.4131	18.0327	19.5173	17.8277	17.7698	17.8034	17.3982	18.8886	18.1607	19.618	13.7847	19.6569	18.3769	17.1302	18.2358	18.3876	18.9357	17.8781	19.596	18.6895	19.2215	18.1858	18.0354	17.7769										0.266945	0.815812
P61254;A6NE05;Q9UNX3;E5RIT6;E5RHH1	60S ribosomal protein L26;60S ribosomal protein L26-like 1	RPL26;RPL26L1	18.8482	18.7732	18.6788	18.4947	16.0877	18.4624	19.709	19.9675	20.0226	19.79	19.0289	19.818	21.3043	19.8488	21.1097	19.0788	19.2884	19.2911	17.844	18.9794	18.0658	21.0083	19.2521	20.9879	20.0948	19.8245	19.72	19.3811	20.1254	19.1432	20.3946	19.9933	20.4507	19.6603	19.3762	19.2449										1.29492	2.21806
P61353	60S ribosomal protein L27	RPL27	15.758	19.6487	18.6979	17.0921	13.947	16.6715	18.5193	17.782	18.3922	18.1858	18.1849	18.1183	19.3016	18.2092	19.1733	17.3309	16.5002	17.0027	17.9897	19.2585	18.4842	18.4123	17.5232	19.0017	17.582	16.8369	17.6342	17.3046	18.37	17.8754	17.6888	18.0419	18.2403	17.4921	14.2284	18.1008										1.08159	2.32765
P61604;B8ZZL8;B8ZZ54	10 kDa heat shock protein, mitochondrial	HSPE1	17.5409	16.6554	18.1741	17.2384	14.8854	13.3797	17.6306	18.1526	17.5733	16.2301	17.2559	14.0828	15.9428	18.2018	16.2117	16.9505	17.6944	16.291	20.3017	17.9298	20.2341	16.0843	18.9217	16.8851	16.7762	17.8318	16.4697	18.0082	14.1091	15.4757	17.6789	17.016	17.7899	16.8144	16.2852	17.8204										1.08151	2.61769
P61978-2;P61978;P61978-3;Q5T6W5;B4DFF1;Q5T6W2;Q5T6W1	Heterogeneous nuclear ribonucleoprotein K	HNRNPK	14.8575	18.3053	18.1554	21.0631	14.6744	20.4573	21.211	21.3353	20.723	20.6095	21.4409	20.2254	20.4609	21.587	20.3834	21.0169	21.2382	20.8707	19.6994	17.5559	19.1132	20.835	21.101	20.9523	20.999	20.615	21.2645	21.1808	20.8913	21.3766	20.8331	21.4897	20.9815	21.3807	21.5467	21.5562										0.504446	2.35817
P61981;B4DE78;B4DHC4;Q4VY19;Q4VY20	14-3-3 protein gamma;14-3-3 protein gamma, N-terminally processed	YWHAG	14.1898	16.6177	15.2844	16.9301	15.8679	15.0627	16.2413	17.6149	14.9835	16.392	17.0296	16.96	16.4599	17.7515	16.4126	14.4224	16.7511	17.0649	17.5877	16.5164	17.26	17.1546	18.2969	17.1977	18.0416	17.6613	18.1445	18.09	17.2704	18.2337	17.9369	18.4563	18.1076	17.8977	17.5894	18.519										0.128419	0.326392
P62081;B5MCP9	40S ribosomal protein S7	RPS7	14.7341	20.3918	20.0668	20.0777	14.7454	20.1198	19.2844	15.3532	19.0723	20.1523	18.6656	20.6466	20.3568	14.8658	21.2938	19.1582	19.8914	19.362	19.5379	20.1688	18.6068	22.069	15.2836	20.9008	19.4493	15.3622	19.8002	19.3772	21.2297	18.7749	20.7051	19.5521	20.8793	19.2255	20.1089	14.759										0.0652446	-0.411047
P62241;Q5JR95	40S ribosomal protein S8	RPS8	19.1722	19.6953	19.3818	18.4673	15.1847	18.0968	19.4366	18.8239	19.1761	19.1387	18.5962	18.8747	19.7102	19.0416	19.7238	18.3713	17.5554	18.1919	18.9694	19.5627	19.2284	19.6992	18.2757	19.2101	18.5507	18.1995	18.3921	18.5559	18.5993	18.4533	18.8081	18.5637	18.8631	18.2574	18.7068	18.4954										0.835143	1.89589
P62244	40S ribosomal protein S15a	RPS15A	18.3056	17.3857	17.6102	17.8894	13.7634	17.9452	18.0575	17.1908	18.06	19.3845	17.1956	19.2873	20.0836	17.0259	20.2082	18.0037	16.7478	17.9173	16.8041	15.3949	17.3187	18.7946	13.6789	18.9358	18.215	17.5296	18.197	17.9451	19.4327	18.0823	19.589	18.1557	19.7091	17.4746	17.333	17.9753										0.365193	1.23675
P62249;Q6IPX4	40S ribosomal protein S16	RPS16	21.6701	21.5466	21.4145	20.4414	14.4397	20.6818	20.8411	19.8011	20.3633	21.7255	20.1275	21.434	21.9466	20.6068	21.8138	20.4804	19.1505	19.9393	20.9242	21.4029	20.9155	21.8274	20.1962	22.072	19.7644	20.3403	20.1904	19.9169	21.1445	19.6508	21.4885	20.6078	21.7881	19.6276	20.0344	19.9456										0.367529	1.81419
P62258;P62258-2;P27348;A2IDB2;E9PG15	14-3-3 protein epsilon	YWHAE	14.7503	15.9682	14.0123	15.6375	16.9022	14.2815	14.9088	14.1537	14.5342	16.4846	14.3537	15.6636	14.5195	15.1163	14.2889	16.2053	16.2308	17.0695	16.6057	16.4559	17.3941	16.8571	18.196	17.8233	18.1677	18.374	18.1462	18.2665	17.6598	18.1207	18.1229	17.3207	17.5485	15.3768	17.1396	17.9048										0.612598	-1.07483
P62263;E5RH77;H0YB22	40S ribosomal protein S14	RPS14	13.6714	19.4962	18.41	17.7703	13.4041	17.4947	17.9819	17.9244	18.17	18.7657	18.0089	18.6873	18.6426	18.6077	19.1682	16.9758	17.4925	17.8146	18.3581	19.2114	18.458	18.6257	18.4482	18.8798	18.1396	17.7264	18.3078	18.0286	18.163	18.051	18.102	18.3869	18.2067	17.9182	18.0525	18.15										0.566503	1.80242
P62269;Q5GGW2	40S ribosomal protein S18	RPS18	18.6497	18.395	18.1264	16.4686	15.6087	15.8893	17.6933	16.7196	17.3332	18.2618	17.0525	17.9208	19.6252	17.6953	19.1304	16.4782	13.1256	16.3769	17.3389	18.4154	17.9412	18.3403	13.7617	18.0677	16.5781	16.8762	16.6054	17.4652	17.5705	17.0279	17.3813	17.2715	17.6156	16.5987	17.1712	17.3041										1.52777	1.25982
P62277;E9PS50	40S ribosomal protein S13	RPS13	15.4964	17.8101	13.6696	16.9313	14.2274	17.4074	16.9771	13.5253	17.1809	19.215	15.1095	18.7697	20.0041	14.739	20.1833	16.8886	14.4695	13.9683	16.9625	17.9551	14.6198	20.3248	15.6672	19.6336	17.7149	15.4408	17.19	17.3362	18.615	14.22	19.5999	17.8575	19.54	16.4125	17.3907	15.5342										0.0664025	-0.294285
P62280	40S ribosomal protein S11	RPS11	13.1411	18.7255	18.7806	18.9228	14.1562	18.5691	18.8047	18.519	18.948	20.509	18.7007	20.4644	21.1122	18.2798	20.8507	19.1028	18.1099	18.3387	17.6344	18.0741	18.0004	20.7229	18.1558	20.096	19.1708	18.6972	18.84	18.6714	20.2757	18.1227	20.3423	19.0541	20.0576	18.0506	18.7577	18.6622										0.428118	1.5412
P62304;A6NHK2	Small nuclear ribonucleoprotein E	SNRPE	15.2247	14.9188	14.463	19.8019	14.241	18.9266	19.756	19.23	14.7575	19.2497	19.8953	18.8203	19.2807	20.1177	18.8923	19.5365	20.0568	19.4302	14.6687	13.644	15.2816	13.9666	18.0757	17.7761	18.0934	18.7768	18.1592	18.09	18.3826	17.7443	18.2802	18.6751	18.2533	18.8375	18.0969	17.6874										0.0373255	0.258051
P62306;F8W0W6	Small nuclear ribonucleoprotein F	SNRPF	14.4822	15.1408	13.251	21.6626	13.701	21.4467	21.7803	21.5439	21.1699	21.5552	22.002	21.8457	22.1585	22.5708	21.8804	22.7085	22.7301	22.522	14.794	14.0362	14.1382	20.4664	19.5638	19.662	20.8776	21.7288	20.4716	20.4112	21.1187	20.7548	20.6833	21.2746	20.6449	21.1275	21.438	20.7067										0.415224	2.56128
P62310	U6 snRNA-associated Sm-like protein LSm3	LSM3	14.9215	13.9144	13.6556	17.2735	13.9046	17.2691	19.6038	19.4603	18.5301	18.2063	20.0503	18.0832	18.8783	19.7479	18.0406	19.4554	19.7224	19.1652	14.2496	16.3888	14.3359	17.9744	17.5948	18.1517	19.6861	18.7228	19.5921	19.2035	18.7914	18.8867	18.6133	19.6972	18.5015	20.0626	20.4136	20.0893								+	+	1.2226	3.04902
P62312	U6 snRNA-associated Sm-like protein LSm6	LSM6	13.0356	13.0151	13.6195	17.591	12.8132	16.6953	17.9349	18.8899	17.9638	17.2156	18.8623	17.5329	17.5539	18.2954	17.6172	19.0396	18.2824	18.7068	15.0306	13.4542	16.1749	16.3354	17.0942	16.5529	17.9634	17.0392	17.4176	17.0258	17.5362	17.1213	18.0843	18.1562	17.534	18.5441	18.896	18.7473										0.788922	2.563
P62314	Small nuclear ribonucleoprotein Sm D1	SNRPD1	12.7215	14.5896	14.2977	19.8412	14.8232	20.1718	19.7433	20.348	20.2988	20.7095	21.012	21.2577	21.1689	21.7148	21.8856	20.8164	21.2798	21.3504	14.5232	14.1182	14.8226	18.8288	19.3918	19.1383	19.4598	20.3081	19.3866	18.7636	19.7777	19.216	19.9978	20.3524	19.742	19.9241	20.4825	20.1371										0.458902	1.8513
P62316	Small nuclear ribonucleoprotein Sm D2	SNRPD2	14.0129	14.2357	14.0622	20.3244	14.8513	14.112	21.1439	20.9555	20.9328	20.815	20.9114	21.0843	21.1505	21.494	21.4933	21.0956	21.1763	20.5818	13.8071	15.2888	15.7738	19.2332	20.2501	19.415	19.5038	19.4811	19.9915	20.3716	19.5984	20.4251	19.8012	20.2912	19.0622	20.4764	20.6877	20.3972										1.09888	4.58151
P62424;Q5T8U3;Q5T8U2	60S ribosomal protein L7a	RPL7A	19.1575	19.7742	19.6469	17.795	14.4575	17.1409	19.1979	19.0013	18.9053	18.0919	18.5912	18.3215	20.4845	18.7843	19.9087	18.1781	13.5816	17.8571	18.8563	19.7103	18.3769	18.5351	16.0804	18.337	18.4688	18.3897	18.0521	18.2025	17.4149	18.6851	18.387	18.5976	18.9492	17.9227	18.1201	17.5833										1.17931	2.57036
P62701;Q8TD47;P22090;C9JEH7;C9JQ55;A6NH36	40S ribosomal protein S4, X isoform;40S ribosomal protein S4, Y isoform 2;40S ribosomal protein S4, Y isoform 1	RPS4X;RPS4Y2;RPS4Y1	14.9428	17.8484	18.1187	18.1491	14.6836	17.506	18.305	17.8596	17.6293	19.4032	17.2635	19.1995	20.8981	16.9721	20.6236	17.6869	16.7537	17.545	17.5155	18.2973	17.3134	19.637	15.0727	19.4614	18.8129	16.9486	17.8868	17.4383	18.9037	17.7356	19.3671	18.3233	19.5967	17.4775	17.6825	17.5477										0.459217	1.15172
P62750;A8MUS3;A8MXA8	60S ribosomal protein L23a	RPL23A	19.3229	20.7512	20.0612	20.7905	15.002	20.4984	20.173	20.2075	20.0483	21.9503	19.9894	21.897	22.269	19.8979	22.1036	19.7314	19.1483	20.1336	19.4614	20.8574	19.3717	21.7538	19.9009	21.8571	20.6276	19.5394	20.5142	19.8806	21.5849	20.0013	21.4857	20.8909	20.7605	19.3766	20.3312	19.5392										0.297106	1.37931
P62753;A2A3R7;A2A3R5	40S ribosomal protein S6	RPS6	14.2498	18.7283	18.7166	14.2016	15.352	17.8792	18.5283	17.4531	17.9105	19.7001	17.7202	19.0815	20.228	17.9881	20.1791	18.5495	16.6963	17.4805	17.7429	19.2441	18.0487	17.2005	17.793	18.6877	18.2204	16.9848	17.9448	14.8105	18.491	18.0577	18.5629	17.7576	18.5127	15.7953	18.1943	14.988										0.88797	2.15304
P62805	Histone H4	HIST1H4A	15.8197	16.6429	16.9513	17.9879	14.4309	18.1041	14.481	15.9188	17.2233	17.5846	17.205	18.2986	19.1445	13.9631	18.3122	14.1927	14.0243	15.5727	17.8601	13.5942	14.7669	17.5538	17.618	17.579	15.3946	14.017	15.0077	15.6147	17.5369	13.2491	17.7698	18.9388	17.6224	15.1205	14.9484	14.8781					+			+	+	0.268036	-0.966597
P62829;B9ZVP7;C9JD32	60S ribosomal protein L23	RPL23	14.6902	18.6121	18.2268	16.624	14.5768	17.0768	14.5722	16.8005	17.0962	18.1176	17.1396	18.0663	18.5728	17.4343	13.6869	17.0726	16.0676	15.7093	17.8874	18.3077	17.9843	17.253	13.6578	14.2456	16.3781	13.4194	16.3261	16.292	16.8924	16.7977	17.4133	16.4845	17.0677	16.0373	16.9529	16.3771										0.0191632	0.0637728
P62851	40S ribosomal protein S25	RPS25	18.919	19.5412	19.0267	18.7029	15.6531	18.0658	18.413	18.2077	18.2834	19.2645	18.0539	19.1012	19.3725	18.4836	19.0519	18.4195	17.5123	17.6246	18.8234	19.6601	18.6819	19.114	17.5836	19.5839	17.8342	17.407	18.3056	18.0705	18.7697	17.9984	18.7054	18.5619	19.1052	17.7645	18.2595	17.967										0.372393	0.827441
P62854;F8VZW7;Q5JNZ5	40S ribosomal protein S26;Putative 40S ribosomal protein S26-like 1	RPS26;RPS26P11	15.2722	17.8793	13.5878	14.2658	16.4606	14.4557	17.0754	16.1337	16.9103	16.6932	17.5495	16.2121	18.6128	16.3946	18.1014	15.8233	15.069	14.0055	15.0998	13.5343	13.9744	17.6955	14.5879	17.5378	15.9521	14.8053	16.5162	16.0294	15.4344	14.098	14.0978	15.0344	16.046	15.8459	15.0844	14.9307										1.01672	1.64573
P62857	40S ribosomal protein S28	RPS28	14.4331	17.2291	13.5329	17.5441	14.642	18.0129	18.3169	18.5868	18.4457	17.5617	18.0291	17.8553	16.2877	17.8638	16.1887	13.3222	14.4965	13.5335	18.2148	15.032	14.3438	17.2989	15.4173	14.402	18.8127	18.7092	14.3896	18.1522	16.6019	17.9964	16.9262	18.0334	17.1234	18.4773	17.416	17.784										0.745488	1.71681
P62875	DNA-directed RNA polymerases I, II, and III subunit RPABC5	POLR2L	15.1388	14.8521	14.4788	14.1448	13.2632	17.6938	18.005	19.0127	18.0211	17.1356	18.0025	14.865	17.2246	15.8559	17.0951	12.1959	17.9949	17.6708	12.8939	14.243	15.1261	17.5502	15.0234	17.3787	18.7619	19.5047	18.8387	17.3023	17.8203	17.6152	18.1864	17.5975	18.2819	13.6524	17.9081	17.8431										1.11705	3.31235
P62899;B7Z4C8;P62899-2;Q6IRZ0;B7Z4E3;C9JU56;B8ZZK4	60S ribosomal protein L31	RPL31	20.2565	19.5902	19.9883	22.204	14.1202	21.5528	22.3723	21.8284	21.768	22.8668	21.1822	22.4378	22.7997	21.676	22.3645	21.7729	21.393	20.8637	19.5898	19.6973	19.0874	22.5216	21.0356	22.4016	21.4907	21.0769	21.4284	21.4592	22.3915	20.9391	22.0431	21.4695	21.9996	20.9613	21.6325	21.1016										0.445942	2.69723
P62906	60S ribosomal protein L10a	RPL10A	14.2892	19.2116	17.7766	17.2344	14.2682	16.608	17.3238	17.073	17.9996	19.5137	18.1531	18.226	20.2223	17.1676	20.2599	17.3785	16.7223	16.4986	17.8999	19.0864	18.251	18.7791	17.75	19.6126	17.6548	17.3388	17.5055	17.4054	18.6438	17.1364	19.1971	18.6284	18.0715	17.5747	17.7241	17.5309										0.6887	1.42859
P62913;P62913-2;Q5VVC8;Q5VVC9	60S ribosomal protein L11	RPL11	20.0641	19.896	20.0847	19.8803	15.0217	19.3467	19.2279	19.1425	18.6944	20.345	18.881	19.3796	19.963	19.0263	19.6201	19.4295	18.5215	19.1004	20.188	19.9615	19.9326	20.2667	19.6374	20.319	19.6396	18.0299	19.382	19.8349	19.7808	19.6349	20.1846	19.4107	20.1352	19.7039	19.5627	19.6479										0.238974	0.938683
P62917;E9PKU4;E9PKZ0;E7EW01;E9PIZ3;G3V1A1;E9PP36	60S ribosomal protein L8	RPL8	14.651	19.3805	14.0917	15.4612	13.8307	15.4092	17.1242	18.1957	18.2097	16.6803	17.111	14.0617	17.7834	13.0435	18.4949	16.5107	17.054	14.8487	17.3199	19.7165	18.0469	17.4692	14.3499	17.5018	16.6104	17.3393	17.4585	17.6726	16.2937	16.9296	16.9704	17.5761	17.2482	17.2341	16.7406	16.9298										1.98731	2.94286
P62937;B4DM82;Q567Q0;C9J5S7;F8WE65;A2BFH1;F5H284;Q9Y536;E5RIZ5	Peptidyl-prolyl cis-trans isomerase A;Peptidyl-prolyl cis-trans isomerase	PPIA	20.5267	21.2172	20.8182	20.9577	14.4464	21.1736	20.9065	20.8292	21.3158	20.478	21.1436	20.2864	20.3327	20.8291	19.9594	21.0295	20.5741	21.002	22.0526	21.0931	21.7731	21.1009	21.361	21.1304	20.9493	20.9717	20.8461	21.5277	20.6976	21.1454	20.9511	21.2244	20.9707	21.6046	20.1197	21.0678										0.414979	2.15793
P63173	60S ribosomal protein L38	RPL38	14.6733	17.6014	17.7789	14.5113	13.8617	14.4433	16.6995	15.3611	16.4506	17.8432	16.0668	17.3502	17.2504	14.8429	17.1573	17.2314	15.9372	14.9044	16.8033	17.2582	15.8009	17.2059	14.9761	15.6999	14.4055	15.5258	13.6112	15.7793	16.1089	15.8793	15.8186	16.2434	16.2499	14.1047	15.9242	16.2016										1.83836	1.89832
P63220;Q8WVC2;Q9BYK1;Q13666;Q9BYK2	40S ribosomal protein S21	RPS21	14.1499	19.4759	19.4212	19.5577	19.611	19.2177	20.1498	20.1508	20.1201	18.8021	19.1976	18.969	18.7889	20.3848	18.3197	19.5025	19.2961	19.1698	20.117	19.7968	20.0676	19.4501	20.2038	19.6021	20.2213	20.4988	19.9416	20.3229	18.7752	20.1662	19.1967	19.49	19.4543	20.1628	19.4325	20.6035										2.26981	0.678086
P63241-2;P63241;Q6IS14;Q9GZV4;C9J4W5;C9J7B5;F8WCJ1	Eukaryotic translation initiation factor 5A-1;Eukaryotic translation initiation factor 5A-1-like;Eukaryotic translation initiation factor 5A-2	EIF5A;EIF5AL1;EIF5A2	20.0896	20.5177	19.8485	20.1193	14.9526	20.1492	20.3131	20.6766	20.3604	19.8146	20.2818	19.6568	19.2447	20.0784	18.9372	20.1223	19.3098	20.2005	21.5407	20.2634	21.0132	20.1498	20.442	19.9519	20.2706	19.722	19.7522	20.9054	19.1801	20.4002	19.2242	19.7746	19.4119	20.4136	19.8434	20.4214										0.518123	2.04296
P63244;D6RAC2;D6RHH4;D6REE5;D6RDF4;E9PD14;D6RAU2;D6RFZ9;H0YAF8;H0Y8W2;D6RBD0;H0YAM7;D6R909;D6RGK8;D6R9L0;D6R9Z1;D6RFX4;D6RF23;D6RHJ5;H0Y9P0;D6RDI0;H0Y8R5	Guanine nucleotide-binding protein subunit beta-2-like 1	GNB2L1	19.858	18.4723	19.4846	18.9004	14.8881	18.7798	19.3517	19.5598	19.5353	18.0705	19.7395	18.3239	18.2086	19.4549	18.672	19.2019	18.7187	19.2098	19.5226	18.7617	19.8781	18.757	20.2382	18.5844	19.4985	19.6078	19.5564	19.8069	17.9533	19.4376	19.3567	19.3059	19.2731	19.6262	18.985	19.3755										0.674302	1.95948
P67809;E7ETA0;H0Y449;C9J5V9	Nuclease-sensitive element-binding protein 1	YBX1	14.4424	18.6667	18.2129	21.7832	22.6097	21.802	22.0526	21.9806	21.6919	22.5697	22.558	22.5894	22.7037	21.8414	23.0937	21.0873	21.9207	21.2557	16.9364	17.8335	14.6461	23.4788	22.8787	23.2011	22.068	20.8766	21.9652	21.9191	22.7195	22.2475	22.2657	22.6928	22.7033	22.5989	22.7052	22.8119										0.205976	-0.156616
P68032;P68133;P62736;P63267;A6NL76;Q5T8M8;E7EQV5;B4DUI8;F6QUT6;F6UVQ4;C9JFL5;B8ZZJ2;F8WB63	Actin, alpha cardiac muscle 1;Actin, alpha skeletal muscle;Actin, aortic smooth muscle;Actin, gamma-enteric smooth muscle	ACTC1;ACTA1;ACTA2;ACTG2	14.5531	14.7159	14.5984	14.6897	13.8593	14.1849	15.6777	13.3828	13.2513	15.6773	14.1215	17.8852	17.9797	14.4374	18.2782	15.7977	15.5478	17.947	14.698	13.8639	14.839	18.2815	14.4754	14.5381	15.513	18.5877	15.3292	15.3216	17.7612	15.2136	19.1102	17.6602	18.4742	17.8908	14.7252	14.0353										0.0591238	-0.140688
P68104;Q5VTE0;Q6IQ15;Q05639;F8W6I0;Q5JR01;A6PW80;E7EPH7	Elongation factor 1-alpha 1;Putative elongation factor 1-alpha-like 3;Elongation factor 1-alpha 2;Elongation factor 1-alpha	EEF1A1;EEF1A1P5;EEF1A2	22.2945	22.4937	22.1614	21.5733	14.1721	21.1597	21.9478	22.0762	21.9146	21.825	21.1945	21.4545	21.1569	21.0746	20.9316	21.209	19.9425	21.1823	22.7958	22.5331	22.2717	21.7731	21.9673	21.7567	22.2799	21.1577	22.265	21.9005	21.4224	21.6561	21.5794	21.1981	21.7936	21.2591	20.9231	21.1743										0.555652	3.01113
P68371;F5H8C9;E7EX69;A8K854;A6NNZ2;B3KS31;A6NKZ8;G3V2A3;Q9H4B7;F8W813	Tubulin beta-4B chain	TUBB4B	24.2844	23.724	23.6757	23.8788	22.1091	23.6337	23.7057	23.253	23.6015	24.2542	23.2764	23.7708	23.1992	22.949	22.8461	23.5902	22.9521	23.3872	24.3097	23.4589	24.1766	23.7423	23.4057	23.481	23.5072	23.3027	23.2918	23.8843	23.35	23.7735	23.2439	23.6616	23.025	23.1605	22.583	22.9781										0.212943	0.312862
P78563;G5E9B4;P78563-4;P78563-2;P78563-3;F5H398;C9JUP4	Double-stranded RNA-specific editase 1	ADARB1	14.9263	16.1404	15.6892	20.0114	15.1986	18.9573	18.4424	17.5965	18.3024	20.4024	17.7151	20.6915	21.1788	17.9182	20.7543	19.4365	17.5036	18.5668	14.8272	14.5367	14.8839	19.7963	14.7955	20.3968	17.9087	17.3688	17.8137	17.7975	20.2342	17.4082	19.9613	18.974	20.0199	17.2159	18.0478	17.2599										0.0129154	0.0579917
P80723;P80723-2	Brain acid soluble protein 1	BASP1	15.2552	13.8048	16.2672	14.0427	13.4733	15.4728	16.5679	13.9644	16.6881	16.3447	14.6315	15.3239	14.0602	13.0801	13.7955	15.0326	13.8264	13.4098	17.3297	16.6153	17.083	14.2609	17.0585	14.8914	16.6218	13.4745	16.7715	15.0431	14.3691	13.3109	16.1746	14.3087	14.3457	15.6101	14.0885	15.0734										0.589147	1.41057
P84090;G3V279	Enhancer of rudimentary homolog	ERH	15.1771	13.7197	14.4265	20.0292	15.9418	19.8068	20.4878	20.7189	19.9962	19.9538	20.6761	19.6651	19.969	20.4332	19.4212	20.4097	20.5673	20.3105	15.8605	15.8176	14.6285	18.4706	19.2752	18.1791	19.7336	19.1015	19.5012	19.72	19.3312	20.0387	18.4793	19.5859	18.4936	19.9357	19.4566	20.2444										0.602658	1.80837
P84098	60S ribosomal protein L19	RPL19	18.4368	19.0939	18.3325	17.4417	14.854	17.2293	18.9542	18.7237	18.4074	18.0245	17.34	17.8596	19.1369	18.2365	18.9261	17.5747	16.8856	17.5458	18.3477	18.8045	18.2151	18.1988	17.736	17.846	18.0275	17.4745	18.0488	18.0785	18.0114	17.9952	18.2303	17.5923	17.6944	17.8269	17.4836	17.7914										1.21676	2.18681
P98179	Putative RNA-binding protein 3	RBM3	14.1705	15.1736	13.5101	15.6191	13.5956	15.745	17.4586	18.3401	17.0112	16.5789	17.0946	16.0463	17.2709	18.6334	16.4114	17.6789	16.1784	16.7371	16.7176	14.2276	13.6044	17.0291	16.131	17.1488	18.5325	18.2441	18.2999	18.4047	17.1664	17.4958	17.6479	17.9366	17.3888	18.3696	18.6607	18.2541										1.51465	2.61674
Q00059;A8MRB2	Transcription factor A, mitochondrial	TFAM	13.7226	13.7816	15.7937	16.998	15.1545	17.4218	16.022	18.0279	17.3101	18.3286	17.507	17.6773	18.8261	17.3011	18.6983	17.3173	17.1943	16.9537	13.989	15.3013	13.9467	19.4485	17.5915	19.313	17.6452	14.137	17.7562	18.0679	19.1674	17.0494	18.6702	18.8115	19.1267	18.0724	17.9578	18.3503										0.260514	0.595228
Q00577	Transcriptional activator protein Pur-alpha	PURA	14.8521	15.5926	14.4023	20.055	14.128	20.0059	20.2753	20.7969	20.1314	20.2802	20.8871	20.2138	19.6257	20.1807	19.6366	20.7262	20.4464	20.482	13.9204	14.6261	14.7879	20.4961	20.2596	19.77	19.6954	20.3062	19.9539	20.1963	20.2633	20.0215	19.7309	20.6668	19.8536	20.2618	20.43	20.2672										0.519123	2.33824
Q00839;Q00839-2;B3KX72;Q5RI18	Heterogeneous nuclear ribonucleoprotein U	HNRNPU	19.0711	20.183	20.3725	25.3633	22.9809	25.2447	24.6289	24.6	24.513	26.0003	24.5074	26.06	26.0506	24.6227	26.0732	25.0521	24.699	25.3054	19.8035	19.8995	19.0438	26.5698	24.4081	26.4154	25.2292	24.799	25.145	24.6268	25.8976	24.4492	25.9871	25.4134	26.0751	24.3112	25.5843	24.2989										0.0219504	0.0510356
Q01081;Q701P4;Q71RF1;Q8WU68;Q8WU68-3;Q8WU68-2;F8WDB0	Splicing factor U2AF 35 kDa subunit	U2AF1	14.487	15.5484	14.637	24.3296	25.3268	23.9695	25.8343	26.0816	25.8425	23.904	25.7519	24.0543	24.7012	25.5963	24.2847	25.5267	25.6407	25.0453	16.0481	15.1786	14.7915	24.5297	24.3443	24.4043	25.6346	24.9291	25.5745	25.2234	24.8552	25.2184	24.5755	25.434	24.6213	26.0483	25.7633	26.1278										1.53498	1.37751
H0YG49;Q01130;Q8NAK9;F5GYB8	Serine/arginine-rich splicing factor 2	SRSF2	14.6513	16.6342	15.554	21.5258	21.5171	21.5851	23.517	23.3013	23.6727	21.2308	23.3113	21.3132	21.8769	23.5943	22.0011	22.5106	23.3504	22.7788	15.52	15.9177	14.5984	22.2692	21.8519	21.8951	23.3047	22.8614	23.3945	22.8267	22.3253	22.8265	21.9125	22.8572	21.9425	23.1693	23.4324	23.1835										4.23288	1.95435
Q05048;A3KFI9	Cleavage stimulation factor subunit 1	CSTF1	13.9828	15.7608	13.6107	15.4708	13.7097	15.8019	20.3382	21.1557	20.2301	15.369	16.0746	14.569	15.9611	15.4828	14.6569	15.1909	13.9859	15.9898	14.5724	15.3358	14.0529	18.0976	14.1044	17.3751	21.5058	21.7189	21.5	14.5464	16.5094	15.1221	16.8094	17.0958	16.2254	16.6244	17.6622	16.6132	+				+				+	2.84435	5.58055
Q05519;Q8IWE6;Q5T760;Q5T757;B4DTC1;B4DWT1	Serine/arginine-rich splicing factor 11	SRSF11;SFRS11	14.6083	14.925	15.9349	23.3207	22.9675	23.3535	24.3442	24.0008	24.5541	23.9912	24.2212	24.1163	24.0562	23.977	24.2845	24.144	24.0533	24.0474	14.8625	14.4022	14.0235	24.0141	23.3707	23.8702	24.3053	23.298	24.546	23.8868	23.8682	23.7046	23.5499	23.9494	23.4223	24.2928	24.2573	24.1906										2.22835	1.0858
Q06830;P32119	Peroxiredoxin-1	PRDX1	18.7684	17.1396	14.7155	18.1729	15.2389	17.1846	19.1231	18.3036	17.7818	17.05	17.6056	16.8287	16.9738	17.2647	16.7138	18.0498	14.4886	17.3513	19.2031	14.2685	18.5627	17.7491	17.3161	17.1549	17.9136	17.6263	17.6696	18.2993	16.8322	17.7549	17.901	18.2322	18.4597	17.9852	17.4568	17.7305										0.745917	1.53741
Q07021	Complement component 1 Q subcomponent-binding protein, mitochondrial	C1QBP	15.259	17.2082	14.9241	17.9378	16.1006	17.6501	18.3645	18.149	18.6103	17.7231	18.7392	17.7763	16.6213	18.3761	16.7816	18.7856	17.7318	18.3485	18.4504	17.4027	17.3742	18.9037	18.5007	18.4124	18.5336	18.5993	18.2772	19.8018	17.2221	18.4025	17.6741	18.6479	17.6352	18.9761	18.3265	18.5785										0.912487	1.14511
Q07065	Cytoskeleton-associated protein 4	CKAP4	18.2992	18.1384	18.4184	19.0359	14.7009	18.5644	17.7595	18.2242	17.6448	19.432	17.4647	18.6104	18.4594	17.1857	18.353	18.4611	17.6335	18.3356	18.1415	18.1835	17.9227	19.1029	18.0059	19.1288	19.4703	17.9295	19.1917	18.6512	19.2779	18.4192	18.8203	18.6855	18.3068	17.5112	18.4603	17.7035										0.116166	0.442433
Q07955;Q07955-2;Q07955-3	Serine/arginine-rich splicing factor 1	SRSF1	15.4843	13.9742	14.0012	23.886	23.0587	23.892	25.4031	25.42	25.3771	23.8561	25.3236	23.875	24.1398	25.4404	24.1682	24.9968	25.6105	24.9877	14.3222	15.089	13.0313	23.416	23.8718	23.4794	24.7296	23.8241	24.7635	24.9413	24.0834	24.8539	23.7329	24.7883	23.6777	25.3532	25.055	25.2742										2.52752	1.78782
Q08170;E7EMJ8;F6T1J1	Serine/arginine-rich splicing factor 4	SRSF4	15.045	14.8862	14.5387	18.6563	13.3726	18.2901	20.0924	19.8572	19.9673	13.7853	19.9287	15.6615	17.5538	20.0454	18.0779	18.5978	19.8983	19.1592	14.7024	13.28	13.5771	16.9141	18.9914	17.5225	19.2917	19.0406	19.4747	19.1924	17.6979	19.1984	17.1685	18.4415	17.1996	19.2584	17.5705	19.7801										0.873514	3.19928
Q08211;F5GXA5;Q08211-2	ATP-dependent RNA helicase A	DHX9	18.1986	14.7726	18.3666	25.4022	22.5744	25.59	25.3572	24.7652	25.3972	26.6016	25.0461	26.6614	26.4956	24.4992	26.5032	25.1453	24.5766	25.1441	13.9045	14.5512	13.7452	25.7682	24.8259	25.7737	25.3206	24.8052	25.2213	24.9713	26.1254	24.9826	25.9465	25.3464	25.8888	25.2614	24.9285	25.1925										0.26022	0.650974
Q09161;F2Z2T1	Nuclear cap-binding protein subunit 1	NCBP1	14.8022	14.4349	14.7218	13.6159	13.1609	15.3145	13.7294	24.8547	14.5955	23.7446	25.3321	23.8554	25.1094	25.7578	25.3849	25.857	26.142	26.1309	14.9123	14.4246	14.7658	14.2281	13.9073	13.9145	16.0239	15.0964	15.431	23.3198	23.8042	23.1668	24.9657	25.6567	25.0385	25.606	25.2938	25.6562		+	+	+		+	+	+	+	0.435992	3.69609
Q09666;Q8N274	Neuroblast differentiation-associated protein AHNAK	AHNAK	16.6143	18.7515	15.0169	16.8542	15.156	17.7642	16.7641	16.9952	17.5687	17.9611	17.9032	17.8599	17.3598	16.1311	17.3554	15.8832	14.5101	17.5162	19.5321	17.8633	18.3523	17.3066	12.8512	17.005	17.2555	15.3047	17.609	18.4238	16.6814	18.3741	15.9791	17.7654	16.6059	18.1002	14.2962	17.9954										0.257238	0.517933
Q10570;E9PIM1	Cleavage and polyadenylation specificity factor subunit 1	CPSF1	14.7793	15.3406	14.535	15.0458	14.0622	15.7171	18.2793	18.6872	19.0476	14.2458	14.224	13.9333	15.7988	14.1071	15.3544	14.133	13.7387	14.8588	16.5738	15.4938	15.6254	16.0765	15.7262	13.9232	19.5843	19.4725	19.4513	13.6085	16.11	15.8147	16.1217	17.4214	15.7338	16.4021	16.5946	15.789	+				+				+	2.66976	3.72962
Q12849;H0YAK1;H0Y8R1;B3KP14;F5H5I6;B3KPW0;H0YAM1	G-rich sequence factor 1	GRSF1	14.1244	12.5395	13.8347	24.0255	23.5116	24.013	23.6901	24.9065	23.7669	23.7725	25.137	23.6938	23.3507	24.9315	23.5336	24.434	25.0578	24.5279	13.8085	13.142	14.4059	24.6098	24.5293	24.652	24.5288	24.8572	24.4703	25.0141	24.7416	24.8967	24.5087	25.4752	24.2966	25.507	25.6418	25.5664										0.251065	0.271143
Q12874;E7EUT8	Splicing factor 3A subunit 3	SF3A3	14.8349	14.7863	14.4727	21.2896	14.1068	20.9713	22.5653	21.8134	22.5369	20.6122	22.2138	20.4201	21.1292	22.074	20.9568	21.7706	21.4779	21.6647	14.1619	17.3331	17.8395	20.7621	20.7609	21.1444	21.4627	21.4206	21.6344	21.3243	20.887	21.4239	20.3735	21.1926	20.6326	21.4137	21.2244	21.8306										0.67805	3.51599
Q12904-2;Q12904;B4DNK3;D6R937	Aminoacyl tRNA synthase complex-interacting multifunctional protein 1;Endothelial monocyte-activating polypeptide 2	AIMP1	15.0435	14.6241	13.8827	14.5167	15.8452	14.5676	14.0897	18.0441	18.0127	14.3886	17.894	13.3371	16.9754	17.7884	14.9512	13.6251	14.9754	17.4911	15.2095	18.0803	18.1126	18.104	14.5026	13.471	18.0711	17.4963	17.7185	14.4877	13.4948	17.7788	13.3393	17.3103	17.0536	13.7966	13.8645	17.0863										0.557489	1.739
Q12905	Interleukin enhancer-binding factor 2	ILF2	14.0418	16.4405	19.6501	27.2351	26.8092	27.1949	27.5866	27.8195	27.8268	26.8368	27.7646	26.9328	26.4098	27.2034	26.6367	27.1059	27.4316	27.1491	17.9399	14.3445	16.2194	27.0618	27.2962	27.1489	27.2165	28.3257	27.3674	26.8636	27.1822	26.9596	27.405	27.3977	27.4154	27.2912	27.4756	27.1394										1.87489	0.664584
Q12926;Q12926-2;B1AM48;B1APY8;P26378-3;P26378;B1APY9;B7Z4G7;P26378-2;P26378-4;C9JB16;Q14576;Q14576-2	ELAV-like protein 2;ELAV-like protein 4	ELAVL2;ELAVL4	16.1151	15.5094	14.7707	18.331	14.0953	17.4873	14.4297	16.7851	15.1741	18.36	18.0497	17.1745	17.8318	17.5483	17.6959	17.7763	17.9163	17.9956	14.1024	14.2612	13.507	14.5231	17.7528	13.8736	16.4402	17.641	15.7603	13.8283	17.0097	14.6858	16.2271	15.7154	16.125	14.6269	14.3821	13.5502										0.3291	-1.17488
Q12996;F5H0G6;E9PLP8;Q96QK4;H0YE74;E9PJ06;E9PB40	Cleavage stimulation factor subunit 3	CSTF3	13.7697	15.5436	14.6302	14.7809	14.407	14.1404	19.8606	19.9634	20.1641	14.2691	16.681	13.0967	15.2895	13.031	15.7972	13.9587	15.5696	14.4053	15.5313	15.6674	15.0138	17.7709	16.6427	18.3887	21.1521	21.5775	20.8916	13.3344	16.4772	15.0806	15.3396	17.2492	16.2867	15.4173	17.6726	17.3615	+				+				+	4.9484	5.55325
Q13011	Delta(3,5)-Delta(2,4)-dienoyl-CoA isomerase, mitochondrial	ECH1	20.9734	20.826	20.6284	20.5784	20.277	20.252	20.1497	19.8592	19.8563	19.7829	20.7336	19.2517	20.0926	19.8642	20.2332	20.435	19.9877	20.2758	21.0772	20.6583	21.4258	19.4333	21.3094	19.9342	19.7307	19.8975	20.054	20.3471	19.6402	20.5551	19.2715	20.2756	19.505	20.2208	19.5854	20.3277										1.3528	-0.414031
Q13085-4;Q13085;Q13085-2;F8W6G0;D3YTK0	Acetyl-CoA carboxylase 1;Biotin carboxylase	ACACA	29.9225	29.0903	29.5302	29.3938	25.8162	29.2927	26.0903	24.0513	26.1705	30.4624	24.8331	30.4067	29.9882	24.6572	29.9917	27.9514	26.9114	27.8018	28.3713	29.119	28.1626	28.9354	26.2782	28.7162	25.0723	25.1546	24.9188	25.8281	28.8838	25.7252	28.7172	26.7744	28.726	24.1661	25.3508	24.1082								+	+	0.934996	-2.7302
Q13085-3;A8MYL5			19.0133	19.6393	20.2821	20.8211	14.091	13.5318	14.9114	13.2333	14.4846	20.919	14.4174	20.2809	19.9369	14.5437	18.8909	14.6329	17.5938	18.2875	19.8746	19.6629	19.1907	18.8925	13.8661	18.902	14.0675	15.4347	15.982	15.015	18.1279	14.5344	18.5768	16.3281	18.7773	14.6586	14.764	16.3468										0.33361	-1.9382
Q13148-2;Q13148;G3V162;B1AKP7;B4DJ45;Q13148-3	TAR DNA-binding protein 43	TARDBP	14.1523	15.4001	13.4137	18.9357	15.5373	18.6778	18.7342	19.3715	18.3019	18.6682	19.9075	19.2599	19.0388	19.3309	19.0673	19.964	19.7191	19.3754	16.8135	14.8087	13.9647	19.3794	18.6343	18.5403	19.5273	18.6816	19.6764	19.3909	19.5595	19.5455	18.6877	19.1531	18.6965	19.3835	19.8908	19.3871										0.405326	1.0856
Q13151	Heterogeneous nuclear ribonucleoprotein A0	HNRNPA0	12.7873	14.7435	15.7992	20.7788	14.4565	20.915	21.3691	21.9096	21.7959	21.1794	22.2768	21.7652	21.4121	21.6715	21.9795	21.1788	21.3963	21.2955	15.9145	14.6375	14.8788	22.3762	22.0283	22.0434	21.8549	21.1095	21.9927	22.1228	21.7915	21.8359	21.9458	21.9766	21.603	22.5908	22.5509	22.6406										0.626567	2.97476
Q13242;H0YIB4	Serine/arginine-rich splicing factor 9	SRSF9	14.5048	14.6758	14.6076	18.673	15.1422	18.4189	19.8818	19.3868	19.42	18.7998	19.9669	18.3954	19.4651	19.8204	19.1677	19.7582	19.8868	19.1784	13.8413	14.5729	14.7516	18.3532	18.4255	18.2966	19.2576	19.4597	19.4164	19.3017	18.7549	18.997	18.7268	19.7229	18.3549	20.0747	19.1382	19.8371										0.872176	2.15148
Q13243;Q13243-3;B4DUA4;B4DJK0;Q13243-2;G3V5K8	Serine/arginine-rich splicing factor 5	SRSF5	14.61	15.1037	15.3368	19.67	14.4847	19.1251	21.6459	21.1303	21.8884	19.4957	21.566	19.3676	19.4207	21.0822	19.4651	20.4772	21.1241	20.5885	14.7496	14.6761	12.7755	19.8425	19.7689	19.3461	20.6503	20.4965	20.8114	20.7168	19.4438	20.3585	19.2685	20.6409	19.1911	21.2589	20.7848	20.9877										1.07441	3.79493
Q13247;Q13247-3;Q13247-2	Serine/arginine-rich splicing factor 6	SRSF6	13.4083	14.1628	14.2441	23.3512	21.2939	23.3586	24.4738	24.4136	24.2994	22.8906	24.6492	22.7969	23.4594	24.5083	23.4333	24.1161	24.4841	24.1765	14.9691	14.7535	15.0902	22.6276	23.5593	22.7255	23.3446	23.5718	23.694	23.6825	23.2208	24.0886	22.687	23.3316	22.7551	23.8007	23.7782	24.1984										1.17909	1.72767
Q13263;Q13263-2	Transcription intermediary factor 1-beta	TRIM28	14.8924	16.933	14.7751	19.4443	14.1723	19.3091	20.4961	20.8092	19.9822	19.2604	19.7447	19.2548	19.7001	20.0024	19.4498	20.0391	19.3367	19.7137	17.7165	16.7102	17.5299	19.8283	19.8469	19.9382	20.6708	20.9731	20.7727	20.0661	19.8306	20.1928	19.8671	20.2755	19.9625	20.4906	20.3158	20.4588										0.728568	2.78728
Q13283;F8W7N6;F5H4D6;E5RIZ6;E5RJU8;Q5HYE9;E5RH42;E5RIF8;E5RI46;E5RH00;D6RB17;D6RAC7;D6RGJ4;D6RBW8;D6RE13;D6RBR0;D6REX8;D6RBM9;D6R9A4;D6R9X5	Ras GTPase-activating protein-binding protein 1	G3BP1	15.4922	16.4727	15.7783	17.1451	15.3823	17.3134	17.9859	19.5776	18.8331	17.3476	17.8638	16.509	17.6643	17.8331	17.4976	17.6809	17.2189	17.6425	15.1622	15.0036	16.2749	17.2556	15.3895	17.4433	19.8056	18.9487	19.3828	18.2646	17.6645	17.2492	18.0931	19.1572	18.4493	18.2562	18.2748	18.0225										1.32836	2.18529
Q13325;B4DDV1	Interferon-induced protein with tetratricopeptide repeats 5	IFIT5	15.6487	14.3501	13.8206	15.1686	16.19	14.5799	15.2808	13.7005	13.3629	14.4411	13.033	14.3557	14.4267	12.8394	14.6581	15.1334	13.8094	13.946	13.5908	13.4417	15.3358	14.3179	15.084	13.2971	21.8889	22.9326	21.6343	13.6905	13.9095	14.3231	15.125	16.47	15.1266	15.5042	14.0207	14.1058					+				+	0.725999	-1.19809
Q13347	Eukaryotic translation initiation factor 3 subunit I	EIF3I	17.8716	17.2401	17.2329	17.1968	13.2043	17.3971	16.9189	17.915	17.7741	16.477	17.4791	16.9905	16.6007	17.2414	16.7855	17.1008	16.8913	16.8831	17.7767	17.179	18.3284	17.1579	17.7202	15.4706	17.3885	17.6727	17.9827	17.2481	16.7815	17.8637	16.777	16.9372	17.2403	17.4327	17.4645	13.8997										0.500138	1.60327
Q13435;E9PPJ0;E9PJ04;E9PJT3;H0YCG1;H0YEX5;H0YDT7;E9PIL8	Splicing factor 3B subunit 2	SF3B2	14.4006	14.8044	12.9975	21.41	14.2678	21.5038	21.9156	21.5391	21.973	21.9563	21.8027	22.1002	21.8353	21.4991	21.8638	21.2738	21.1694	21.596	13.6127	15.6646	14.1953	21.7172	21.3457	21.7357	21.5717	21.0351	21.556	21.2789	21.5215	21.4239	21.1217	21.3083	21.2881	21.4717	21.3709	21.5027										0.500284	2.74869
Q14103;Q14103-3;H0Y8G5;D6RAF8;D6RD83	Heterogeneous nuclear ribonucleoprotein D0	HNRNPD	13.9885	15.616	15.4831	23.689	24.2912	24.1368	24.8249	25.0074	25.2573	24.2371	25.291	24.2322	24.2756	24.5215	24.2619	24.1821	24.3264	24.38	15.8179	15.6382	14.1042	25.5016	24.7033	25.4784	25.9893	25.2114	25.8994	25.2502	25.211	25.0531	25.078	25.6182	25.1716	26.1705	25.8005	26.1023										1.96814	0.990834
Q14192	Four and a half LIM domains protein 2	FHL2	14.0131	17.3855	18.4725	17.5642	14.2473	17.5842	14.1557	13.1593	16.483	17.506	17.4287	17.6579	16.807	13.8103	16.7764	17.4318	14.7158	17.7412	17.7122	17.2724	17.5962	17.2873	14.871	16.6936	16.93	13.0827	16.8072	17.7702	16.9778	17.0948	14.6634	14.695	14.7095	17.1183	14.2941	14.1985										0.557848	-1.86589
Q14244;Q14244-2;F8W783;Q14244-3;E9PCP3;F5H1E2;B7Z290;B7Z9U7;Q3KQU3;Q3KQU3-4;Q3KQU3-2;B5MDZ6;Q3KQU3-3;A1L1B7	Ensconsin	MAP7	15.0007	17.0097	13.9689	16.5638	13.1601	16.7628	17.9791	17.982	17.2451	17.9757	17.0976	17.6254	18.7089	17.4546	18.2413	17.0336	17.0612	16.8155	14.7311	13.9894	13.6236	17.7555	13.605	18.2975	17.1873	17.1098	17.9284	16.8249	18.305	16.9498	18.1422	17.7352	18.177	16.9649	17.5959	17.2167										0.872736	2.23984
Q14258	E3 ubiquitin/ISG15 ligase TRIM25	TRIM25	15.2354	15.7529	14.207	14.9502	15.1968	13.8997	14.9437	17.5233	13.8905	14.5739	15.4036	13.3848	14.5152	15.4325	17.0909	14.4757	13.5356	15.1631	15.6489	15.4775	13.2142	16.3282	14.2457	14.5858	17.2069	16.1393	17.0203	16.9605	19.2997	17.362	17.967	18.0408	17.9988	15.1485	18.2572	14.9334							+		+	0.267852	0.770256
Q14498;Q14498-2;A2RRD3;G3XAC6;E1P5S2;E9PCZ6;H0Y4X3;Q5QP23;Q5QP21;Q5QP22;A8MYG5;F2Z2Z5;F8WF24;Q86U06;Q86U06-2;Q86U06-5;E7EU28;Q86U06-4;Q86U06-3;G3XAP0;H0YJJ3;G3V5Z6;G3V546;F8WF73;F2Z3E6	RNA-binding protein 39	RBM39	14.6389	18.3689	14.1219	23.2163	15.2515	23.2081	23.5821	23.1579	23.4351	24.3354	23.216	23.8635	24.2022	23.1677	24.2571	23.3815	23.2787	23.2318	13.6445	16.0529	13.6667	23.8321	22.5091	23.5783	23.7473	22.9254	23.5737	23.0049	24.1457	22.9856	24.2111	23.4695	23.8661	23.4158	23.2912	23.1946										0.460547	2.83305
Q15046;Q15046-2;E9PDU1	Lysine--tRNA ligase	KARS	18.6036	18.5032	19.0686	18.5573	14.6994	18.4924	18.0163	18.2502	17.6152	18.1166	17.7978	18.1373	17.8709	17.8669	17.8693	17.7908	17.9549	18.0722	18.5092	18.5165	18.8019	17.8282	18.317	18.2934	18.2277	19.5266	18.5746	18.2362	18.4263	18.2583	18.0241	17.8121	18.0398	17.987	17.9316	17.9147										0.214251	0.710838
Q15233;F5GYZ3;C9JYS8;C9IZL7;C9J4X2	Non-POU domain-containing octamer-binding protein	NONO	13.7775	14.0972	16.7313	19.3865	13.811	19.5798	22.8039	23.0097	22.757	19.9693	20.0535	19.3534	22.3665	23.4514	22.4554	21.0597	21.1877	20.7175	17.8946	14.6545	13.9836	19.4409	17.6426	19.1918	22.8151	22.355	22.735	20.2344	20.5986	20.1346	22.3733	22.9172	22.5578	20.7102	21.3976	20.9753					+		+		+	1.30297	5.2644
Q15287;Q15287-2;Q15287-3	RNA-binding protein with serine-rich domain 1	RNPS1	15.2592	14.4394	14.6361	20.4221	15.5268	20.8651	21.7446	21.4715	22.2991	20.4397	21.52	20.2715	20.4081	21.6977	20.6754	21.1691	21.3016	21.1999	15.3007	15.8049	15.3917	20.8141	20.937	20.7578	21.643	21.5358	21.5912	22.0989	20.9331	21.487	20.1457	21.244	20.437	21.9594	20.982	21.9488										0.773412	2.90036
Q15365;F8VTZ0;F8VUX6	Poly(rC)-binding protein 1	PCBP1	14.0259	18.7341	18.7419	21.2117	20.9056	20.6809	22.435	22.4504	21.9837	20.7167	21.6774	20.6752	20.927	21.4768	20.8892	21.4312	21.6445	21.4326	19.499	18.9333	19.184	21.0216	20.7941	20.9969	22.3769	22.4693	22.5036	21.5453	21.3136	21.527	21.6391	21.6407	21.5689	21.8345	21.7953	21.794										2.47688	1.35696
Q15393;Q15393-3;Q15393-2	Splicing factor 3B subunit 3	SF3B3	15.7258	14.6042	15.2547	22.1913	13.6449	22.1155	23.5384	23.2482	23.5725	21.8304	23.4542	21.8497	22.593	22.857	22.3065	22.9533	22.9991	22.9328	14.2741	13.5269	16.0397	21.3461	22.1058	21.3588	22.5976	22.4558	22.6386	22.0066	22.0811	21.9322	21.7649	22.2704	21.904	22.3917	22.1925	22.4347										0.659978	4.13579
Q15427;Q5SZ64	Splicing factor 3B subunit 4	SF3B4	14.6319	15.1447	14.8195	19.8314	14.2965	19.625	20.1741	20.7626	19.9781	18.9753	20.6324	18.9618	18.9998	20.2244	18.9617	19.8055	20.0878	19.8455	13.9676	15.2382	13.8477	18.9175	19.5125	18.9783	20.0916	19.8051	20.1965	19.6732	19.5464	19.7611	18.8167	19.5706	19.0467	19.8117	19.725	19.954										0.582789	2.38732
Q15428	Splicing factor 3A subunit 2	SF3A2	15.5076	15.3584	14.0138	17.7678	13.4325	18.0281	19.4895	18.893	20.0916	18.6776	19.7398	18.6194	19.4946	19.0499	19.3409	19.248	18.5604	19.0864	15.0486	14.7356	14.195	18.3931	18.3413	18.533	19.2013	17.8921	19.2312	18.8268	19.0463	19.1611	18.0396	19.2096	18.1954	19.5282	19.255	19.5909										0.942183	3.08188
Q15459;E9PAW1;F5H048;F8WB66;F8WC79	Splicing factor 3A subunit 1	SF3A1	14.3713	15.7127	16.5021	22.0881	19.9816	21.7195	23.0965	22.6789	23.1796	21.4919	23.0587	21.2153	21.8763	22.8209	21.7918	22.3243	22.3185	22.1959	15.2228	14.8583	13.1716	21.8201	21.9664	21.6914	22.1942	22.0324	22.1932	22.0623	21.5551	22.0139	21.0289	21.6444	21.1632	22.2612	21.8807	22.2697										1.2118	1.72194
Q15633;Q15633-2;F8VYK3;F8VWR8;F8VP94;F8VZZ7;F8VYK6;F8VTT7	RISC-loading complex subunit TARBP2	TARBP2	15.1204	14.4584	15.323	19.5282	15.1147	19.4168	19.5807	20.4269	19.5038	19.7919	20.1421	19.0189	19.0127	19.5374	18.7617	19.4771	19.7234	19.3911	14.1837	14.2807	14.0985	19.1352	19.0396	19.0749	19.0222	19.4054	19.4346	19.2935	18.932	19.1512	18.3816	19.4727	18.9925	19.1351	19.7264	19.8865										0.541259	1.81728
Q15637;Q15637-2;Q15637-3;Q15637-6;Q15637-4;Q15637-5;C9JJE2;F8WEV5;Q14820;B4DX42;C9J792	Splicing factor 1	SF1	13.6098	13.9226	14.25	17.3589	14.568	15.0222	18.6692	14.9903	18.4626	17.1438	17.6366	16.6396	17.1216	17.2501	16.4413	17.4616	17.3334	16.2285	13.4897	15.5499	14.592	16.864	14.9251	16.494	18.1853	17.6657	18.2005	17.1844	15.4495	16.934	16.5175	16.4463	16.3768	17.259	16.3833	17.5912										0.512992	1.72435
Q15717	ELAV-like protein 1	ELAVL1	19.2114	15.4726	19.3921	25.5883	24.8441	25.6944	24.7642	24.7852	24.9119	25.4551	25.7325	25.5636	25.3908	25.2223	25.2816	25.6462	25.5619	25.8315	15.9269	15.0039	13.5084	24.9403	25.9833	25.0078	24.5468	25.4203	24.4345	25.1883	25.0863	25.1339	24.9945	25.0664	24.9578	25.1783	24.7188	25.0024										0.957501	-0.55519
Q1KMD3	Heterogeneous nuclear ribonucleoprotein U-like protein 2	HNRNPUL2	16.114	15.2587	14.5102	18.902	16.5088	18.4652	15.0573	18.5169	13.3498	19.712	17.6586	19.6786	19.73	18.0118	19.3354	18.9872	18.361	18.7101	15.5143	14.3107	13.8487	20.0021	13.3493	19.3329	18.3616	18.2076	17.2813	18.0727	19.0619	14.3655	19.4466	18.4649	18.738	18.5214	18.3003	17.9564										0.616371	-2.31732
Q4G0J3;D6RFF0;H0YA82;Q4G0J3-2;D6R9Z6;D6RAF3;D6RF49;D6RF22;D6RBH8	La-related protein 7	LARP7	15.2424	14.8641	15.0466	19.1755	15.0599	18.7488	17.9108	17.2965	17.6612	20.0639	18.5663	19.5124	20.3938	17.7932	20.5478	18.2736	18.171	18.0519	13.2611	13.488	14.407	20.2367	14.4961	19.8871	17.4766	16.4201	17.2854	17.3251	19.5019	16.3416	19.6133	17.9799	19.1753	17.3505	17.5134	17.2594										0.00961972	-0.0385237
Q53F19;Q53F19-2	Uncharacterized protein C17orf85	C17orf85	15.1154	15.3652	15.1955	15.3422	13.6166	14.5562	14.6012	22.2801	14.8842	21.3385	22.6862	21.243	22.0315	23.1383	21.9287	23.1462	23.308	22.9003	13.402	13.483	13.9245	15.1913	15.0334	14.2812	15.1745	13.7057	14.5101	21.2116	20.4699	21.3297	21.0825	21.9843	21.0984	22.7841	22.142	22.8036		+	+	+		+	+	+	+	0.463885	2.75018
Q59F66;Q92841;Q92841-3;Q92841-2;Q92841-1;C9JMU5;Q9UQL5;G5E9L5	Probable ATP-dependent RNA helicase DDX17	DDX17	16.5887	16.8622	16.1066	20.3221	14.0281	20.0035	20.9241	20.8779	20.6745	21.0249	20.8027	20.6875	22.2891	21.9468	22.0671	21.0752	20.9314	20.7117	17.071	14.2892	13.857	20.4263	19.9566	20.3149	21.1115	20.0791	21.043	20.3467	21.0566	20.1812	21.5232	21.9538	21.7281	20.9781	21.1715	21.0211										0.590484	2.70761
Q9UKM9;Q9UKM9-2;Q5QPL9;Q5QPM1;E9PDF3;Q5QPM0;Q5QPM2	RNA-binding protein Raly	RALY	15.3717	14.0517	14.7049	17.0875	15.1873	17.1497	17.565	16.6586	17.2705	18.7239	17.9022	17.8379	18.3555	17.1894	18.1319	17.6284	14.9918	16.5671	13.6166	14.1901	12.348	17.1353	14.3679	17.3814	16.9837	16.5357	16.8346	17.4475	17.3112	17.1	17.1969	16.9854	16.9387	16.9502	16.8032	16.8065										0.422032	0.689872
Q5SSJ5;Q5SSJ5-2;Q5SSJ5-3;B0QZK4;Q5SWC8;Q5SSJ5-5;B0QZK8;B0QZK9	Heterochromatin protein 1-binding protein 3	HP1BP3	15.5839	14.7455	14.8281	15.2841	13.1152	16.6413	16.7017	14.9817	16.6204	16.9839	15.9554	17.3824	18.0364	14.2748	17.6161	16.5574	14.2427	16.2988	15.4703	15.7983	13.6818	16.8847	14.9518	17.077	16.6654	15.021	17.402	13.2394	17.6102	14.0372	18.1443	16.6727	18.0876	14.2113	15.1199	14.373										0.392478	1.08776
Q5TDF0;Q9BSD7	Cancer-related nucleoside-triphosphatase	C1orf57;NTPCR	14.6983	14.3716	13.4684	13.3175	14.2005	14.2298	16.4319	16.453	16.3611	14.0105	15.4208	15.548	14.3741	13.4662	14.8714	13.9089	14.7474	13.8117	16.0743	14.1684	14.9256	13.4117	14.9028	14.6989	17.0154	13.7363	16.5629	15.9665	14.7918	14.974	14.5744	15.5303	16.2832	14.0796	14.1658	14.9936										2.94195	2.49941
Q5VTL8;Q5VTL8-2	Pre-mRNA-splicing factor 38B	PRPF38B	15.0853	14.5818	14.7241	14.2095	15.3018	14.4507	14.7848	14.3959	13.6883	18.6363	16.2115	18.2589	20.1073	16.591	19.9981	17.6953	16.7704	17.21	15.4597	14.7638	15.4792	14.1029	14.4395	15.4786	15.6219	13.5207	14.7382	15.81	16.5134	13.1425	18.3618	16.7474	17.9725	16.3426	16.0289	16.3821							+		+	0.324411	-0.364333
Q6NZI2;B3KRY5;Q6NZI2-2;Q6NZI2-3	Polymerase I and transcript release factor	PTRF	14.5405	14.851	16.7407	17.4623	13.9257	18.2801	18.5162	18.784	18.7701	18.5878	18.3473	18.1878	17.9666	18.7114	17.8911	17.664	17.616	18.1195	17.0785	15.9994	14.085	19.2029	18.5027	18.5174	19.8156	18.7518	19.9701	18.6873	19.378	18.7567	18.988	19.6983	19.0611	19.1654	19.2148	19.7648										0.729988	2.13408
Q6NZY4;Q6NZY4-2;F5GXQ6;F5GX80;F5H6J5;F5H803	Zinc finger CCHC domain-containing protein 8	ZCCHC8	14.7873	15.2097	13.869	20.5525	13.6178	20.1777	20.4325	21.1386	20.0622	20.786	22.0037	20.4203	20.7893	21.5759	20.1772	21.8326	21.6282	21.4476	16.9424	15.1173	13.5462	20.7453	20.9508	20.5236	20.0427	20.1694	20.1717	21.53	20.9011	21.4378	20.857	21.6413	20.8201	22.1153	21.9058	22.148										0.461333	2.42843
Q6P087;Q6P087-2;C9JM75;Q6P087-3	RNA pseudouridylate synthase domain-containing protein 3	RPUSD3	15.2524	15.1305	13.9156	18.3165	15.0601	13.7796	19.395	18.9574	19.1011	18.0686	18.3802	14.8841	18.7372	18.1323	18.1228	18.285	18.4154	13.4726	15.0107	13.5089	16.3624	17.149	18.7476	18.6304	19.0238	18.9686	18.8849	18.116	18.9104	18.7255	18.5968	18.5995	19.595	19.2298	18.8016	18.583										1.18945	3.43248
Q6P2E9;Q6P2E9-2;B7Z7V8	Enhancer of mRNA-decapping protein 4	EDC4	13.9391	12.84	15.2305	22.7907	22.3916	22.3992	22.7243	21.8905	22.4992	22.3442	22.5758	21.9521	22.0839	21.9249	21.6181	22.7045	22.162	22.417	15.5159	15.4852	14.7784	23.4718	23.5147	23.5136	23.673	23.4343	23.6721	23.8819	23.4437	23.6729	23.0555	23.3449	23.1719	23.5543	23.1762	23.3982										0.21494	-0.155854
Q6P2Q9;F5H2I4	Pre-mRNA-processing-splicing factor 8	PRPF8	13.4959	16.2344	14.8703	13.6456	14.6907	14.3507	16.4657	13.7493	15.0776	17.5094	16.5617	17.3878	19.8531	13.6966	19.2642	17.0519	15.4422	16.6524	14.0122	14.6331	16.2931	15.4234	14.8723	15.8242	13.2369	14.2588	15.2124	15.5922	16.1756	15.0602	17.1031	16.6514	17.4414	16.37	13.6762	17.0662										0.442717	0.868522
Q6UN15-3;Q6UN15;G3XAD6;Q6UN15-4;H0Y8P7	Pre-mRNA 3-end-processing factor FIP1	FIP1L1	14.978	14.3033	14.9708	19.5459	13.7358	19.237	22.8585	22.6957	22.3951	19.3774	20.6569	18.524	19.4543	20.0376	18.8745	19.2084	19.6975	18.9	14.2174	14.8645	14.2715	20.1958	19.7423	19.9303	22.3838	22.1241	22.3	19.6532	19.8363	19.6117	19.0226	19.8899	18.5612	20.3428	20.4757	20.476					+				+	1.27505	5.14352
Q70UQ0-4			15.2323	13.3513	13.9039	14.0806	14.0871	14.0813	14.5896	15.6133	14.3926	13.2863	13.9932	15.3844	15.5235	14.776	16.6008	13.9015	15.0312	16.0982	13.764	14.4613	15.9289	15.1335	14.8936	16.0802	16.615	15.9663	15.9046	13.9531	15.4095	15.3904	14.6465	15.0257	13.8005	15.1619	15.7946	13.9797										0.968309	0.78216
Q7L014;D6RJA6;H0Y9U3;F5GYY8	Probable ATP-dependent RNA helicase DDX46	DDX46	14.4437	15.6139	16.4927	21.2895	14.8713	20.9801	21.8187	21.185	21.6065	21.1418	21.6359	21.1259	21.4242	21.6276	21.4185	21.5741	21.5558	21.5526	14.4914	14.9345	14.5645	20.8018	20.6317	20.7418	20.7645	20.7126	20.8241	21.0693	20.9058	21.0035	20.1253	20.6764	20.2012	21.0196	20.9381	21.0818										0.521419	2.48974
Q7L2E3-2;Q7L2E3;Q7L2E3-3	Putative ATP-dependent RNA helicase DHX30	DHX30	13.5704	15.9843	14.0175	17.5416	14.3403	17.2244	15.1077	15.1421	16.6968	18.1403	14.3749	18.538	19.5036	13.1454	19.1735	17.5369	15.3194	17.3082	15.0381	14.9523	14.5193	19.1217	15.0449	19.319	17.8765	16.8811	17.7469	14.7438	18.2423	17.1303	18.9637	17.9864	19.2077	13.0825	17.9449	16.5141										0.248927	-0.719905
Q7L2J0;D6W5V7	7SK snRNA methylphosphate capping enzyme	MEPCE;BCDIN3	14.3357	16.7219	15.1091	14.2912	13.6731	15.2671	14.1752	14.1376	12.9245	16.5576	15.905	17.5713	18.1326	14.7523	17.7414	14.3233	16.4749	16.4111	11.8005	15.1878	15.5328	17.3655	14.8071	17.0954	15.8707	16.5878	16.4809	14.5467	16.7181	14.7365	16.6872	16.1714	17.2405	14.5373	15.4564	16.64										0.463653	-0.664723
Q7RTV0	PHD finger-like domain-containing protein 5A	PHF5A	14.557	13.6673	13.8584	18.5783	14.9628	18.8217	19.7785	19.5009	20.1946	18.0808	19.9707	18.1314	18.5662	19.6057	18.2898	19.1678	19.2818	19.0616	14.5418	13.6417	14.8084	18.1256	19.0228	18.8627	18.7542	19.2187	19.1609	18.9059	18.1354	19.2961	17.9381	18.3193	17.8986	18.9174	18.5754	19.4293										0.872955	2.3704
Q7Z2W4;C9J6P4;Q7Z2W4-2;F5H1W0;Q7Z2W4-3;Q7Z2W4-4;Q7Z2W4-5	Zinc finger CCCH-type antiviral protein 1	ZC3HAV1	16.2724	14.7781	14.2296	20.5141	15.7252	20.1048	19.7898	19.908	19.4133	20.862	19.6884	20.6859	21.1063	20.1009	20.9737	20.1693	19.7018	19.9763	15.8505	13.6708	14.1736	22.079	20.8083	22.0313	20.9389	20.327	20.9162	20.7889	22.096	20.6935	21.9777	21.1898	22.0806	20.6488	21.2818	21.0011										0.235471	0.922334
Q86U42;Q86U42-2;Q92843-2;G3V4T2;B4DEH8;H0YJH9	Polyadenylate-binding protein 2	PABPN1	14.22	13.6382	14.8341	16.1487	14.6927	14.1117	16.2686	16.2126	14.0674	15.0369	13.4164	14.0645	16.2237	16.1476	16.2665	13.7765	15.4154	15.5336	15.3748	13.2084	14.4682	16.3482	15.4937	16.2552	13.4736	14.7242	16.6636	15.5497	14.9528	16.1191	16.0636	16.1132	16.002	13.9576	16.8591	15.8407										0.219363	0.531829
E9PB61;Q86V81	THO complex subunit 4	ALYREF	15.0765	14.3017	14.6268	16.8992	14.7228	16.9265	18.7039	18.7781	18.3987	19.2426	19.5606	18.7782	20.9454	20.5176	20.7535	20.2457	19.8296	19.6942	14.1338	14.7065	14.5734	18.2646	14.9049	18.4182	18.3495	17.5328	18.1523	19.6297	19.2023	18.4564	19.977	20.6892	19.809	20.2977	19.4594	19.9198			+						+	1.5264	2.44409
Q8IV48;E5RIV7;E5RJM3	3-5 exoribonuclease 1	ERI1	14.3673	15.2926	14.0219	13.5988	13.1241	13.6251	13.7787	15.0325	13.6824	14.1427	16.1245	15.6583	16.5151	14.7408	16.4243	15.9233	15.6237	15.9499	13.8147	15.5345	15.7374	16.5529	14.214	16.291	16.0595	14.2355	16.3737	14.4731	16.5275	14.1192	16.2453	16.5998	16.552	13.0776	13.4571	16.4165										0.702562	0.715192
Q8IWX8	Calcium homeostasis endoplasmic reticulum protein	CHERP	14.3975	16.6971	15.2859	17.0364	16.2452	16.8342	18.5465	18.6439	18.4952	17.1975	14.1042	17.4432	17.2149	17.397	16.5176	17.2642	15.7386	14.5899	13.5334	13.6337	13.7619	17.1239	13.7883	16.8721	17.0215	18.2735	18.0027	17.649	18.6538	17.1865	17.4316	17.5277	16.186	17.5009	16.269	17.6155										2.81402	1.85657
Q8IWZ8;Q8IWZ8-2;B4DVK3	SURP and G-patch domain-containing protein 1	SUGP1	14.2723	14.1264	15.1479	18.0004	14.9255	17.9014	18.901	18.202	19.3918	16.5591	17.9411	16.5518	16.0383	17.0251	15.6616	16.5376	17.1705	16.5097	13.5452	14.3062	14.6297	17.4353	13.4351	17.5965	17.2495	15.1504	17.0587	16.712	15.9071	14.0712	15.4078	16.1335	15.9778	16.7418	13.2623	16.2902										0.820637	1.88919
Q8IX12;Q8IX12-2;F5H2E6;F5H1H2;F5H3E1;H0YFJ7;F5H7M9;F5H3I8;F5H1L3;F5H218	Cell division cycle and apoptosis regulator protein 1	CCAR1	14.7359	14.6515	14.902	22.3261	14.8175	22.3859	24.3224	23.8267	24.2982	22.9717	24.275	22.9758	22.9982	23.602	22.8157	23.7663	24.0895	23.6372	14.7235	14.5413	14.8911	21.8901	21.7996	22.0397	23.4459	23.3069	23.3094	23.087	23.3681	23.0152	22.2281	23.1832	22.413	23.503	23.5527	23.5673										0.789321	4.30595
Q8IXH7;Q8IXH7-4;Q8IXH7-3	Negative elongation factor C/D	TH1L	14.8869	15.5774	15.6962	14.8267	15.0843	14.0393	13.7241	18.4328	14.2757	19.5068	20.1081	19.7451	21.3304	20.4171	21.1233	20.5668	19.8008	20.1913	14.3674	15.1617	14.585	15.1118	16.0946	14.5339	14.8083	14.0454	14.2912	17.7562	18.3035	17.167	20.2418	20.4337	19.8589	20.4511	20.3526	19.8366		+	+	+			+	+	+	0.211192	0.827431
Q8IYB7;F5H291;F5H051;Q8IYB7-2;Q8IYB7-3;Q8IYB7-5;Q8IYB7-4;C9JGP4	DIS3-like exonuclease 2	DIS3L2	14.8035	14.4955	14.474	17.1261	14.0485	16.9483	14.3581	16.9893	14.2744	17.4888	17.8903	17.3247	17.2599	14.2266	17.1929	17.3302	17.3576	17.2406	15.9548	14.743	15.0683	17.8031	13.3612	17.7241	15.3016	13.1714	15.4719	17.3569	17.629	17.1685	17.3071	17.7888	17.7042	17.5606	18.0028	17.6875										0.246483	-0.833706
Q8IZH2;Q8IZH2-2;Q8IZH2-3;B4E2K3	5-3 exoribonuclease 1	XRN1	14.5715	14.7202	14.0619	24.2493	14.2859	24.4755	24.8128	24.9771	24.437	24.4623	22.6875	24.2961	24.3526	14.1803	24.137	14.8384	14.7722	23.8404	14.2953	24.4978	15.1603	25.3422	24.9809	25.5294	24.0365	24.0394	23.6668	23.9163	23.7507	15.4158	23.8564	22.9739	23.3913	15.0497	25.6971	14.1222										0.48333	3.73876
Q8N1G2;Q5T7F5;F6UIZ4;H0Y4T0;Q5T7F8;H0YCQ1	Cap-specific mRNA (nucleoside-2-O-)-methyltransferase 1	FTSJD2	16.3189	16.244	14.8958	14.4531	13.987	16.3061	18.6814	19.9682	17.7298	24.1828	23.4414	24.1466	24.0049	22.4501	23.9161	21.4641	20.6254	21.1453	15.6681	14.9482	14.293	18.1344	13.5833	17.54	18.8249	17.4602	18.583	22.6996	23.7817	22.8319	23.3202	22.8988	23.3558	21.3559	21.4577	21.4527		+	+	+		+	+	+	+	1.80598	3.87771
Q8NC51;Q8NC51-2;Q8NC51-3;Q8NC51-4	Plasminogen activator inhibitor 1 RNA-binding protein	SERBP1	16.903	18.1636	16.9264	13.5438	14.9349	15.4386	16.5477	14.173	16.3237	16.4444	16.9201	16.3049	16.2135	17.2428	16.251	16.0051	15.1075	15.5979	16.9992	17.6529	18.1895	16.8389	16.795	17.3152	16.1989	15.6654	16.2475	16.9729	15.9997	17.8187	16.0168	16.2831	16.5106	13.1077	13.2826	16.4472										0.478612	1.04232
Q8NE71;Q8NE71-2;H0YGW7;E9PC67;F8VQZ0;Q5STZ8;Q5STZ7;F5GYK6	ATP-binding cassette sub-family F member 1	ABCF1	14.227	14.979	13.739	13.4892	14.1933	16.553	18.605	17.8911	18.3644	14.5362	14.1779	14.2996	13.6814	15.0014	15.2761	12.7473	14.7107	14.6158	14.5714	13.1105	14.4366	14.9759	15.3408	14.6052	17.9914	17.7349	18.0883	15.0105	14.5038	15.0529	16.1414	14.4932	13.2985	14.0465	14.8682	15.3008					+				+	1.69193	3.54165
Q8NEZ5;Q8NEZ5-3;Q8NEZ5-2	F-box only protein 22	FBXO22	15.4991	18.9899	19.3404	19.7693	14.5378	19.6395	17.8876	18.6163	17.847	19.6383	18.3429	19.285	19.3578	18.1313	19.4597	18.7347	18.5143	18.6298	19.5312	19.1968	19.2029	19.2805	18.738	18.9452	18.4482	18.9445	17.9692	18.8414	18.9495	18.2802	19.274	17.9879	18.9775	18.7362	18.1169	18.7148										0.0259412	0.134739
Q8TEQ6	Gem-associated protein 5	GEMIN5	13.6394	16.3213	15.8907	14.0407	14.6388	14.1893	15.754	16.111	13.1575	17.3232	16.1999	16.99	20.753	19.2549	20.7481	18.0953	17.1959	17.5362	14.1534	14.8092	14.7453	14.4704	15.3667	14.2752	13.8949	15.068	14.2706	12.9605	16.8836	13.4468	19.7704	19.8007	20.0046	17.78	19.3884	18.7835			+	+			+	+	+	0.308883	0.717846
Q8WVM0	Dimethyladenosine transferase 1, mitochondrial	TFB1M	14.565	15.177	15.7041	13.7356	14.9874	13.6784	17.1737	16.4295	17.0117	16.8091	17.2094	16.6464	18.0964	15.0967	17.6966	14.3944	15.823	13.9424	13.7382	14.3339	15.9451	16.8165	14.1518	17.2808	16.5935	16.2492	16.8416	13.8594	17.5047	14.7172	17.5262	16.6163	17.703	16.5494	13.7419	16.8591										2.3202	2.73781
Q8WX92	Negative elongation factor B	COBRA1	14.4975	14.9927	14.1013	13.8132	14.0382	15.6339	16.2694	19.3218	15.2488	20.1797	21.0307	20.0079	21.6076	21.1554	21.1992	20.9439	20.5263	20.7938	13.8664	14.0163	14.6426	14.9187	14.3062	14.8603	13.6571	15.1239	14.0807	18.3363	19.1786	18.5556	20.3851	20.7091	20.5923	20.5472	20.3984	20.7268		+	+	+		+	+	+	+	0.842253	2.45158
Q8WXX5	DnaJ homolog subfamily C member 9	DNAJC9	17.056	14.6963	15.6718	19.0009	15.1638	18.7053	20.5036	20.0065	19.9001	18.243	19.7892	18.0912	18.3781	19.1078	17.8988	18.9484	18.7621	18.8238	14.551	14.4056	13.3654	18.7891	18.2937	18.3404	20.5728	20.8302	20.1658	19.0244	18.8306	18.5375	18.95	19.5875	18.6278	19.5766	19.6044	19.4464										0.943047	2.51337
Q8WYQ5;Q8WYQ5-3;Q8WYQ5-2	Microprocessor complex subunit DGCR8	DGCR8	13.4035	13.7692	13.5716	15.188	13.1744	15.8712	16.7814	13.8163	16.1521	17.4676	15.4328	16.8371	17.8077	14.6208	16.6067	16.9392	13.9893	15.8978	16.2457	14.1998	13.2041	16.341	15.6049	16.0942	16.3335	13.8562	16.5045	14.6028	16.8517	14.8691	17.0413	16.0263	16.3587	15.2397	16.0714	14.1503										0.278224	0.838761
Q92499;B4DME8;B4DPN6	ATP-dependent RNA helicase DDX1	DDX1	13.8431	15.3444	13.8926	20.0597	15.4981	20.2697	19.467	19.93	19.5095	19.9579	20.3905	19.3876	19.9308	20.0251	19.4442	19.9416	19.7199	19.7913	14.7887	16.4164	15.6679	20.431	19.7147	20.1135	18.7961	19.1353	18.5824	19.8822	20.0575	19.5536	19.7542	20.6882	19.6864	20.2768	20.1494	20.3341										0.261661	1.02634
Q92522	Histone H1x	H1FX	14.5666	17.561	14.8617	19.0982	15.262	18.3332	20.4039	19.0265	19.9247	20.1338	18.5304	19.7993	20.7017	19.091	20.6969	18.7914	18.3283	18.3106	14.6931	15.1338	15.2679	20.9689	18.1312	20.7667	19.9755	19.4959	19.7984	18.58	20.3197	19.1109	20.2486	19.8234	20.5471	18.3852	19.4406	18.652										0.830412	2.22055
Q92945;Q92945-2;E7EP96	Far upstream element-binding protein 2	KHSRP	15.1421	18.0741	17.1499	19.4289	15.6869	18.9337	19.5642	19.5944	18.9617	18.647	19.725	18.5685	18.5623	19.5037	18.4252	19.057	19.2649	18.9235	19.0017	17.9177	18.8582	19.5957	19.6768	19.6275	19.9583	19.6976	19.867	19.6412	19.28	19.8837	19.1615	19.4884	19.3162	19.6031	19.6741	19.7664										0.497124	1.35697
Q96AG4	Leucine-rich repeat-containing protein 59	LRRC59	13.4315	18.0034	18.0161	19.1167	12.2337	19.6288	18.5226	17.6496	18.735	21.0439	18.1208	20.2381	20.6706	18.186	20.2923	18.1918	17.1545	17.9279	17.4085	18.6245	17.7614	20.8502	14.6488	20.6444	19.704	17.286	19.2051	17.9495	20.7198	17.9302	20.6585	19.6658	20.5424	17.7951	18.6164	17.9298										0.21084	1.30933
Q96C10;B3KUP5;C9JG98;C9JE76	Probable ATP-dependent RNA helicase DHX58	DHX58	14.2527	14.9025	13.7947	14.3508	15.0306	13.5693	15.5106	13.1479	14.3161	15.394	13.4832	14.8232	16.1911	14.1506	14.6312	15.0175	15.2849	14.8058	13.5177	15.0766	14.508	19.7517	19.6089	19.6924	18.6506	19.5811	18.7838	19.4062	19.605	19.1634	19.9206	19.2691	20.0025	19.3834	18.8309	19.5251										0.00324618	0.00796477
Q96EY1;Q96EY1-2;E7ES32	DnaJ homolog subfamily A member 3, mitochondrial	DNAJA3	14.7305	16.7569	18.4109	17.7635	13.4118	17.5594	16.979	17.8595	17.1659	17.703	17.7429	17.4566	17.7744	16.8593	17.2201	17.7849	16.63	17.3442	17.7849	14.6484	18.3286	16.7961	17.8457	17.2736	17.189	17.1461	17.2559	18.1743	17.4477	17.3275	17.2048	18.4659	16.9034	17.324	17.5764	17.5772										0.30798	1.08989
Q96F86	Enhancer of mRNA-decapping protein 3	EDC3	13.0265	14.6555	15.4373	17.9991	15.8928	18.1933	17.9815	19.6639	18.6133	17.1474	18.1088	17.205	17.102	19.1053	16.9456	18.426	15.0622	17.9752	14.8192	15.5604	15.4588	19.3836	19.0369	18.9164	19.3935	19.6561	19.2268	19.3876	19.1045	19.4762	18.6038	18.8814	18.998	19.3051	18.8827	19.1174										0.718766	1.39115
Q96G46;Q96G46-2;Q96G46-3	tRNA-dihydrouridine(47) synthase [NAD(P)(+)]-like	DUS3L	14.1012	15.1678	14.9063	16.1102	12.1445	14.7694	14.267	16.2729	15.3622	15.4622	15.7602	15.6546	15.3181	14.15	16.1146	15.7005	15.5174	13.3574	13.8231	13.9461	14.5981	17.7451	14.5973	17.052	14.3416	14.3388	14.1307	13.9655	16.8195	16.0824	15.7581	16.0333	15.9194	16.3669	16.4405	16.0954										0.299478	0.959375
Q96GM8;B4DEM6	Target of EGR1 protein 1	TOE1	13.655	14.2299	14.2851	21.1598	15.7985	21.0315	21.0791	20.3126	20.9772	21.7474	21.2134	21.801	21.6059	20.4414	21.8952	20.7361	20.3402	20.7435	14.5293	14.5812	14.5793	22.3767	21.4402	22.3582	21.1797	20.8092	21.1561	21.0937	22.1105	21.0766	21.8044	21.504	21.9537	20.8908	21.4019	20.9891										0.338378	1.45969
Q96HS1;Q96HS1-2;F5GXG4	Serine/threonine-protein phosphatase PGAM5, mitochondrial	PGAM5	14.8924	13.2672	13.9386	16.0278	15.1607	16.0961	16.5413	17.0864	15.3342	16.6529	16.6893	16.4105	16.3381	16.8049	16.7665	17.0716	17.0786	16.6547	14.3662	13.952	14.9255	16.0607	16.7521	16.3897	15.9704	14.8272	16.9137	16.2808	17.3144	16.6615	17.7519	17.4532	17.823	17.2417	17.3822	15.677										0.39428	0.559092
Q96I24;A6NJ37;Q96I24-2	Far upstream element-binding protein 3	FUBP3	14.8167	14.8895	15.384	19.3502	14.3308	19.4218	19.4931	20.8841	19.1139	19.8696	20.7801	19.7812	19.4831	20.3238	19.5034	19.9999	20.5055	19.9976	15.8043	13.9719	13.7642	20.3527	20.268	20.3801	21.3428	20.9243	21.2656	21.0781	21.3571	20.9335	20.3598	21.4242	20.3524	21.3952	21.6814	21.4869										0.53009	2.12942
Q96I25;E9PDG1;Q5W010;Q5W011;Q5W012	Splicing factor 45	RBM17	14.009	14.2568	12.4536	16.3344	14.6938	16.0694	16.8848	14.8493	16.9065	16.7284	16.2472	16.1094	16.6454	15.2396	16.2474	14.5301	14.378	14.2576	15.1039	15.2385	15.5878	15.9188	13.9321	15.9146	15.5063	15.9937	13.6682	13.8056	15.7779	13.6098	15.5145	15.5505	15.7973	15.461	15.5662	15.5496										0.237995	0.51435
Q96PK6;Q96PK6-2;B8ZZ74;F2Z2W2;F8WDX3;Q2PYN1;D6RGD8	RNA-binding protein 14	RBM14	13.1829	14.0976	15.8773	20.4783	14.2047	20.2497	22.0654	22.5133	21.8593	20.7797	21.3654	20.462	22.6825	23.0378	22.6275	21.4639	21.4734	21.4803	16.7865	13.6591	14.6183	20.7503	21.1869	20.9625	21.9936	20.9421	22.0443	21.2064	21.3494	21.1799	22.4703	22.798	22.3886	21.783	22.0975	22.0552										0.864577	3.83511
Q96QR8	Transcriptional activator protein Pur-beta	PURB	15.4614	14.4663	15.8369	19.38	14.9906	13.2016	19.0324	20.2327	18.8997	18.8371	19.494	18.9318	17.8926	19.396	17.8898	19.5044	19.6301	19.4043	13.8886	14.1149	14.1282	18.8592	19.1747	18.994	19.8868	19.0089	19.745	19.5341	19.2179	19.0228	18.9747	19.6884	19.3835	19.8676	20.2078	20.0747										0.872404	3.53086
Q96RQ3;E9PHF7;E7ETG7;E9PG35;F5GYT8;G5E9X5;E7EX16;F5H2T9;F8WDI3	Methylcrotonoyl-CoA carboxylase subunit alpha, mitochondrial	MCCC1	28.1873	28.4087	28.3347	27.7617	26.4087	27.8931	25.8305	25.1957	25.9309	27.616	25.9663	27.8303	26.9035	25.6362	27.2254	27.0778	26.7587	27.2943	27.7421	28.3793	27.7825	27.5294	26.985	27.5093	25.6168	25.5112	25.6252	26.6255	26.8054	26.4867	26.886	26.2874	26.8661	25.624	25.9583	25.636										1.4943	-1.70211
Q96SB4-3;Q96SB4;Q5R363;D6RBM8;E7ETV6;Q9UPE1;Q9UPE1-4;A8MPY5;Q9UPE1-3;A8MPP7;Q9UPE1-2;D6RBF8	SRSF protein kinase 1	SRPK1	15.2067	14.9558	15.4304	19.956	13.9036	19.3642	21.0964	19.4561	20.4769	21.0937	20.1019	20.7356	21.575	19.161	21.4097	19.9211	19.3095	19.9557	14.0196	18.6444	13.3271	21.1163	19.2516	20.833	20.4646	20.2505	20.4639	19.5659	21.1608	19.7951	21.0544	20.3552	20.9972	19.8995	20.3631	19.9784										0.584851	2.60187
Q96SI9;Q96SI9-2;Q5JPA5;H0YC91;E9PKQ0	Spermatid perinuclear RNA-binding protein	STRBP	14.8106	14.8239	13.8749	18.163	14.807	18.6302	16.9663	16.6226	17.6859	20.8682	17.0134	20.6243	21.1969	16.7731	20.8462	17.1174	15.8164	18.2957	13.5155	15.1283	13.9548	19.1528	16.395	19.5371	16.1517	12.98	16.6086	16.2269	19.5045	15.9025	19.522	18.2883	19.2477	16.0107	17.0335	16.8518										0.029318	-0.108464
Q99575;E5RK39	Ribonucleases P/MRP protein subunit POP1	POP1	14.8396	15.7733	15.4003	15.2012	14.8038	14.9478	16.1264	14.2005	14.2518	16.1654	14.3334	14.7798	17.5364	14.3894	17.3137	15.4437	14.0561	14.5265	14.8343	15.1563	14.2954	16.1885	14.5163	16.4186	16.3284	13.6881	14.3866	13.8324	15.8278	13.3981	15.4732	15.7092	15.6747	14.6163	14.762	15.2288										0.0675387	-0.124663
Q99598;Q5VVQ1	Translin-associated protein X	TSNAX	14.8931	14.5106	16.2666	24.7503	24.0914	24.2152	24.6034	24.7972	24.7493	24.0803	25.04	23.9139	24.0297	24.4312	24.0444	24.774	24.7134	24.6976	15.1087	15.5438	13.7982	24.1245	24.819	24.1592	24.8648	25.5022	24.9048	24.7547	24.6135	24.6994	24.4643	24.8607	24.2649	24.9268	24.9377	24.9901										0.800189	0.364318
Q9BQ67;E7EX09	Glutamate-rich WD repeat-containing protein 1	GRWD1	14.2453	14.151	14.9765	22.3245	20.8482	22.0628	23.1487	23.098	23.1001	22.0093	22.7361	21.8296	21.7402	22.473	21.6909	22.5072	22.5985	22.3989	15.9845	13.7445	14.6814	22.2148	22.2939	21.985	23.2131	23.0602	23.0497	22.7033	21.9226	22.5018	22.0174	22.8612	21.7376	23.2547	22.4877	22.8358										1.40333	1.37041
Q9BTD8;Q9BTD8-3;Q9BTD8-2;Q9BTD8-4	RNA-binding protein 42	RBM42	15.8206	15.1403	15.2939	16.0529	14.8144	14.6469	14.7549	14.1654	15.4595	14.3729	14.8343	16.9062	17.7389	14.3359	16.9787	16.5756	13.8371	16.4428	14.6687	14.5644	16.3505	16.716	13.9817	16.564	14.1062	15.0045	16.2076	14.8303	14.7598	14.7974	16.4195	16.8801	16.4395	16.7667	17.104	16.6609										0.259599	-0.378151
Q9BTL3	RNMT-activating mini protein	FAM103A1	14.9965	14.8201	14.9526	15.3372	14.5482	15.0387	13.4398	16.9981	13.9623	15.9142	14.1491	15.1623	14.7707	14.7595	14.6803	18.6478	19.1038	18.6141	15.1453	14.6809	16.0236	14.8482	16.082	15.0049	13.0112	12.347	13.4496	14.88	15.0339	13.0163	14.3903	15.4053	15.3	19.8058	19.351	19.4374				+				+	+	0.0530792	-0.174642
Q9BUI4;E9PHH9	DNA-directed RNA polymerase III subunit RPC3	POLR3C	14.2341	14.9535	15.1356	17.6721	14.3755	17.5835	18.9369	18.9164	18.8477	16.5162	17.7746	17.1899	17.2475	17.5239	17.1284	17.5281	13.7749	17.4694	14.6464	14.6131	15.3524	17.1852	18.237	17.6079	18.8216	19.5736	19.0337	18.1081	17.7153	18.1304	17.6745	17.9372	17.7334	18.1068	18.4069	18.2894										1.01982	2.35663
Q9BUJ2;Q9BUJ2-2;B7Z4B8;Q9BUJ2-4;Q9BUJ2-3;Q9BUJ2-5;E9PE99	Heterogeneous nuclear ribonucleoprotein U-like protein 1	HNRNPUL1	14.5439	15.572	17.9919	25.2128	24.2648	25.2454	22.3337	23.2468	22.7693	25.4818	23.9975	25.5564	25.2292	23.8329	25.3349	24.3556	23.9902	24.4826	14.3188	15.9471	14.3851	25.346	25.027	25.2978	22.8138	22.1234	22.8418	24.2595	24.9636	24.2445	24.6314	24.3723	24.535	24.2135	24.1267	24.4882					+				+	2.15863	-2.12444
Q9BUQ8;H0YI52;H0YIL9;F8VVA2	Probable ATP-dependent RNA helicase DDX23	DDX23	13.9445	15.4216	13.1699	17.1109	13.9508	13.7352	14.1508	13.6356	16.9957	17.9246	17.829	17.5775	19.6644	17.4194	19.3038	18.4126	17.8127	17.5414	13.9603	15.273	15.1222	15.7358	14.7678	16.4312	15.6608	14.2732	15.2571	17.2168	17.6863	14.7669	17.8072	17.1098	17.9115	17.0405	16.5463	17.0984										0.00106948	-0.00495402
Q9BVP2;Q9BVP2-2;B4DMU5;C9JZT7;C9JYH9	Guanine nucleotide-binding protein-like 3	GNL3	14.3765	14.4551	14.5557	16.7427	14.93	15.9269	21.3551	20.5264	20.751	19.53	17.4119	19.0319	18.767	15.3482	18.5068	16.5684	14.7457	16.8923	14.3082	14.8104	14.8832	17.1792	13.4757	17.1572	20.7655	20.62	20.8908	17.0177	19.4008	17.3612	18.0036	17.9215	17.7839	15.9506	17.4684	16.344	+				+				+	3.00673	5.01101
Q9BWF3;E9PB51;E7EQS3;Q9BWF3-2;D6R9K7;E9PM61;E9PLB0;Q9BWF3-3;H0YDG8	RNA-binding protein 4	RBM4	14.4192	14.1302	15.5284	18.7797	14.8155	18.51	19.1467	20.1562	19.4152	18.7632	19.8467	18.4254	18.5934	19.4651	18.365	19.3823	19.5785	19.2021	15.7825	14.2427	14.5493	18.6844	19.4973	18.7025	19.8449	19.972	19.9748	19.4228	19.507	19.7415	18.5698	19.8202	18.6587	19.8213	19.7315	20.2016										0.772802	2.20432
Q9BWJ5	Splicing factor 3B subunit 5	SF3B5	14.7049	13.7138	14.043	14.9376	16.5472	14.9589	19.6083	20.9934	20.9512	15.0201	19.8611	18.3611	18.3247	20.1332	18.9485	18.9262	19.8436	20.0544	15.456	12.53	14.5257	14.9019	13.4275	18.7773	20.7273	21.1623	19.6284	19.7514	16.6916	19.5624	16.6417	19.259	18.6048	19.8371	19.1056	20.0048	+			+	+				+	2.70226	5.03638
Q9BXP5;Q9BXP5-3;Q9BXP5-2;Q9BXP5-4;Q9BXP5-5;E7EPT2;F5H3Y8;C9JUL9	Serrate RNA effector molecule homolog	SRRT	14.2514	13.6556	14.0354	13.9329	14.0637	14.3003	15.2547	24.173	15.5965	22.9401	24.0391	22.8542	24.26	25.1137	24.0903	25.4423	25.6191	25.2418	14.9568	15.2408	13.9224	16.986	14.3875	15.77	16.3487	15.6008	15.1774	22.1679	21.4188	22.142	23.3192	24.2118	23.1811	25.1134	24.488	25.1041		+	+	+		+	+	+	+	0.657899	4.24248
Q9GZT3;G3V2S9;G3V4X6;H0YJ40;H0YJW7;H0YJU7;H0YJ07;H0YJI1	SRA stem-loop-interacting RNA-binding protein, mitochondrial	SLIRP	14.2446	12.7736	14.4905	17.764	15.5904	17.4675	18.1904	19.6611	18.6586	16.8326	19.078	16.7657	16.5377	17.89	16.4433	17.285	17.7245	16.4448	15.2795	14.7882	15.7181	18.8796	17.868	18.7867	20.0757	19.5854	20.1784	18.3997	18.6611	17.9013	18.0952	19.0825	18.0414	19.0423	19.8215	19.4825										1.10479	1.89608
Q9H0L4	Cleavage stimulation factor subunit 2 tau variant	CSTF2T	14.7763	14.0991	15.2442	18.6433	13.6573	16.9137	21.9295	21.2285	21.6788	17.7027	17.9692	18.4013	17.2896	17.1324	15.8428	17.4936	16.1964	15.7197	15.213	15.9989	14.7822	19.112	16.9362	18.7588	21.651	20.9806	21.6759	17.2047	16.7807	15.6926	16.0614	18.0422	16.4074	18.2921	18.1199	17.8501					+				+	1.61494	5.20754
Q9H1D9	DNA-directed RNA polymerase III subunit RPC6	POLR3F	14.9871	14.079	16.1608	18.5495	13.6768	17.9619	20.056	20.3653	19.8555	17.7108	19.7271	17.2063	17.5291	19.0924	17.0338	18.666	18.6832	18.629	15.5219	15.4578	14.6684	18.4662	19.0546	18.4226	20.1809	20.5304	20.0942	18.9937	18.4551	18.9645	18.1299	19.0741	18.3895	18.9426	19.6672	19.4257										1.02328	3.36284
Q9H307;Q9H307-2;G3V579;G3V5F0	Pinin	PNN	14.8492	14.2277	13.8205	20.3571	14.7601	20.1182	22.3226	21.419	22.2146	20.4871	22.0963	20.3596	20.976	21.6574	20.8374	21.6032	21.4946	21.4703	14.2385	15.9345	14.6245	21.0111	20.9342	21.1577	21.6459	21.0457	21.7543	21.7112	21.1718	21.7744	20.4833	21.4674	20.7397	21.9294	21.5812	22.3066										0.901497	3.57359
Q9H3P2;C9JHL4;F8WF98;F8W954	Negative elongation factor A	WHSC2	14.4885	15.1121	14.6466	16.2524	14.6599	13.6998	15.9478	17.6243	15.0653	19.9882	19.3453	19.8429	21.0301	20.2626	21.1969	19.4588	19.5008	19.5067	13.9266	14.2437	15.0163	14.974	15.1093	13.3484	15.5497	14.0118	13.9899	18.0358	18.8736	17.8253	19.8693	19.8948	20.1464	19.2224	19.537	19.0873		+	+	+		+	+	+	+	0.563597	1.34174
Q9H814;B4DPU2	Phosphorylated adapter RNA export protein	PHAX	14.352	13.4231	16.1635	18.2609	15.2832	18.406	18.0631	23.1925	18.0482	22.0256	23.4201	22.084	23.2974	24.1334	23.0875	24.8132	25.0436	24.5918	14.6061	14.9509	14.6583	18.486	18.0536	19.0046	18.0572	18.2819	18.6874	22.1689	21.3136	21.9843	22.5534	23.172	22.6556	24.3966	24.282	24.4417			+	+		+	+	+	+	0.543818	2.45122
Q9HCC0;Q9HCC0-2;D6RDF7;D6R9R1;D6RD67	Methylcrotonoyl-CoA carboxylase beta chain, mitochondrial	MCCC2	28.6589	28.3769	28.4562	28.0708	28.4108	27.9316	28.2307	27.4651	28.1161	27.3045	28.1585	27.3076	27.098	27.6613	27.0402	27.9791	28.1325	27.9999	28.7817	28.357	28.8028	27.5088	28.728	27.3341	27.4611	27.9566	27.471	28.3248	27.0844	28.2599	27.4314	27.4615	27.2451	27.929	27.4461	27.9648										0.292181	-0.200456
Q9NPA3	Mid1-interacting protein 1	MID1IP1	14.9689	18.0438	18.1199	16.8554	14.6343	17.5078	17.7968	16.378	16.9186	17.1586	17.218	16.3939	16.6051	16.5413	16.4041	16.7884	17.405	18.1627	17.8345	17.0641	18.4691	15.8264	16.658	16.7659	16.3617	16.433	16.7517	17.0821	16.2443	17.6722	16.3498	16.6072	16.2511	17.029	15.7548	17.1387										0.293869	0.698664
Q9NPE3	H/ACA ribonucleoprotein complex subunit 3	NOP10	14.362	14.978	14.5668	15.5078	14.237	14.359	14.8066	18.3319	18.2184	13.255	14.8284	15.2834	14.4925	18.2476	18.0797	18.0149	14.7828	16.0945	14.949	14.7536	15.3931	14.9331	14.1678	15.1044	18.179	18.54	18.2887	17.9736	14.7102	15.0872	13.5052	15.1975	17.5302	18.3497	18.46	18.2779					+			+	+	0.921662	2.41771
Q9NQ29;Q9NQ29-2;Q9NQ29-3;A8MYV2;B8ZZ10;B8ZZ09;F2Z322;F8WBC1	Putative RNA-binding protein Luc7-like 1	LUC7L	15.4024	14.1224	15.5834	15.924	14.3651	14.6956	15.5572	15.853	13.7325	16.9812	15.8706	16.5649	16.523	15.3941	16.4632	16.1194	15.5367	15.6316	14.5859	15.3395	15.2597	16.6375	13.9106	16.6609	13.4203	15.3318	15.6646	15.1944	17.1617	13.1663	16.3879	16.3922	16.3745	15.4556	13.4136	15.779										0.0215503	0.0526638
Q9NR30;Q9NR30-2;Q3SWU7;Q9BQ39;F5H3H6	Nucleolar RNA helicase 2	DDX21	13.6167	13.5683	17.6706	18.4508	14.6288	18.1068	17.6619	17.4154	16.9626	20.3103	17.7643	19.6159	20.7929	17.1052	20.2423	17.9968	18.2385	17.0621	15.3825	13.5101	13.838	19.7893	15.3528	19.3264	17.4913	17.2327	18.661	17.5526	19.5325	13.4563	19.9891	18.9737	20.0014	17.1215	18.0907	16.9188										0.0811836	0.284477
Q9NRA8;B1AKL4;B1AKL3;Q9NRA8-2;B4DR76;B0QYZ7;B1AKL5;B1AKL6	Eukaryotic translation initiation factor 4E transporter	EIF4ENIF1	13.7172	14.028	14.4635	14.8057	15.2719	14.8729	13.9429	19.2209	14.3004	18.8742	18.7415	18.6538	20.2352	20.58	20.327	21.6319	21.7138	21.7932	14.1728	14.5782	15.3244	15.3686	15.2356	14.5653	15.8444	13.1508	13.5015	18.0267	18.4941	17.7865	19.9475	20.8747	20.3022	22.3827	22.3188	22.3493		+	+	+		+	+	+	+	0.187343	0.837918
Q9NRW3	Probable DNA dC->dU-editing enzyme APOBEC-3C	APOBEC3C	15.2562	15.634	15.696	14.8241	15.4633	14.5342	13.8449	15.7664	14.6325	15.8682	15.5801	15.9558	18.018	16.3022	17.3608	16.4551	15.9665	16.3228	17.033	14.913	15.8833	15.5657	14.4132	13.4947	16.3419	17.1856	14.4344	15.9539	16.756	13.9039	17.8815	16.9795	17.2991	16.307	14.6689	16.1111							+		+	0.112308	-0.192605
Q9NUL7	Probable ATP-dependent RNA helicase DDX28	DDX28	14.1828	14.9411	13.2206	16.566	15.8073	16.5868	15.5759	14.8123	15.4661	17.4797	15.2177	16.6711	17.8407	15.1852	17.4391	15.9733	12.8276	14.3891	14.0329	13.8185	14.0459	16.5451	14.4872	16.527	14.9843	16.6907	14.8914	14.4024	17.5826	13.4071	17.4436	15.499	16.9405	15.1518	14.6059	15.4595										1.38008	-1.0353
Q9NVU0;B4DL24;Q9NVU0-2;Q9NVU0-3	DNA-directed RNA polymerase III subunit RPC5	POLR3E	13.9687	13.2747	13.6359	19.1578	14.2499	18.4127	20.0175	20.2382	19.8139	18.4477	19.3053	18.6702	18.1897	18.7938	18.2807	19.0275	18.8774	18.2665	15.0181	14.6713	13.3183	19.3959	18.6365	19.1902	19.7889	20.5467	19.5416	18.596	19.1479	18.3743	18.884	18.8179	19.1028	19.0571	18.3475	18.8956										0.832386	2.74973
Q9NXV6;D6RGD2	CDKN2A-interacting protein	CDKN2AIP	14.6029	15.944	14.0143	19.9685	14.9229	19.4928	21.9331	21.4332	21.4473	19.2779	18.8575	18.9049	19.4438	19.2196	19.0914	18.6425	18.4512	18.4106	13.6005	15.5473	14.7456	20.1201	19.5194	20.2336	21.2587	20.9951	21.1375	18.6181	19.1642	18.4913	18.8437	18.9288	19.0637	18.4367	19.0507	18.431										1.00894	3.47644
Q9NYV4;Q9NYV4-2;E7EUM9;Q9NYV4-3	Cyclin-dependent kinase 12	CDK12	14.4209	15.7324	15.8638	14.3153	15.3201	14.4565	13.6776	14.9684	15.536	14.2441	15.5688	18.6351	17.9385	16.4337	16.9338	14.6511	14.4051	16.5064	15.2752	14.4744	13.8075	16.6084	14.3244	16.159	15.5619	15.8637	15.5929	14.558	16.7252	14.8416	16.4788	16.2271	16.628	15.6137	16.1418	15.8333										0.0157386	0.0300633
Q9NZB2-6;Q9NZB2;Q9NZB2-4;Q9NZB2-5;Q9NZB2-2;Q5T035	Constitutive coactivator of PPAR-gamma-like protein 1	FAM120A	15.6004	13.8593	13.9941	18.2783	13.6657	17.6404	16.4629	15.6082	13.8392	19.5931	16.7408	19.6303	20.0164	14.3612	20.1422	17.7305	16.5035	17.4681	15.1937	14.9309	14.0946	19.4392	17.3871	19.5485	16.5721	16.9006	15.702	17.3173	19.112	14.3856	18.8239	18.0782	19.536	17.0762	17.3338	17.0322										0.304578	-1.22466
Q9NZI8;C9JT33	Insulin-like growth factor 2 mRNA-binding protein 1	IGF2BP1	14.5287	16.3948	12.9006	23.3683	22.6633	23.2746	23.135	23.0263	22.9264	24.1992	23.6046	24.1131	23.7352	22.8342	23.7492	23.3966	22.7451	23.3458	16.955	16.1778	16.3178	23.9553	23.67	23.8986	23.6749	22.4339	23.6835	23.3414	23.8197	23.379	23.6026	23.7388	23.4894	24.2017	24.019	24.2149										0.115409	-0.0727774
Q9P2E3;Q5JXR6;Q5JXR5;E7ESE4;Q9P2E3-2;Q5JXR7	NFX1-type zinc finger-containing protein 1	ZNFX1	15.3644	14.147	14.1379	17.8755	14.6747	17.6345	14.4753	14.284	16.5334	19.4029	17.2891	18.6114	18.9872	15.0849	18.6407	16.9805	14.9767	16.197	15.1885	13.8498	14.2263	20.0481	15.7937	19.9904	17.771	17.8733	17.8456	16.2843	20.5668	17.2195	19.6479	18.0911	19.5744	16.7646	18.245	17.8385										0.57844	-1.63067
Q9P2I0;B3KMI0;H0YJF4	Cleavage and polyadenylation specificity factor subunit 2	CPSF2	14.5685	14.5864	15.3202	16.5756	14.8676	16.762	20.2447	19.0995	20.0058	16.0442	17.423	13.6587	16.2527	17.092	15.8446	16.4992	16.8132	15.8255	15.4759	15.5423	14.9679	17.0045	13.8827	16.9785	19.1609	20.6154	19.896	16.2605	16.7766	16.4983	16.5229	16.7663	16.7503	17.056	15.6962	16.926					+				+	2.22557	3.71494
Q9P2N5	RNA-binding protein 27	RBM27	14.5211	14.4334	14.7768	15.0225	16.1585	14.8767	17.0281	15.9141	16.7562	17.218	15.9007	16.6193	18.0064	14.0523	17.516	15.2216	14.8503	15.04	15.4018	14.9939	14.0782	17.2901	13.836	16.752	17.7356	17.0102	17.0477	15.8509	16.8411	14.487	18.1408	16.6403	17.2043	15.9397	13.4804	12.3541										1.0848	1.21355
Q9UHI6;E9PJ60	Probable ATP-dependent RNA helicase DDX20	DDX20	14.5008	14.1442	14.3768	12.9939	14.0054	14.865	14.809	13.894	14.6153	15.7105	15.4611	16.2668	17.5463	14.3943	17.1168	15.6067	16.4155	15.9724	14.305	14.4656	14.2033	14.9771	12.4292	15.9618	13.2175	15.1893	13.7191	13.5885	15.97	14.0088	16.9918	15.7995	17.0428	15.4157	15.6616	13.3834										0.327783	0.484669
Q9UHX1-2;E9PN18;E9PMU7			15.7204	14.8646	14.9303	26.4455	25.9104	26.479	27.3389	27.4479	27.4535	26.6395	27.5469	26.8214	26.3296	27.314	26.4259	27.2207	27.5143	27.1353	16.229	15.4237	15.124	26.4356	26.2663	26.3804	27.3688	27.7459	27.4349	26.7402	26.5492	26.7796	26.3533	26.6684	26.27	27.3128	27.0938	27.1736										2.42138	1.13516
Q9UHX1-6;Q9UHX1-4			14.6686	15.1048	15.6365	14.6292	14.4823	18.6337	20.477	20.4023	20.0434	14.3246	20.4028	13.8106	17.9796	14.6195	14.0245	13.921	12.9979	14.9165	15.2075	13.8881	13.9411	14.0334	13.8123	18.4612	14.1123	19.541	20.1774	15.0092	18.7888	19.657	18.3638	19.4031	18.0959	19.2703	19.3049	19.8149										1.48872	4.39252
Q9UK59;Q9UK59-2;F5GWV2	Lariat debranching enzyme	DBR1	14.6972	14.4757	14.4062	15.1859	14.903	15.5374	13.5222	15.6059	13.3203	16.4171	14.7147	13.9768	16.0334	14.255	15.2291	15.2212	14.4647	14.7521	14.3499	15.884	16.82	14.943	14.6244	15.059	14.8563	15.2781	15.0014	14.1187	16.0331	14.9459	15.271	15.5581	15.4785	13.2197	15.6634	15.464										0.633858	-1.05932
Q9UKF6;G5E9W3;E7ER23;F5GXZ2;C9JZH6	Cleavage and polyadenylation specificity factor subunit 3	CPSF3	13.1957	15.1344	14.2105	16.7334	13.8268	16.5717	19.8494	20.6743	20.3584	16.0127	17.19	16.4305	16.8986	17.2792	16.9418	15.9499	17.0123	16.4354	15.6246	16.4526	14.8011	17.3906	14.8157	17.7241	20.3288	21.0431	20.3995	15.8331	18.261	14.9066	17.1455	18.1394	17.1383	17.0058	17.2429	17.2479					+				+	2.03418	4.58339
Q9UKJ3;Q9UKJ3-2	G patch domain-containing protein 8	GPATCH8	14.0002	14.5188	14.3275	17.665	14.3831	17.4521	18.0702	17.3764	17.7948	17.9905	17.6979	17.6712	17.6109	17.6026	17.2922	17.1856	17.3584	17.3173	15.6608	15.6032	13.9545	16.925	14.4018	17.0971	17.1478	15.4254	17.2542	17.114	17.2539	15.7426	16.7744	16.3846	16.9522	16.7611	17.2611	17.4077										0.505532	1.24705
Q9UKN8	General transcription factor 3C polypeptide 4	GTF3C4	16.3706	13.8787	13.5688	14.4109	13.7463	13.9397	15.3083	13.6298	14.9774	13.972	14.8791	14.3454	15.8957	14.1921	14.0709	14.151	14.1855	14.6457	15.0528	13.8984	14.8394	15.0257	14.9284	14.213	15.6316	14.7902	14.2641	14.4356	15.0063	14.2218	15.7453	16.2736	16.0979	14.275	14.9111	15.7175										0.478578	0.606179
Q9ULR0-2;Q9ULR0;Q9ULR0-1;A8MVI5;D6RC18;H0YA89	Pre-mRNA-splicing factor ISY1 homolog	ISY1	14.8905	13.1846	13.2628	18.2361	14.0491	17.4019	18.5897	19.015	18.2782	16.836	18.5842	16.5897	16.8933	17.9963	16.8931	17.3989	17.7668	17.1349	16.1618	14.7228	15.6898	17.4811	17.7523	17.3954	18.9066	18.6201	19.1291	17.7871	18.5085	17.9477	17.124	18.5689	17.4562	18.719	19.0822	18.439										0.729151	2.06528
Q9UMS4;F5GY56;H0YGF3;H0YGZ5;F5H2I0	Pre-mRNA-processing factor 19	PRPF19	13.8634	16.7839	17.5773	19.0761	15.0038	18.7096	20.1481	20.6521	19.8508	18.1728	19.6862	17.5767	18.5145	19.8376	18.2484	19.5067	19.3372	18.7482	17.3593	12.8824	17.0647	18.2866	18.779	18.275	20.4631	20.6968	20.3327	18.7486	18.7272	18.9397	19.0564	19.9133	19.0559	19.3615	19.7581	19.6069					+				+	0.926618	2.62048
Q9UNQ2;D6RCL3	Probable dimethyladenosine transferase	DIMT1	15.2296	12.9155	12.8111	13.6745	16.1435	14.0994	15.049	14.008	14.5173	16.8869	14.241	17.094	18.3469	14.1759	17.9772	15.8677	15.115	12.8444	13.3567	15.1878	14.8602	17.4326	14.0306	16.4706	15.8793	13.2421	15.9105	13.4812	16.9913	14.1796	17.1045	16.0663	16.4029	14.3684	16.2477	15.5398										0.0478175	-0.114347
Q9UPT8	Zinc finger CCCH domain-containing protein 4	ZC3H4	14.1565	14.0723	14.8474	12.6626	14.2837	14.7271	16.0401	14.0971	13.285	15.6261	16.0286	16.0415	16.1312	14.2056	16.0013	14.349	16.4034	15.8658	14.253	16.0086	13.4859	13.4995	14.0366	14.8706	14.4866	15.505	16.2193	14.8059	15.0239	14.606	15.4537	15.4747	16.0272	16.2945	16.2372	16.6457										0.220552	0.58296
Q9UQ35;F5GWZ7;Q9UQ35-2;Q9UQ35-3	Serine/arginine repetitive matrix protein 2	SRRM2	15.1335	15.0199	15.0644	20.7957	13.0143	20.4882	21.5978	21.3536	21.3439	19.8376	21.8533	19.3761	20.8673	21.4634	20.6681	21.6012	21.3166	21.3146	14.0503	13.9661	12.2032	20.4742	20.9703	20.6493	20.7995	19.7221	20.7801	21.5938	20.827	21.6	20.0589	20.9833	20.0159	21.5434	21.0332	21.6464										0.583984	3.33239
Q9Y224;G3V4C6;H0YJB9;G3V4E7	UPF0568 protein C14orf166	C14orf166	15.1434	15.8101	13.2639	19.2643	14.8214	18.8019	18.5633	18.7546	17.7303	18.2803	19.4248	18.0841	18.6868	18.9306	18.6744	19.0666	18.6463	18.8258	14.4522	14.2056	14.0371	18.8527	18.5971	18.3804	17.5948	17.8416	17.2701	18.7111	19.0271	18.5723	18.7032	19.6909	18.4	19.1556	18.5377	18.8932										0.19089	0.720182
Q9Y230;B3KQ59	RuvB-like 2	RUVBL2	18.8738	17.5378	18.3789	18.8266	13.6429	18.3224	19.4168	19.613	18.9243	18.3596	19.0807	17.8011	18.4419	19.0716	18.4098	19.169	18.8637	18.9143	18.6626	17.668	18.7369	18.0123	18.8984	18.396	19.8697	19.4078	19.7382	19.0389	18.5573	19.0386	18.3163	19.2162	18.4421	19.1432	19.0241	19.3767										0.648892	2.3874
Q9Y265;Q9Y265-2;E7ETR0	RuvB-like 1	RUVBL1	14.9638	18.2213	19.3658	19.1415	14.7792	18.8413	19.6634	19.7942	19.2336	18.6861	19.3708	18.391	18.9542	18.9375	18.1222	19.4035	19.157	18.9139	19.0742	18.14	18.9356	18.5237	19.304	18.7906	19.6125	19.9285	19.4847	19.4639	18.7846	19.0896	18.776	19.1307	19.1443	19.4454	19.142	19.6643										0.627968	1.9764
Q9Y2Q9;H0YAT2;E5RFH3;E5RK86;E5RGC7;H0YC42;E5RFT8	28S ribosomal protein S28, mitochondrial	MRPS28	14.6704	14.8727	15.3281	14.8435	15.8893	15.2841	16.4215	15.2199	16.3554	14.7734	16.8101	14.9556	15.0518	15.2832	14.8233	15.9278	16.9493	16.0709	14.3139	14.141	14.3869	14.7989	15.8183	15.4402	16.7917	17.0294	16.5979	16.7122	15.6981	16.644	15.552	16.594	14.942	16.8225	17.2134	17.0131										0.59785	0.660005
Q9Y2S0;Q9Y2S0-2	DNA-directed RNA polymerases I and III subunit RPAC2	POLR1D	14.9326	14.3554	15.8317	17.2362	14.7843	14.17	18.9409	19.0948	18.9822	16.6074	18.3052	14.6313	16.6247	17.6666	16.0174	17.5319	17.9801	17.5265	14.0091	14.2165	14.341	17.4882	17.8576	17.4294	19.1917	19.3947	19.151	17.857	17.4894	18.0717	16.6535	17.7418	16.8093	17.8939	18.5164	18.717										1.737	3.60912
Q9Y2W1	Thyroid hormone receptor-associated protein 3	THRAP3	14.2032	15.1075	13.8151	17.4375	15.2932	17.914	18.7134	17.4973	18.0943	18.4338	18.8608	18.6493	18.6965	18.8102	18.8491	18.7464	18.5193	18.9037	14.9046	15.0849	13.1761	17.7865	15.3475	17.8482	17.4137	14.6363	17.3689	17.9942	18.0596	18.4541	17.6049	18.293	17.7872	18.1073	18.1711	18.6162										0.624381	1.22013
Q9Y2Y1	DNA-directed RNA polymerase III subunit RPC10	POLR3K	14.9145	14.7948	12.927	17.4039	14.2742	17.5371	19.507	19.5109	19.742	16.0119	18.9251	17.2252	14.1365	18.3021	13.4704	18.0677	18.5128	17.4226	14.9393	14.5925	14.213	18.2637	18.4314	18.5318	19.8045	19.9465	19.6844	17.8451	17.8926	18.6639	15.9221	17.9974	16.8437	19.3061	17.9665	19.087										1.38842	3.18162
Q9Y305-4;Q9Y305;Q9Y305-2;Q9Y305-3;C9J7L8	Acyl-coenzyme A thioesterase 9, mitochondrial	ACOT9	14.9876	13.8981	15.4083	18.3092	15.2499	17.8628	18.1373	18.2515	17.88	18.0121	17.8142	17.9006	17.6503	17.7965	18.0938	17.6989	18.122	17.9889	14.5672	15.7477	14.2125	17.7658	15.4546	18.1792	17.9574	18.772	18.0923	17.8894	18.0121	17.5687	17.9064	18.0258	17.9823	18.041	18.2703	17.6303										0.421292	0.948943
Q9Y333	U6 snRNA-associated Sm-like protein LSm2	LSM2	15.2801	15.0388	14.2245	17.4854	15.5181	17.7905	19.322	18.9924	19.0256	18.4833	19.5075	18.0982	18.8909	19.2492	18.8781	19.567	19.4933	19.3597	14.8062	16.2071	15.6043	18.2965	17.9913	18.285	19.2706	18.9463	18.9691	18.7311	18.8053	18.3163	19.5055	19.8797	19.2627	19.9166	20.0174	19.4335										1.41204	2.18195
Q9Y383;B7Z4Q3;Q9Y383-2;B7Z500;C9JWT3;F8WEU3;F8WB41;B8ZZ12	Putative RNA-binding protein Luc7-like 2	LUC7L2	15.6479	13.3838	18.2596	20.2946	13.8176	20.0639	20.3495	20.2309	19.9991	21.3148	21.0159	20.9736	21.9356	20.7981	21.7994	20.7633	20.7262	20.8212	17.8736	15.126	13.8676	20.721	19.9823	20.8048	20.4586	18.7132	20.2513	20.6019	21.1454	20.4398	20.9513	20.7697	20.6292	20.5864	20.963	20.5254										0.429678	2.13446
Q9Y3B4	Pre-mRNA branch site protein p14	SF3B14	14.6284	14.8073	14.64	19.1836	16.2999	18.6821	18.9443	18.9331	19.1423	19.0881	19.3566	18.7736	18.782	18.7853	18.5777	19.4111	19.1627	18.8829	15.1824	13.6946	14.4529	17.9919	17.9206	18.08	18.2769	18.715	18.1737	18.4629	17.6268	14.7221	17.8127	18.005	17.6865	17.9795	17.5487	17.9593										0.46051	0.951355
Q9Y3B7;Q9Y3B7-2;A6NLT0;H0YCD5	39S ribosomal protein L11, mitochondrial	MRPL11	16.1224	15.155	15.0576	16.0664	14.1341	15.81	16.8578	16.0737	16.3559	16.5199	16.8274	16.1677	16.3613	14.2992	16.057	16.5477	16.1285	16.1229	15.2717	15.2049	13.1603	16.4693	17.2114	16.3335	16.5232	16.7965	16.3329	16.1577	16.5859	16.6862	16.8662	17.1951	16.7378	16.4293	16.7717	16.9405										0.777106	1.09229
Q9Y3D9	28S ribosomal protein S23, mitochondrial	MRPS23	14.6523	15.0457	14.8925	17.9304	12.3375	16.9906	18.2052	18.7161	18.0411	17.7283	18.8717	16.4443	17.4458	17.884	16.9702	17.9672	18.1566	17.7622	15.4047	15.2447	14.0081	17.6335	18.2971	17.6985	18.2222	18.5975	18.3042	18.2225	18.2048	18.0696	17.336	18.6702	17.7984	18.5741	18.5585	18.7097										0.66911	2.56796
Q9Y3I0;E9PCW3;E7EQS9;E7EVP9	tRNA-splicing ligase RtcB homolog	C22orf28	14.6743	14.6157	15.5137	20.9447	15.2395	20.7934	20.4065	21.1877	20.455	20.3697	21.0754	19.9825	20.7174	21.4056	20.1469	21.0867	21.001	20.6282	14.2671	14.2677	14.2089	20.7652	20.8583	20.8354	20.2789	20.3961	20.2794	20.7151	20.9289	20.601	20.5672	21.4349	20.6246	21.091	21.0584	21.1831										0.374164	1.69059
Q9Y4Z0	U6 snRNA-associated Sm-like protein LSm4	LSM4	14.0378	15.0709	14.1846	15.3253	14.6809	14.8816	13.8465	16.4246	16.6774	16.508	16.7837	16.5067	13.2824	14.2874	17.0672	17.3186	16.2585	16.7175	13.9976	15.4487	14.0885	16.0874	13.657	16.4661	16.7611	16.0255	16.7471	14.1192	16.1287	14.5012	17.4879	17.4486	17.7879	17.74	17.6096	17.3129										0.3022	0.686898
Q9Y535;Q9Y535-2;F8WDS5;A6NEV8;F8WDV1;E7ERZ2;F8WD14	DNA-directed RNA polymerase III subunit RPC8	POLR3H	14.6458	14.2617	13.4187	14.5503	14.1852	15.436	17.1113	18.0047	17.803	14.9706	17.2233	15.2683	15.8389	14.4569	15.8399	15.8366	16.7295	14.5855	13.777	14.7405	15.1753	16.8769	15.6659	16.581	18.6447	17.8081	17.7257	16.2147	16.802	12.9064	16.5719	17.0835	16.2954	16.9523	16.5867	16.6333										2.50068	2.91583
Q9Y580;F5GY08;F5GXV8;G3V1T9;F5H606;F5H674	RNA-binding protein 7	RBM7	13.568	14.0607	14.6432	14.6596	15.1503	15.1082	15.7018	16.9865	14.6652	16.8741	17.738	16.574	18.0541	17.3556	17.6437	17.9551	17.6754	17.6479	15.2845	14.6748	13.5056	16.7629	15.117	17.078	16.6702	14.601	16.7074	17.2514	17.7704	17.6705	17.4782	18.4944	18.1026	18.8291	18.561	19.0463										0.516676	0.811781
Q9Y605;Q96HT8	MORF4 family-associated protein 1	MRFAP1	13.7922	15.2826	14.6244	15.0113	14.1702	14.0532	14.9598	13.5411	16.5391	14.3799	14.7469	12.9871	14.5398	13.3462	14.7694	13.9019	15.1315	14.63	14.4827	14.3775	14.7119	14.368	13.1046	13.7486	17.071	17.0575	17.6642	16.2213	13.8195	16.7972	14.1691	16.2554	13.8423	14.7958	13.5603	16.2894					+				+	0.261646	0.601794
[truncated: 14 more columns]

## Sheet: HeLa significant
			t-test Significant
Protein IDs	Protein names	Gene names	PPP	CAP	CAP0	CAP1	PPP + IFN	CAP + IFN	CAP0 + IFN	CAP1 + IFN
Q9BT43;A6NGX6	DNA-directed RNA polymerase III subunit RPC7-like	POLR3GL					+
B0QYL9;P61218;B0QYL8;F8WC47	DNA-directed RNA polymerases I, II, and III subunit RPABC2	POLR2F					+
O75494;O75494-2;O75494-3;Q5JRI3;O75494-4;Q5JRI1;B4DJP9;Q8WXF0	Serine/arginine-rich splicing factor 10	SRSF10;FUSIP1	+							+
Q15029;B4DK30	116 kDa U5 small nuclear ribonucleoprotein component	EFTUD2								+
P33240;P33240-2;B4DUD5;E7EWR4;E9PID8	Cleavage stimulation factor subunit 2	CSTF2	+				+
B5MDF5;P62826;F5H018;B4DV51;H0YFC6	GTP-binding nuclear protein Ran	RAN	+				+
G3V110;Q93045;B7Z4N6;E5RGX5;P16949-2;P16949;A2A2D0	Stathmin;Stathmin-2	STMN2;STMN1					+
P06730-2;D6RBW1;B7Z6V1;P06730;H0Y8J7	Eukaryotic translation initiation factor 4E	EIF4E			+	+			+	+
P31483-2;C9JTN7		TIA1					+
E7ERS3;Q86VM9;Q86VM9-2;F5H7R0	Zinc finger CCCH domain-containing protein 18	ZC3H18		+	+	+			+	+
E9PFM1;Q04637;E7EUU4;Q04637-3;E9PGM1;Q04637-4;E7EX73;Q04637-5;G5E9S1;Q04637-6;C9JF13;C9J6B6;C9K073;C9J2Z7;B9EGQ7;O43432;Q504Z1;F5H564;F5H8J4	Eukaryotic translation initiation factor 4 gamma 1	EIF4G1			+	+			+	+
E9PL17;Q92989;Q92989-2;E9PJM4;E9PKV5	Polyribonucleotide 5-hydroxyl-kinase Clp1	CLP1	+				+
E9PRE7		PC				+
O95777;C9JNV3;F2Z2Y6;C9JIZ0	N-alpha-acetyltransferase 38, NatC auxiliary subunit	NAA38	+	+	+	+
O43143;F5H6K0;O60231;B0V0F8	Putative pre-mRNA-splicing factor ATP-dependent RNA helicase DHX15	DHX15							+
Q07020;G3V203;E7EW92;F8VYV2;F8VXR6	60S ribosomal protein L18	RPL18	+
P82650;G5E9V5;G5E9W7;Q9H3I1;E9PGX2	28S ribosomal protein S22, mitochondrial	MRPS22							+	+
O00505;E9PCN9;H0Y4S9	Importin subunit alpha-3	KPNA3		+	+	+		+	+	+
O14879;B4DLS7	Interferon-induced protein with tetratricopeptide repeats 3	IFIT3	+	+	+	+	+	+	+	+
O43148-2;O43148;F5H2D9;B7Z8S9	mRNA cap guanine-N7 methyltransferase	RNMT				+				+
O43290;G3V1T2;E9PQI8	U4/U6.U5 tri-snRNP-associated protein 1	SART1			+
O75575;B4E198;C9J2T4;O75575-2;A8MUZ4	DNA-directed RNA polymerase III subunit RPC9	CRCP					+
O94913;E9PQ01;E9PKN0;E9PNY7;E9PQF9	Pre-mRNA cleavage complex 2 protein Pcf11	PCF11					+
O95786;O95786-2;B3KWW1;A2A376;F5H5W6;F5GY09	Probable ATP-dependent RNA helicase DDX58	DDX58	+	+			+
P05198;G3V4T5;H0YJS4	Eukaryotic translation initiation factor 2 subunit 1	EIF2S1					+
P07195;A8MW50;C9J7H8;F5H793	L-lactate dehydrogenase B chain;L-lactate dehydrogenase	LDHB							+
P09913	Interferon-induced protein with tetratricopeptide repeats 2	IFIT2	+	+	+	+	+	+	+	+
P09914;D3DR31	Interferon-induced protein with tetratricopeptide repeats 1	IFIT1	+	+	+	+	+	+	+	+
B4DYX9;P18615;B4DUN1;A2ABK2;A2ABK4;E7EWR7;E7ENC7	Negative elongation factor E	RDBP		+	+	+		+	+	+
P23246;P23246-2;H0Y9K7;H0Y9U2	Splicing factor, proline- and glutamine-rich	SFPQ			+		+		+
P43487;C9JGV6;B7Z6U1;C9JDM3;C9JJ34;C9JXG8;C9JIC6;B3KUP2	Ran-specific GTPase-activating protein	RANBP1	+				+
P52272;P52272-2;Q59ES8;F5H7Z1	Heterogeneous nuclear ribonucleoprotein M	HNRNPM					+
P52292;A8MYJ9	Importin subunit alpha-2	KPNA2		+	+	+		+	+	+
P52298;E9PAR5;B3KSB0;C9JQX9;F8WE41;A6PVI3	Nuclear cap-binding protein subunit 2	NCBP2		+	+	+		+	+	+
P62310	U6 snRNA-associated Sm-like protein LSm3	LSM3								+
P62805	Histone H4	HIST1H4A					+			+
Q05048;A3KFI9	Cleavage stimulation factor subunit 1	CSTF1	+				+
Q09161;F2Z2T1	Nuclear cap-binding protein subunit 1	NCBP1		+	+	+		+	+	+
Q10570;E9PIM1	Cleavage and polyadenylation specificity factor subunit 1	CPSF1	+				+
Q12996;F5H0G6;E9PLP8;Q96QK4;H0YE74;E9PJ06;E9PB40	Cleavage stimulation factor subunit 3	CSTF3	+				+
Q13085-4;Q13085;Q13085-2;F8W6G0;D3YTK0	Acetyl-CoA carboxylase 1;Biotin carboxylase	ACACA								+
Q13325;B4DDV1	Interferon-induced protein with tetratricopeptide repeats 5	IFIT5					+
Q14258	E3 ubiquitin/ISG15 ligase TRIM25	TRIM25							+
Q15233;F5GYZ3;C9JYS8;C9IZL7;C9J4X2	Non-POU domain-containing octamer-binding protein	NONO					+		+
Q53F19;Q53F19-2	Uncharacterized protein C17orf85	C17orf85		+	+	+		+	+	+
Q5VTL8;Q5VTL8-2	Pre-mRNA-splicing factor 38B	PRPF38B							+
Q6UN15-3;Q6UN15;G3XAD6;Q6UN15-4;H0Y8P7	Pre-mRNA 3-end-processing factor FIP1	FIP1L1					+
E9PB61;Q86V81	THO complex subunit 4	ALYREF			+
Q8IXH7;Q8IXH7-4;Q8IXH7-3	Negative elongation factor C/D	TH1L		+	+	+			+	+
Q8N1G2;Q5T7F5;F6UIZ4;H0Y4T0;Q5T7F8;H0YCQ1	Cap-specific mRNA (nucleoside-2-O-)-methyltransferase 1	FTSJD2		+	+	+		+	+	+
Q8NE71;Q8NE71-2;H0YGW7;E9PC67;F8VQZ0;Q5STZ8;Q5STZ7;F5GYK6	ATP-binding cassette sub-family F member 1	ABCF1					+
Q8TEQ6	Gem-associated protein 5	GEMIN5			+	+			+	+
Q8WX92	Negative elongation factor B	COBRA1		+	+	+		+	+	+
Q9BTL3	RNMT-activating mini protein	FAM103A1				+				+
Q9BUJ2;Q9BUJ2-2;B7Z4B8;Q9BUJ2-4;Q9BUJ2-3;Q9BUJ2-5;E9PE99	Heterogeneous nuclear ribonucleoprotein U-like protein 1	HNRNPUL1					+
Q9BVP2;Q9BVP2-2;B4DMU5;C9JZT7;C9JYH9	Guanine nucleotide-binding protein-like 3	GNL3	+				+
Q9BWJ5	Splicing factor 3B subunit 5	SF3B5	+			+	+
Q9BXP5;Q9BXP5-3;Q9BXP5-2;Q9BXP5-4;Q9BXP5-5;E7EPT2;F5H3Y8;C9JUL9	Serrate RNA effector molecule homolog	SRRT		+	+	+		+	+	+
Q9H0L4	Cleavage stimulation factor subunit 2 tau variant	CSTF2T					+
Q9H3P2;C9JHL4;F8WF98;F8W954	Negative elongation factor A	WHSC2		+	+	+		+	+	+
Q9H814;B4DPU2	Phosphorylated adapter RNA export protein	PHAX			+	+		+	+	+
Q9NPE3	H/ACA ribonucleoprotein complex subunit 3	NOP10					+			+
Q9NRA8;B1AKL4;B1AKL3;Q9NRA8-2;B4DR76;B0QYZ7;B1AKL5;B1AKL6	Eukaryotic translation initiation factor 4E transporter	EIF4ENIF1		+	+	+		+	+	+
Q9NRW3	Probable DNA dC->dU-editing enzyme APOBEC-3C	APOBEC3C							+
Q9P2I0;B3KMI0;H0YJF4	Cleavage and polyadenylation specificity factor subunit 2	CPSF2					+
Q9UKF6;G5E9W3;E7ER23;F5GXZ2;C9JZH6	Cleavage and polyadenylation specificity factor subunit 3	CPSF3					+
Q9UMS4;F5GY56;H0YGF3;H0YGZ5;F5H2I0	Pre-mRNA-processing factor 19	PRPF19					+
Q9Y605;Q96HT8	MORF4 family-associated protein 1	MRFAP1					+
