# Supplementary material for: Sequestration by IFIT1 Impairs Translation of 2′O-unmethylated Capped RNA
Source: PLoS Pathog. 2013 Oct 3;9(10):e1003663. doi: 10.1371/journal.ppat.1003663 (PMC3789756; doi:10.1371/journal.ppat.1003663)
Supplement: Table S2 — Quantitative MS data from RNA affinity purifications with MEF lysates. Proteins identified by LC-MS/MS from lysates of mouse embryo fibroblasts (MEF) upon affinity purification with different RNA baits. Table contains log-transformed and imputed label-free quantification (LFQ) intensities of all identified proteins. Significantly enriched proteins, p values and mean differences from t-test based analyses are indicated. (XLSX) [file ppat.1003663.s009.xlsx]

## Sheet: C57BL6 MEFs
			beads			OH			PPP			CAP			CAP0			CAP1			beads + IFN			OH + IFN			PPP + IFN			CAP + IFN			CAP0 + IFN			CAP1 + IFN			t-test Significant
Protein IDs	Protein names	Gene names	A	B	C	A	B	C	A	B	C	A	B	C	A	B	C	A	B	C	A	B	C	A	B	C	A	B	C	A	B	C	A	B	C	A	B	C	PPP	CAP	CAP0	CAP1	PPP + IFN	CAP + IFN	CAP0 + IFN	CAP1 + IFN	combined	PPP -Log t-test p value	PPP t-test Difference
P84099;A2A547	60S ribosomal protein L19;Ribosomal protein L19	Rpl19	20.413	21.0927	22.0916	22.5141	22.3543	22.7744	22.7116	22.7153	22.8716	22.652	22.402	23.0739	22.2479	22.2697	20.0238	22.8467	22.3382	22.5808	21.2972	21.0983	21.7097	22.8925	23.0876	22.6071	22.7357	23.0263	22.876	22.8849	23.0822	22.4808	22.514	22.9689	22.2804	22.79	22.9105	22.4134										0.753485	0.218581
A2A5S3		Stau1	15.932	16.4323	18.5563	26.0236	25.9023	25.5716	25.7829	25.8672	25.6584	25.9344	26.0122	24.8981	25.9294	25.9235	24.1353	25.783	25.9243	25.1906	15.668	15.5413	16.3304	25.8683	25.8011	25.4837	25.8201	25.8835	25.7031	25.8623	26.0421	25.6739	25.8071	25.9692	25.5768	25.7623	25.9757	24.9395										0.159768	-0.0630321
A2A7S7;Q91WQ3	Tyrosine--tRNA ligase, cytoplasmic	Yars	16.8393	16.3938	16.3425	21.9479	21.2361	20.8663	21.8434	21.4547	20.972	21.9613	21.2977	20.5094	21.7018	20.9054	21.1176	21.7181	20.9579	20.397	15.5353	14.7073	15.9201	21.8511	21.3636	20.6537	21.855	21.3741	21.0358	21.8826	21.3749	20.7439	21.4504	21.1533	20.5165	21.2316	21.4263	20.7396										0.0628252	0.0732772
Q52KI8;E9PUK6;A2A8V9;A2A8V8;E9QKA4;F6UK16;A2A983;F6T4M4	Serine/arginine repetitive matrix protein 1	Srrm1	15.209	16.6705	18.7355	21.5565	21.5956	21.487	21.3383	21.5758	21.4558	21.2553	21.7084	20.7081	21.255	21.7187	18.8533	21.4934	21.9054	21.2268	18.1223	18.3931	16.115	21.3324	21.8909	21.0669	20.5681	21.6119	21.2556	21.1345	21.1353	20.922	21.3473	21.4096	21.04	21.3271	21.5494	20.8688										0.521902	-0.0897516
E9PZV9;Q9R0Q4;A2AEB3;A2AEB4;A2AEB5;A2AEB6;A2AEB7;A2AEB8	Mortality factor 4-like protein 2	Morf4l2	15.6906	16.4084	16.9922	19.2536	19.0854	18.6165	19.3544	19.4343	19.0092	18.9649	19.0688	17.4847	18.9661	19.1171	15.716	19.1387	18.8368	15.5709	16.9231	17.0803	15.5558	19.2487	18.9138	18.4866	19.5375	19.0745	19.0392	19.0041	19.5433	18.4595	19.085	18.6745	18.3489	19.6929	19.1558	17.9178										0.536178	0.280799
A2AEX6;A2AEX8;P97447;A2AEY2;A2AEY1;A2AEX7;P97447-2;A2AEY0	Four and a half LIM domains protein 1	Fhl1	19.8664	16.0571	19.3159	17.9822	18.0173	18.5563	17.6131	18.1004	18.7093	18.8125	17.3883	17.798	17.9518	17.9193	16.1588	16.6229	17.2788	17.6616	19.3593	19.7944	18.7229	16.3893	18.0901	18.6419	18.1349	15.8667	16.1318	17.7571	18.4141	17.7855	18.2964	17.3421	16.1298	17.5623	17.1803	16.5564										0.0410399	-0.0443198
A2AH85;O08810;G3UZ34;G3UXK8;G3UZ25	116 kDa U5 small nuclear ribonucleoprotein component	Eftud2	17.1657	16.2477	19.7639	21.1674	21.3819	21.355	20.9648	21.2436	21.1922	21.8875	21.8847	21.7895	22.2424	22.25	23.3901	21.9931	22.5104	22.537	16.436	15.912	15.5931	21.3252	21.3255	21.2696	21.2893	20.9866	20.7809	21.8076	21.6543	21.6739	21.964	22.0023	22.2974	21.8365	22.0269	22.1462										0.702234	-0.167883
Q3TIX6;A2AJ72;F7AM43;A2AJ71;F6S444		Fubp3	16.3048	16.4194	15.8999	21.1027	21.2496	21.4647	21.7729	21.7107	22.1222	22.356	22.094	22.1958	21.7301	21.6323	22.5483	21.8954	21.4555	21.4695	16.8184	15.9137	16.5323	21.6607	21.4123	22.1073	22.2684	21.8567	22.5218	22.6645	22.3832	22.4444	21.9851	21.8196	22.125	22.1293	21.9645	21.5324										1.64243	0.596292
A2AJI0;A8Y5P4;A2AJI0-2;A2AJI1;F6WF36	MAP7 domain-containing protein 1	Map7d1;Mtap7d1	15.3273	16.7527	19.2774	23.295	22.9708	22.657	23.2206	23.2199	23.2024	23.1366	23.0955	21.9191	22.9156	22.8772	21.2965	22.7868	22.8119	21.9674	15.9465	17.9164	15.2944	22.6294	22.6753	21.98	22.9627	22.7549	22.5797	22.5727	23.0937	22.2669	22.5074	22.7748	21.9383	22.6094	22.467	21.457										0.580649	0.240046
Q8BSY0;A2AL85;E9Q6M2;Q8CBM2;A2AL81;Q3TU40;A2AL83;A2AL78;Q6P8S1;A2AL79;A2AL75;E9PWI0;A2AL76;A2AL74;Q9D7J8;Q9CR06;E9Q513;A2AL77;A2AL71	Aspartyl/asparaginyl beta-hydroxylase	Asph	16.0654	16.1151	20.3871	25.66	25.0377	24.4361	25.6324	25.1083	24.4104	25.8281	24.9463	24.0944	25.4753	24.3106	24.6991	25.3606	24.4894	23.8569	16.5636	16.2032	16.6254	25.8653	25.0685	24.6709	25.986	24.9773	24.7813	25.8578	25.0894	24.6845	25.4736	24.6611	24.4055	25.4435	24.8333	24.0776										0.00379767	0.00580597
Q6PAQ4;A2ALB2;A2ALB1	RNA exonuclease 4	Rexo4	15.8403	16.0856	16.0923	20.3912	19.9701	19.4871	20.5492	20.4836	19.8736	20.3053	20.3274	18.9153	19.7477	19.7905	14.9202	19.854	19.9403	19.0667	16.7927	15.9077	16.6776	19.9379	20.1466	19.4712	20.0483	20.28	19.8069	19.888	19.9276	19.5217	19.8785	19.6774	19.2373	19.5981	20.134	18.8952										0.448358	0.352638
E9QNX3;Q80XI3-3;A2AMI2;Q80XI3;Q80XI3-4;Q80XI3-2;A2AMI7;A2AMI6	Eukaryotic translation initiation factor 4 gamma 3	Eif4g3	15.3178	16.1806	16.5495	15.9784	17.0578	16.4547	15.8532	15.9186	16.1557	15.867	16.4507	16.2525	17.1813	17.288	16.0179	18.174	18.4633	17.6736	16.8166	16.4541	15.8415	15.7083	15.91	15.8638	16.1433	16.2128	16.8867	16.1932	16.7443	16.2904	17.4098	16.7823	15.8707	18.4729	18.5658	17.4797										0.733545	-0.52111
A2ARP8;Q9QYR6-2;Q9QYR6	Microtubule-associated protein 1A;MAP1 light chain LC2	Mtap1a;Map1a	15.4352	15.6707	15.8004	20.2185	19.25	15.4285	19.9506	19.1035	19.2163	19.717	19.1764	18.1053	19.1319	18.5525	16.1974	19.0981	18.5387	18.0195	16.4244	15.158	16.4104	19.8772	18.8524	18.9803	19.1424	18.1818	17.8076	19.5959	19.1195	14.9983	19.2648	18.5021	16.3715	18.6962	18.3075	16.2211										0.308591	1.12451
A2AS03;E9QAM5;A2AS05;E9Q8D9;E9Q7J7		BC006779	16.2362	15.6908	15.4845	22.6818	22.7362	22.4866	22.6331	22.9133	22.5763	22.8009	22.7992	21.1338	22.7553	22.8722	24.7608	22.4205	22.8125	22.1582	15.4157	16.337	17.1573	22.9856	23.0202	22.8276	23.0694	23.2114	22.949	23.2448	23.0972	22.935	23.0331	23.1231	22.8375	22.898	23.0548	22.1096										0.219975	0.0727139
Q64012;A2AU62;Q64012-2;A2AU61;A2AU60	RNA-binding protein Raly	Raly;C130057N11Rik	17.0988	15.185	19.7414	21.1874	21.077	21.3539	20.937	21.2975	21.4323	20.9085	21.2074	20.388	21.028	21.4572	20.2933	21.1136	21.4111	21.5869	16.2269	15.8808	17.0587	20.4531	20.7297	20.7465	20.6793	20.9491	21.1805	20.5415	21.1227	21.0992	20.5201	21.0349	21.1136	20.4871	21.0704	20.6588										0.032462	0.0161947
Q99PL5;A2AVJ7;Q99PL5-2;E9PUZ4;Q99PL5-3;Q99PL5-4;Q99PL5-5;Q99PL5-6;Q99PL5-7;Q99PL5-8;Q99PL5-9;Q99PL5-10;Q99PL5-11;Q99PL5-12	Ribosome-binding protein 1	Rrbp1	20.331	21.1716	22.7162	25.4082	24.6331	23.959	25.1057	24.4941	24.2621	24.8386	24.5053	23.8306	24.4607	23.6822	21.8845	24.3652	23.6624	23.2282	21.1823	21.7499	22.2294	25.3683	24.7686	23.8449	25.0426	24.4344	23.9321	24.8419	24.3953	23.4291	24.3826	23.6907	22.9368	24.1898	23.961	23.1457										0.0318363	-0.0461229
A2AWT5;P25976;A2AWT7;A2AWT6;P25976-2;E9Q4A8	Nucleolar transcription factor 1	Ubtf	16.3576	16.655	18.8133	20.6592	20.1543	19.6995	20.4783	20.0296	19.5731	20.2938	20.1819	19.4179	19.8478	19.4338	16.3627	19.7555	19.4979	19.6679	15.8821	15.7987	16.4087	20.0948	19.6937	18.6239	20.2763	19.532	18.7763	20.0679	19.2936	18.8654	19.2525	18.8791	19.3972	19.1192	19.3906	16.6087										0.13986	-0.143966
Q99JF8;Q99JF8-2;A2BI12;F6RB63	PC4 and SFRS1-interacting protein	Psip1	16.3227	16.5551	16.0167	18.3483	18.1638	18.8291	18.6061	17.6874	19.2163	15.7412	17.4061	15.8603	17.8121	17.755	16.2985	18.0123	17.7646	19.3221	15.8716	16.8223	15.9067	18.5455	18.2246	15.7284	17.2239	16.152	18.7913	18.2408	16.3301	17.9307	18.5922	17.6906	18.0836	18.4707	18.32	17.6614										0.039217	0.0561746
A2RSY6;A2RSY6-2;A2RSY6-3;A2RSY6-4	TRMT1-like protein	Trmt1l	16.2056	15.6314	15.8558	24.0746	23.5083	22.8288	23.875	23.3774	23.0393	23.9391	23.4596	22.4504	23.8893	23.3273	25.573	23.6674	23.4925	22.3464	16.791	16.3983	15.8448	24.1671	23.7082	23.3549	23.8731	23.7295	23.217	24.0411	23.8414	23.134	23.8789	23.7251	23.0731	23.8225	23.7757	22.7465										0.0310429	-0.0400168
Q6PHQ9;A3KFU5;A3KFU8;Q91YZ8;E9PW32;D3Z5M2;E9PVY5		Pabpc4;Gm10110	16.5516	15.1483	19.4527	21.9025	22.4001	22.4149	22.2718	22.4006	22.2056	21.6151	21.7728	22.4735	22.2654	22.7137	20.9868	22.2302	22.5033	22.1393	16.9764	17.3042	19.4492	22.2945	22.5472	22.7096	22.3638	22.4709	22.1751	21.735	21.7717	21.5387	22.5548	22.8468	22.3475	22.3969	22.7489	21.9478										0.108708	0.0535018
A6H6N4;F2Z455;Q9R059;D6RJ68	Four and a half LIM domains protein 3	Fhl3	22.5954	24.4769	21.2328	20.4916	19.8851	19.7204	20.3543	19.4719	20.2053	20.9311	18.7873	20.4818	19.4884	20.1747	17.0408	19.5924	19.6722	20.0326	23.5069	23.3931	21.8136	19.7432	20.2966	21.1607	20.1272	20.0814	20.734	19.6614	20.4726	20.5109	20.5625	20.3701	19.9592	19.9728	19.7416	19.9606										0.0202499	-0.0218627
B1AR17;E9Q614;F7C528;E9PYL1;A2A8L1;E9PYU4;F6SLC9;F6WR45;F6V4V3		Chd3	16.9681	15.245	15.9997	19.5446	19.0816	18.8793	19.2759	19.3604	19.0655	19.2716	19.3151	18.812	19.2468	19.0339	16.6894	19.089	19.2117	18.7118	16.4096	16.1791	15.816	19.3592	19.3168	18.7078	19.4221	19.5136	19.3534	19.2532	19.3523	19.1197	19.3286	19.3088	18.9452	19.2056	19.3452	18.8236										0.109771	0.06541
P35700;B1AXW6;B1AXW5;G3UW54;B1AXW4	Peroxiredoxin-1	Prdx1;Gm7204	15.4789	17.257	20.0538	18.4877	19.2035	19.3604	18.8998	19.0587	18.9812	17.8771	18.6669	18.6901	18.7106	18.2519	19.722	18.6524	18.6484	19.0355	20.4094	20.4219	20.5575	18.9246	19.4269	18.7332	19.3413	19.2402	19.9676	18.8295	18.8946	20.414	19.1878	19.3032	20.4976	19.0688	19.1614	19.6208										0.0469228	-0.0373529
B1B0E8;Q62377;E9QKR6;Q64707	U2 small nuclear ribonucleoprotein auxiliary factor 35 kDa subunit-related protein 2;U2 small nuclear ribonucleoprotein auxiliary factor 35 kDa subunit-related protein 1	Zrsr2;Zrsr1	15.8286	15.5266	14.7672	19.1186	18.9644	18.7748	18.6636	18.9258	18.806	18.2948	18.446	17.8006	18.4656	18.4677	16.0342	18.4177	18.9276	17.8118	16.4794	15.8491	16.148	18.0944	18.8259	18.308	16.1298	18.4726	17.8381	17.8236	18.2454	17.748	18.026	17.9787	18.0211	18.1535	18.0293	16.3175										0.545049	-0.154158
E0CXT7;B2LVG6;B2LVG5;F8WHF1;Q8BQZ5-2;Q8BQZ5-3;Q8BQZ5;F7B6Z5	Cleavage and polyadenylation specificity factor subunit 4	Cpsf4	15.6777	16.3854	15.242	21.4206	21.0564	20.8939	20.9629	20.9449	20.6203	20.9211	20.8386	19.9209	20.9241	20.5692	15.4568	20.471	20.2588	19.5915	16.3774	15.7677	15.4288	21.1913	20.9781	20.8135	20.7155	20.3012	20.396	20.7501	20.4501	20.4519	20.3169	19.992	20.1001	20.1062	20.0661	19.8546										0.665263	-0.280928
B2RT41;E9Q0S3		Zfc3h1	16.7363	15.2408	16.5344	18.2957	16.4353	16.3988	18.1291	17.9469	15.9621	18.3193	18.6906	17.3792	18.2439	18.557	16.0338	18.3607	19.1372	18.0369	15.0259	16.7287	16.7764	17.7355	15.9472	15.4137	15.7254	15.6425	16.7949	17.6726	15.9873	15.0703	15.6043	17.8436	17.6693	15.8017	17.9261	17.7118										0.117901	0.302764
O88532;B2RUG7;F6QJP7;F6V459;D3Z5G4;D3Z7V6;F6RTK9	Zinc finger RNA-binding protein	Zfr	16.4021	16.6144	20.2086	25.0269	25.3684	25.272	24.7955	25.2765	25.2038	24.9899	25.2967	24.6964	24.8912	25.3958	23.7036	24.8485	25.3135	24.8894	15.9642	15.9424	15.9151	24.518	24.9219	24.8746	24.3318	24.7274	24.652	24.3996	24.9216	24.6988	24.5106	24.716	24.7258	24.4974	24.848	24.4697										0.291715	-0.130451
B2RVL6	Zinc finger CCHC domain-containing protein 24	Zcchc24	16.3289	15.9053	15.5434	22.5759	22.2631	22.3456	22.4365	22.6911	22.2276	22.5256	22.4577	21.2824	22.7203	22.5668	23.9193	22.4316	22.164	21.6753	16.4656	16.1923	15.4089	22.3528	22.5216	22.5827	21.9238	22.1652	22.2708	22.0267	22.1414	22.5173	21.8503	22.2341	22.3238	21.9328	21.9182	21.5228										0.127611	0.056879
B2RXC6	DNA-directed RNA polymerase	Polr3a	15.9257	16.0374	15.3834	21.8926	22.131	22.1182	21.6648	21.9914	22.1522	21.7744	21.8685	20.8245	21.6734	21.9109	23.4066	21.5653	21.8699	21.683	16.72	16.1128	16.855	22.1449	22.3798	22.7863	22.0175	22.5325	22.4557	22.1297	22.2165	22.5528	22.061	22.134	22.4683	21.8591	22.3698	21.6271										0.273427	-0.111104
B2RY56;B2RY56-2;B2RY56-3	RNA-binding protein 25	Rbm25	16.065	15.5437	18.9445	21.0116	22.1381	22.4348	20.4864	21.6652	21.7345	20.9792	21.7757	21.4571	21.1838	22.1338	20.9295	21.3758	22.3887	22.0788	19.498	19.8766	16.6125	20.8447	21.6726	22.0731	20.3727	21.2049	21.2676	21.0328	21.5135	21.5745	21.0074	21.7246	22.1324	21.3544	21.7469	21.8892										0.404549	-0.566132
B3F3T1;Q6URW6;Q6URW6-2	Myosin-14	Myh14	16.023	19.9182	22.377	17.506	17.0843	22.9771	17.4182	17.7231	19.3284	17.6186	17.8707	24.1916	17.4834	18.0608	15.7331	18.8702	16.9687	21.1421	20.2563	20.7627	22.5746	18.1835	18.4851	23.0397	17.898	18.0133	20.8978	18.2451	18.1173	21.2969	18.0136	18.194	21.3858	18.244	18.8866	22.9662										0.200022	-1.0326
Q8BTM8;B7FAU9;B7FAV1;F6XC15;Q8BTM8-2	Filamin-A	Flna	22.3985	23.1458	23.9773	19.6164	20.9238	22.1631	17.1596	20.1628	21.7915	19.6899	20.3002	24.356	20.3854	20.5409	15.7464	20.692	20.6851	22.8126	23.2482	23.2699	23.9126	19.0816	20.4841	22.0418	19.8197	20.6613	22.1501	20.3592	20.6954	23.3189	20.1546	20.8687	22.3152	21.3393	20.6835	23.0724										0.317507	-1.1965
B9EI21;O54836	Zinc finger matrin-type protein 3	Zmat3	16.2107	16.135	16.017	23.2419	22.6615	22.0853	22.9514	22.6241	22.3601	23.1415	23.0437	21.507	23.1673	22.7899	20.9112	22.9493	22.8768	21.8055	15.7598	16.1419	15.5354	22.9711	22.576	22.1186	22.8083	22.6441	22.2382	22.9059	22.9692	22.3669	22.9694	22.7826	22.2427	22.8038	22.6943	21.936										0.0156193	-0.0176773
D3YTR0;G5E832;Q9Z1K7	Adenomatous polyposis coli protein 2	Apc2	16.187	16.1663	17.8447	19.0511	19.2383	19.4525	15.3104	18.9943	16.2235	15.2051	18.8355	18.9156	18.6254	18.5569	16.8729	18.7206	17.1777	19.3508	16.3257	15.9734	15.5422	19.7645	19.105	18.0313	19.4022	16.6433	20.1845	15.9997	19.2741	20.5496	16.0481	15.4404	19.9669	16.4068	16.2174	20.6258										1.01333	-2.40456
D3YUP1;Q9WVG6;Q9WVG6-2	Histone-arginine methyltransferase CARM1	Carm1	16.5544	15.6672	16.2765	18.072	18.2326	17.9442	18.4419	18.446	18.4246	18.7517	18.0948	17.2236	18.6313	18.7483	20.2967	18.2932	16.4086	18.34	16.4311	16.3279	15.4687	17.6062	18.1241	18.388	17.7758	15.3104	18.3756	18.3257	18.3033	18.6335	16.3699	17.6951	18.1662	17.8318	18.2197	16.3823										1.87611	0.354567
E9PW39;D3YVL0;P23249;D3YYR1	Putative helicase MOV-10	Mov10	16.1861	16.2666	15.8823	18.6011	18.4463	18.6067	18.68	18.3516	15.9405	16.6833	18.5223	16.4377	15.747	16.5034	20.0298	18.7139	16.5829	15.9161	15.7535	16.7146	16.675	17.604	17.0621	18.5853	18.6982	16.3115	16.2631	16.1144	18.4046	15.5189	18.8988	19.0648	18.656	16.1729	18.5356	17.2688										0.443848	-0.894002
D3YW41;Q6ZWZ4;D3Z3R1;P47964;D3Z7M8;D3YX71	60S ribosomal protein L36	Rpl36-ps3;Rpl36;Gm5745;Gm5614;Gm8973	16.0102	16.115	20.2349	18.5378	18.3943	19.1262	17.6581	17.764	18.2205	18.5072	18.1842	20.604	18.3004	18.2888	16.2262	19.5577	18.8068	18.8688	15.9243	18.1899	18.7472	18.6991	18.3195	18.766	17.8988	18.1272	18.2749	18.5385	19.0585	18.753	18.0682	18.8544	19.1197	18.684	18.8915	19.1774										1.33295	-0.805247
D3YXG3;P62852	40S ribosomal protein S25	Gm4963;Rps25	16.6678	20.263	21.0516	20.4052	20.3483	21.0429	20.4736	20.2446	21.0056	20.5307	20.4189	21.5538	20.0566	20.4493	15.5831	20.9692	20.5079	21.3992	20.3285	19.8215	20.3568	20.9403	20.6924	20.8758	20.7743	20.7162	21.1169	21.0251	21.1064	20.9493	20.8383	20.7648	20.8547	20.7278	20.9429	21.1347										0.0255918	-0.0242036
E9Q317;O55128;D3Z2N9;D3YY73	Histone deacetylase complex subunit SAP18	Gm10094;Sap18	16.4978	15.5668	17.7008	19.5327	19.9025	20.0982	19.005	19.9582	19.4091	19.2201	19.5714	19.1302	18.9232	19.9744	15.6709	18.9506	20.2066	20.1743	15.7574	16.1055	16.0213	18.6813	19.2246	19.6682	18.0911	18.996	19.0204	18.731	18.8817	18.9441	18.4535	19.4073	19.2628	19.0042	19.318	19.457										0.528931	-0.387038
D3YYI8;O09106;P70288;Q8BQ10;E9PXS3;Q3UM33;O88895	Histone deacetylase;Histone deacetylase 1;Histone deacetylase 2	Gm10093;Hdac1;Hdac2	16.7085	16.5373	18.8887	20.2206	19.4418	19.2675	19.9247	19.7617	19.5378	19.9596	19.4275	16.2773	19.8908	19.4776	15.9789	19.6235	19.4396	19.5493	16.2867	16.801	16.1717	19.7287	19.8024	19.1213	19.6838	20.1281	19.15	19.8167	19.575	19.4109	19.1224	19.694	18.939	19.3499	19.3834	18.9835										0.1134	0.0980727
Q91V55;D3YYM6;P97461	40S ribosomal protein S5;40S ribosomal protein S5, N-terminally processed	Rps5	15.7488	19.8801	21.5378	19.9923	19.8234	21.2497	19.9598	19.7449	20.9114	20.1116	19.9277	21.5789	19.9058	19.9652	20.0823	20.9655	20.0841	21.786	21.2729	20.8464	20.3631	19.8638	20.5142	20.6393	20.333	20.3198	20.5267	20.35	20.428	20.5262	20.2583	20.5225	20.621	20.7331	20.5888	20.6431										0.0928756	-0.149747
D3YYT1;Q922P9	Putative oxidoreductase GLYR1	Glyr1	16.3243	15.4005	15.7376	20.2294	20.2075	19.86	20.2958	20.4778	20.3548	20.2446	20.1965	19.0704	20.1267	19.865	22.3437	19.662	20.1769	19.7908	16.2054	16.3328	16.1231	19.7316	19.956	20.0332	19.7983	20.2407	19.9425	20.3361	19.2428	18.9246	18.6994	18.9563	19.5798	19.1005	19.8176	19.1414										0.991094	0.277174
Q91V81-2;D3YYW8;Q91V81	RNA-binding protein 42	Rbm42	15.9399	16.0289	15.3336	20.2538	20.2817	20.4032	20.4601	20.6516	20.3026	20.9367	20.6122	20.7493	20.8707	20.7709	21.702	20.6643	20.8864	20.895	15.5192	16.9309	16.8541	20.7393	20.7935	20.9961	20.7538	20.6023	21.1323	20.8837	20.8476	21.2466	21.1032	20.6158	21.3278	20.6849	21.0156	21.013										0.646166	0.158518
Q9CY66;Q9CY66-2;G5E8M6;Q9CY66-3;D3YZ09;F6SL78	H/ACA ribonucleoprotein complex subunit 1	Gar1	16.921	15.8606	16.3912	19.4133	19.6302	19.3247	19.1417	19.657	18.9311	19.4481	19.1782	17.1365	19.0837	19.2274	16.3797	19.1211	19.395	19.0353	16.0456	17.2293	16.3426	19.658	19.4743	18.6206	19.0372	19.2776	18.8785	19.1245	19.0691	18.9396	19.3011	19.1363	18.9293	16.2816	19.304	18.592										0.382552	-0.212813
Q64213;Q64213-3;D3YZD0;D3YZC9;E9Q4Q2;Q64213-2;D3YVH4;F8WHF9	Splicing factor 1	Sf1	17.1784	16.0004	16.5087	16.2602	18.1972	19.1528	17.8534	18.1642	18.7811	16.7249	15.6953	18.0642	17.4981	16.3465	16.8217	16.0285	17.9822	18.6789	16.2009	16.8671	16.0695	15.813	17.8398	15.7699	16.1241	18.1457	18.3765	16.2188	17.826	18.5157	16.1981	17.9953	18.5394	15.557	17.7849	18.2022										0.167233	0.396179
Q9JIF0;F8WH01;Q80WV6;Q9JIF0-2;Q3TPF5;Q9JIF0-3;D3Z0A2;D3Z3N0;Q9CX58	Protein arginine N-methyltransferase 1	Prmt1	17.1855	16.2112	17.3369	21.4651	22.1731	22.5857	21.2011	21.7002	22.4862	21.57	21.9511	22.1352	21.5532	22.1118	22.6669	21.3289	22.1376	22.2966	15.7566	16.0971	16.1983	21.3862	21.8642	22.5334	21.0009	21.3481	22.3316	21.3153	21.7901	22.4555	21.2723	21.2984	22.3459	21.3641	21.6225	21.1174										0.218432	-0.278788
D3Z0K6		Rsbn1l	15.8996	16.2223	16.2424	21.3315	20.922	20.2716	21.2512	21.0585	20.5951	21.1913	21.1714	19.574	21.0617	20.9237	21.5459	20.9572	20.8899	19.2681	16.5534	16.1	15.9634	20.9697	20.9695	20.2421	21.0065	20.8722	20.3612	20.8498	20.9224	20.1652	20.7966	20.7409	19.9438	20.7404	20.7751	19.6299										0.127158	0.126565
D3Z0M9		Ddx23	16.4841	16.0015	18.1794	21.4275	21.602	21.4768	21.0722	21.1248	21.2791	22.2061	22.2867	21.985	22.4132	22.6376	24.0093	22.3397	22.9211	22.2335	16.2399	17.0171	16.3729	21.4346	21.2426	21.3047	21.0088	20.8208	20.9319	21.7137	22.105	21.7376	22.0884	22.2383	22.0405	22.0842	22.3071	21.8896										1.87824	-0.34339
Q99PU8-3;Q99PU8;Q99PU8-2;D3Z2J3;F7CEU6;D3Z1G8;D3YXL7	Putative ATP-dependent RNA helicase DHX30	Dhx30	15.3665	15.3596	16.2357	19.4057	19.6573	19.4041	19.2348	19.6601	19.3476	19.5136	19.2704	18.5261	19.3259	19.2694	21.7598	19.2385	19.4211	19.3974	16.6133	16.8294	15.6583	19.3546	19.3924	19.3895	19.3694	19.0039	19.1283	19.0493	19.1608	19.5431	19.2882	19.0194	19.4402	18.7427	19.4267	18.9305										0.187535	-0.0748399
F8VQL2;D3Z3R2;Q6ZWZ7;Q9CPR4;F6VWT4;B2RY53;F8VQM6;F6YKV1	60S ribosomal protein L17	Rpl17-ps3;Gm10268;Rpl17;Gm10362	17.2429	20.5076	22.4007	22.9916	22.5721	22.6664	22.9634	22.7921	22.5297	22.9188	22.8492	22.891	22.8621	22.7003	23.5812	22.9608	22.1557	22.5591	20.8433	20.7571	21.2702	23.5695	23.1376	23.0712	23.4645	23.0592	23.0675	23.3665	23.0528	22.9313	23.232	23.0971	23.1501	22.9607	22.9948	22.9494										0.0347909	0.0184174
E9QKG5;D3Z3U3;Q3TLH4-2;Q3TLH4;D3Z7M2;Q3TLH4-5;Q3TLH4-3	Protein PRRC2C	Prrc2c	16.9657	16.086	17.7932	20.9054	20.4931	20.1978	21.0318	20.6473	20.4917	20.9136	20.8568	19.6539	20.578	20.4985	18.4408	20.6368	20.7632	19.7178	16.1377	17.9776	16.6828	20.5108	20.5389	19.8142	20.8759	20.6962	20.089	20.6568	21.1221	20.025	20.5538	20.7737	19.7212	20.8231	20.6546	19.8062										0.298337	0.191481
Q99N95;D3Z456;F6W7C7	39S ribosomal protein L3, mitochondrial	Mrpl3	16.6223	16.0575	16.0242	16.7478	16.2917	15.8261	18.5382	18.5593	15.3491	17.9977	17.8155	16.8549	17.7744	18.0633	16.0251	17.919	17.6155	16.5341	16.0045	16.2802	15.8674	16.3911	15.8865	16.0332	18.9502	18.8167	16.0182	19.3877	18.4976	18.2606	18.2516	18.0765	18.0138	18.1417	16.7207	15.952						+	+		+	0.47033	1.19368
O88939;O88939-2;D3Z4C3;D3YVF8;D3YZI8	Zinc finger and BTB domain-containing protein 7A	Zbtb7a	15.6772	16.5273	15.9884	19.9485	19.5921	19.1965	20.0961	20.0316	19.4995	20.3347	20.0177	16.3758	20.0759	19.7708	21.1238	19.684	19.6746	19.3007	14.8196	15.6107	16.4287	20.2797	20.063	19.0845	20.0946	20.262	19.9555	20.3708	20.1685	19.5344	20.1867	19.9363	19.5374	19.9231	19.8158	19.073										0.442528	0.296717
D3Z4H3;Q9D1R9;D3YZW2;D3YWC0	60S ribosomal protein L34	Gm10154;Rpl34;Gm6404;Gm2178	16.8135	19.9728	20.9286	18.6884	18.6578	19.7076	16.1399	18.9727	20.0292	15.9049	19.2279	20.6055	18.8387	19.0508	16.4713	19.7486	18.9763	20.518	20.6012	19.4329	19.8864	18.6667	19.1591	19.8146	16.8057	19.2264	19.4393	16.9679	19.7588	19.5315	18.7844	19.4828	20.1244	18.7159	19.6633	20.3367										0.203024	-0.637363
P52912;D3Z4H6;D3YY02	Nucleolysin TIA-1	Tia1	15.2746	17.3598	17.3526	16.4945	18.6932	16.3367	18.7449	18.9574	19.4399	18.9156	19.0776	19.6652	19.6788	18.8746	14.992	18.8325	18.9431	18.6676	15.7865	16.2854	16.8262	16.4947	16.7456	18.5542	20.1466	19.1633	19.6244	19.1751	18.6761	18.9481	19.616	19.2624	19.0465	20.2117	19.4396	16.0332										1.11775	1.87259
D3Z4V2;Q9D824;Q9D824-2;Q9D824-3;D3Z3F1;D3Z619;Q9D824-4	Pre-mRNA 3-end-processing factor FIP1	Fip1l1	16.8443	15.7863	16.1268	24.1896	23.9616	23.5789	23.9481	23.6743	23.4986	23.8422	23.3786	22.7152	23.6667	23.3652	24.5323	23.0343	22.9785	22.6259	16.4875	16.4541	15.5738	23.8616	23.5873	23.6376	23.4955	23.0788	23.0802	23.4198	23.295	22.9224	23.2994	23.0061	23.0142	23.0257	22.8854	22.2668										0.38685	-0.203015
D3Z5I1;Q3UPF5;Q3UPF5-2;G3X9X5	Zinc finger CCCH-type antiviral protein 1	Zc3hav1	15.6822	16.2021	16.4116	24.7762	24.5068	24.0556	24.7471	24.7042	24.3213	25.1288	24.8698	23.6061	24.9529	24.7128	24.5999	24.7786	24.6627	23.986	16.2432	15.8764	15.7444	24.9157	24.7032	24.4873	24.9543	24.7533	24.5312	25.1898	25.0114	24.505	25.1398	24.7987	24.6091	24.9904	24.8485	23.8075										0.226319	0.144662
D3Z6C3;P97351;D3Z7W7	40S ribosomal protein S3a	Gm10119;Rps3a;Gm9000	21.9474	22.6688	23.4338	23.8952	23.7674	23.9649	23.6296	23.6958	23.9202	23.9364	23.8823	24.972	23.7752	23.7027	22.5762	23.9933	23.7012	24.2136	22.5844	22.1809	22.9009	24.4511	24.4856	24.5633	24.4032	24.5329	24.5341	24.2859	24.5668	24.4485	24.3588	24.3904	24.2159	24.0545	24.3452	24.6522										0.532887	-0.127291
Q03265;D3Z6F5	ATP synthase subunit alpha, mitochondrial;ATP synthase subunit alpha	Atp5a1	15.7162	20.0029	20.179	17.0592	18.2881	18.7892	16.4118	18.5485	19.355	18.2282	18.0438	18.7107	18.5742	17.7919	15.1918	17.9519	18.3116	19.1665	20.4307	19.8936	19.7671	17.9316	17.9605	18.5375	18.8949	18.1122	18.8886	18.8171	18.2336	16.7133	18.5577	18.0768	16.987	19.1237	18.1461	19.1465										0.0195018	0.0596104
P35922;Q6AXB7;P35922-2;E9QNF5;P35922-7;D3Z6U8;E9QAT0;P35922-3;P35922-8;P35922-9	Fragile X mental retardation protein 1 homolog	Fmr1	16.6841	16.1892	17.3573	16.3993	16.6854	16.9926	16.4941	15.3629	16.9415	16.6158	15.8421	17.169	16.7717	17.4986	16.3714	16.9744	16.0961	15.1851	16.6029	16.1745	16.043	16.3696	16.518	16.3632	16.1437	16.3384	16.584	16.1483	17.488	16.114	15.9923	15.8788	16.3197	16.761	17.3041	16.203										0.354622	-0.426265
D3Z722;D3Z5R8;F6Q5Z8;F8VQH5;Q9CZX8;D3YUG3;D3YUT3;F8VQL3	40S ribosomal protein S19	Rps19;Rps19-ps1;Rps19-ps4	20.8782	20.8671	21.4686	20.1192	20.3272	21.0174	20.2816	19.9893	20.7906	20.2049	20.2575	21.6979	20.1306	20.1093	16.2987	21.3554	20.4022	21.3457	20.6441	19.9426	20.2816	20.9021	20.7215	21.0507	20.7738	20.442	20.9913	20.5436	20.9855	21.2098	20.8402	20.6533	21.1196	20.8944	20.8416	21.2348										0.138283	-0.13411
Q5BLK4;E9PUA2	Terminal uridylyltransferase 7	Zcchc6	16.2245	15.9854	15.1288	23.5884	23.36	22.7667	23.6912	23.7256	23.3569	23.7747	23.7462	21.8352	23.7169	23.631	23.4851	23.529	23.541	22.6742	16.6851	16.4309	16.476	23.5177	23.4414	23.0584	23.5002	23.6332	23.4271	23.5807	23.6806	23.2911	23.5661	23.4909	23.2651	23.3606	23.5087	22.3236										0.578754	0.352827
E9PUQ7;Q3UYU2;E9QA27;Q8BNV1;F6ZHN3;F6SY41	tRNA (uracil-5-)-methyltransferase homolog A	Trmt2a	15.791	15.513	16.0787	21.2456	21.0766	20.3559	21.2065	21.5671	20.8666	21.5397	21.0929	19.6062	21.2529	20.9886	16.5437	21.0109	20.9562	20.5089	15.6541	16.6771	16.1006	21.0657	20.5553	21.0057	21.5227	21.2765	20.8628	21.5559	21.1359	20.5802	21.0013	20.4136	20.7156	20.9616	20.8171	19.8848										0.399642	0.320704
Q3U1G5;E9PUT3	Interferon-stimulated 20 kDa exonuclease-like 2	Isg20l2	15.946	16.442	17.2868	20.0313	19.9744	20.345	19.9641	20.279	20.2921	20.017	20.0806	16.473	19.9911	19.7721	22.3904	19.8402	19.599	19.6814	15.6213	15.3834	16.1534	19.7948	20.6232	20.617	19.9621	20.247	20.4418	19.7377	20.045	20.0787	19.9095	19.9139	20.1386	19.8097	19.8269	16.4205										0.145207	0.0615215
E9PUU4;Q8BX17;F7CKD6	Gem-associated protein 5	Gemin5	15.4082	16.1654	16.1461	23.8359	23.7526	23.3068	24.0368	24.0765	23.773	24.7406	24.6465	26.2617	26.4877	26.3365	25.3071	26.4004	26.4355	25.5637	16.0128	17.0852	16.2325	24.4463	24.125	23.6983	24.524	24.2844	23.976	24.699	24.8251	24.1466	26.3801	26.2846	25.8474	26.4193	26.6588	25.8761			+						+	0.80463	0.330402
Q8VC70;E9PV56;E9Q7G6	RNA-binding motif, single-stranded-interacting protein 2	Rbms2	16.3455	17.2077	18.0122	23.0189	22.5948	22.4084	22.5871	22.6137	22.292	22.9475	22.6136	22.1643	22.7991	22.6035	21.1763	22.7239	22.6604	22.1481	16.5693	15.9577	16.4323	23.1492	22.8355	22.5979	23.1777	22.675	22.4614	23.3564	23.1054	22.7266	23.2891	22.9307	22.8023	23.2467	23.0481	22.4085										0.352661	-0.176465
E9PVC5;E9Q770		Eif4g1	16.8212	15.9714	18.2107	16.3696	15.9694	16.5287	16.6409	16.5121	16.9741	17.3422	17.7058	22.5349	22.5372	22.0618	23.1076	23.6527	23.2887	22.3024	15.8838	15.8258	17.1891	16.0191	17.5402	16.8136	16.4282	16.2775	17.6491	15.2679	17.6405	16.9077	22.1341	21.5787	21.0776	23.1746	22.965	22.0526			+	+			+	+	+	0.907274	0.419785
P61979-2;P61979;E9PVM4;E9Q8D6;P61979-3;D3YWG1;D3Z5X4	Heterogeneous nuclear ribonucleoprotein K	Hnrnpk;Gm7964	24.8292	16.2187	22.3045	20.8924	21.6776	22.8028	21.6951	22.4918	23.2141	21.5724	22.0629	22.2084	21.5262	22.1505	23.1138	21.2214	21.9691	23.4548	21.2816	20.5345	21.233	21.2431	22.0241	22.8253	22.3487	22.8778	23.4334	22.0821	22.4609	23.3619	21.9692	22.3642	23.2815	21.7621	22.3041	22.3982										0.405533	0.676075
E9PVQ3;Q91WJ7;Q91WJ7-2;F6YR09;E9PZE9;E9Q106;E9Q5S6;E9Q8P1;E9Q1C3	SPATS2-like protein	Spats2l	16.0124	17.2257	16.4433	18.0102	17.58	17.6244	17.3631	18.1625	18.3546	17.8544	17.7535	16.2738	18.297	17.8197	16.5362	17.3446	17.5423	16.0918	16.1148	15.6601	17.1272	17.9064	17.5188	16.3708	18.0034	18.1215	18.1578	18.3897	18.0704	17.8318	17.6966	17.781	17.4524	17.5463	17.6591	15.604										0.266276	0.221839
E9PWH9;E9QAZ2;Q9CZM2;F8WI79;E9Q1X1;B8JKK2;D3Z0H4	Ribosomal protein L15;60S ribosomal protein L15	Gm4294;Gm10020;Rpl15;Rpl15-ps2;Gm8420	16.572	16.0416	20.7399	20.1722	20.7093	20.8474	19.7362	20.7762	20.6635	20.4207	20.0996	20.8423	19.9286	20.339	18.0497	20.7458	20.2228	20.3807	20.5366	19.6259	19.6277	19.9894	20.7965	19.9207	20.133	20.3761	20.2736	20.3794	20.3912	20.1312	20.285	20.6772	16.4513	19.8792	20.0851	20.5045										0.180466	-0.184315
Q8C0C7;E9PWY9;Q8BJG2;E9Q319;D6RIJ2	Phenylalanine--tRNA ligase alpha subunit	Farsa	15.8293	16.8401	18.063	19.1989	19.792	19.607	19.5121	19.5774	19.516	19.3897	19.624	19.7336	19.0094	19.4351	16.8018	19.2862	19.2762	19.1179	15.5491	15.9878	16.0386	19.958	19.8431	19.5347	19.5379	19.8442	19.9188	19.203	19.9296	19.5985	19.5791	20.0479	19.9237	19.5858	20.213	19.675										0.0047299	0.00254885
E9PX42;P16858;E9Q5U3;E9QAC7;E9Q9E5;D3YUV0;E9Q1S8;E9PX72;E9Q0E3;F6ZQM8;D3YYI5;E9PZL2;F8WJL5;D3YU05;D3Z1B7;E9PYX4;E9PZH9;E9Q1F8;D3Z0Z9;D3YV03;E9PX99;E9PZP4;E9QP42;Q64467;F6QXU4;F6UT49	Glyceraldehyde-3-phosphate dehydrogenase	Gm2606;Gapdh;Gm10358;Gm3839;Gm10481;Gm10291;Gm4609;Gm5559;Gm10293;Gm3222;Gm7293;Gm10327;Gm6316;Gm6981;Gm5507;Gm10566;Gm8055	22.864	22.93	23.6922	19.1839	20.7312	22.53	19.2577	20.1454	22.2901	19.4376	19.8877	22.9295	19.4395	20.1425	16.0207	20.0854	19.9995	23.3097	22.8192	23.3363	23.7556	19.5669	20.3923	22.3827	21.0005	20.1221	22.2472	20.9618	20.4852	22.0959	19.8992	21.0092	22.2246	21.6731	20.1051	21.9218										0.0661349	-0.250647
E9PXE7;P62281;D3Z3M6	40S ribosomal protein S11	Rps11;Gm9808	20.3165	22.394	23.5679	24.6626	24.5178	24.4151	24.6667	24.4354	24.5574	24.5618	24.672	25.0372	24.5863	24.3347	22.369	24.6326	24.4696	24.2851	22.5685	22.136	22.5865	25.0654	24.9022	24.6295	24.9527	24.9614	24.9743	24.8115	25.3082	24.7677	24.9862	25.0506	24.4619	24.7026	24.8881	24.5952										0.0764633	0.0213159
E9PXF7;D3Z6F0		Gm14446	16.5807	16.4613	15.1319	16.5047	16.7252	16.3181	18.2388	17.7891	16.3784	15.3716	16.422	15.9368	16.6793	16.299	17.4696	15.7965	16.0375	16.2147	16.5246	15.4796	16.0426	16.9258	15.9866	16.858	22.9782	22.825	21.8952	22.1446	21.6334	21.157	20.6009	20.7802	20.7326	19.4735	19.5975	17.1968					+	+	+		+	0.765758	0.952747
Q9D6S2;E9PXT4;Q9Z2F2;D3Z324;D3Z352;F6Y3A6	54 kDa 2-5-oligoadenylate synthase-like protein 2	Oasl2	16.6645	15.5387	19.0481	21.8434	21.4863	21.0712	21.8674	21.4818	21.2724	21.6471	21.3199	19.3019	21.5867	21.1653	23.2333	21.1012	21.1828	20.6523	16.5254	15.9802	16.8254	22.084	21.5678	21.5727	22.1876	21.909	21.4794	21.9109	21.6158	21.1994	21.5868	21.4569	21.3754	21.4573	21.0423	20.9674										0.0927033	0.0735772
E9PYB0;F7DBB3;F7CVJ5		Ahnak2	16.4263	16.0975	20.6351	16.0601	20.0606	19.9432	19.7502	19.878	19.7563	16.0098	18.8515	19.4727	15.9046	16.9942	16.3044	19.4281	18.8751	20.3771	20.7653	20.0603	21.8842	19.1941	19.7644	20.8487	20.3402	19.5138	20.5256	19.6016	19.5336	19.9493	19.2638	19.1576	20.4108	19.3628	19.6941	19.688										0.349364	1.10688
E9PYH8;Q60972;Q60973;A2AFI9;F6U539	Histone-binding protein RBBP4;Histone-binding protein RBBP7	Rbbp4;Rbbp7	16.0491	15.6197	17.8326	18.6436	18.2244	18.2189	18.9838	18.7852	18.8648	18.9012	18.4192	17.8659	18.4081	18.2701	16.9168	18.022	17.8381	18.9043	15.2005	15.5034	16.5728	18.7027	18.614	17.6776	19.3212	18.5828	18.2469	18.973	18.8341	18.1253	18.5226	18.0384	17.9281	17.8047	18.2169	17.5143										1.56083	0.515638
E9PYL9;Q9CXW4;D3Z3K1;A2BH06;D3YW69;E9Q0L4	60S ribosomal protein L11	Gm10036;Rpl11;Gm10288	21.3479	21.3781	22.345	21.2445	21.2235	22.1477	20.8699	21.2864	22.148	21.1817	21.3912	23.0212	20.8182	21.36	18.9822	21.7282	21.3652	22.4686	21.9293	21.5931	22.0643	21.6701	21.8503	21.8327	21.6731	21.8492	22.246	21.8177	22.1838	22.3998	21.6955	21.8437	21.8732	21.7501	21.9675	22.3732										0.0753358	-0.103792
E9PZ21;Q91W59-3		Rbms1	16.7434	16.7523	16.7615	20.5789	20.7343	20.7161	20.6989	20.5902	20.6826	20.9852	20.6532	20.3156	20.7194	20.5528	22.8221	20.5817	20.1805	20.6249	16.8327	16.277	16.6872	21.0395	20.7145	21.1722	20.7834	20.6411	20.9211	21.068	20.9255	20.5277	20.9728	20.6357	20.9501	20.4539	20.7077	20.4341										0.11725	-0.0191994
E9PZ51;G3UYX7;G3UZ88;G3UXV6;G3UY21;Q9R1B9;G3X909;G3UZW0;E9Q117;G3UWQ3	Slit homolog 2 protein;Slit homolog 2 protein N-product;Slit homolog 2 protein C-product	Slit2	16.18	16.2482	16.602	20.4593	19.9663	19.4786	20.4513	20.4136	20.1954	20.4869	20.2736	16.6966	20.1576	19.8472	20.7809	20.055	19.9065	19.7126	16.1769	15.4398	16.4976	19.4351	19.7354	19.163	19.8237	19.7298	19.8564	20.063	19.7153	19.3669	19.7498	19.3889	19.4695	19.2678	19.4943	18.5481										0.584489	0.385345
F7BGY9;E9PZM7;A6H619;A6H619-2;F7ANA1;F6WXS6		Scaf11	16.2102	16.2524	15.6287	22.0792	22.0418	21.5915	22.322	22.5846	21.9052	22.3008	22.3519	21.5357	22.3073	22.4617	19.0668	22.1624	22.4069	21.3224	15.6663	16.2377	16.7059	22.6226	22.6611	21.8907	22.8253	23.1336	22.6216	22.6569	23.0022	22.4424	22.7149	23.0047	22.2441	22.6622	22.8139	22.066										0.657343	0.366416
E9Q057;Q8QZY9	Splicing factor 3B subunit 4	Gm7935;Sf3b4	15.6067	15.9913	16.789	18.3245	18.463	18.1391	16.9464	18.2312	17.4124	17.5045	17.8429	17.1993	17.2261	18.0197	15.5687	17.6637	17.5391	17.0365	16.4822	16.4401	15.6303	18.6077	18.2222	17.6448	16.1313	16.184	16.6069	17.2379	17.6587	17.2136	17.6182	17.9852	16.4435	17.8306	15.22	15.9649										0.941127	-0.778852
P63089;Q3UZI5;E9Q0L0;F8WI40	Pleiotrophin	Ptn	15.7215	15.8846	16.1491	18.8767	18.1681	17.0635	17.6452	18.0722	15.7522	18.0023	17.2823	19.2703	16.5988	17.1614	15.5527	17.4822	16.9291	16.7016	16.4818	16.8922	15.456	17.0612	17.3626	15.2387	17.0394	16.6351	15.7653	16.8456	17.3908	15.5742	16.8534	17.0056	16.0402	17.5561	17.6177	15.0622										0.423121	-0.879546
E9QNJ0;Q8BP67;E9Q132;F6RSK3	60S ribosomal protein L24	Rpl24	21.1615	21.0892	21.9948	22.0624	21.7047	22.1001	21.898	21.7967	22.3012	21.8642	22.0019	22.6744	21.9562	21.7279	21.3024	22.1259	21.523	22.3277	21.2886	20.63	21.5404	22.1425	22.0144	22.186	22.2695	22.0916	22.2055	22.4471	22.3393	21.984	21.9977	22.0235	21.9573	21.7883	21.8663	21.67										0.0757886	0.0429045
Q8BGJ9;E9Q1I7;E9Q5Y2;E9Q5J3;E9PUZ3;E9PXR5;E9PWA1;F8WH71;E9Q3S9	Splicing factor U2AF 26 kDa subunit	U2af1l4	16.3196	15.1634	16.2934	22.3543	21.6843	21.5208	22.007	21.9699	21.9138	22.0842	21.7914	21.1928	22.335	22.0575	21.9285	21.91	22.0009	21.4763	16.3792	17.4257	16.8848	21.7958	21.8525	21.8461	21.9936	21.7457	21.8665	21.9461	21.8976	21.7461	21.9083	22.1136	21.8139	22.0123	21.8442	21.5925										0.161853	0.110437
O35344;E9Q1R3	Importin subunit alpha-3	Kpna3	15.5401	17.2739	16.0911	15.3995	15.7276	16.4033	15.6359	15.6839	16.4304	16.619	17.9459	19.8876	19.4621	20.0028	16.1242	19.253	19.9594	19.8261	16.3767	14.9486	16.3617	16.5264	16.5931	16.488	16.0895	16.174	15.6944	16.3432	17.009	18.7008	19.3205	19.8404	20.1657	19.7143	19.9535	19.8845				+			+	+	+	0.0651111	0.073252
Q3U2X6;E9Q211;Q9WTY1	Programmed cell death protein 7	Pdcd7	16.4666	15.5045	15.5337	19.2698	19.2768	16.5333	18.3351	18.9049	19.4557	18.8341	19.3077	15.5594	18.7281	18.816	21.6272	18.1883	18.6575	18.7768	15.7206	15.963	16.161	16.1537	18.773	15.9034	16.3454	15.6395	16.8763	16.5142	16.1225	15.4052	16.5992	17.3725	16.7504	18.3004	14.6588	16.6086										0.216138	0.538591
Q6ZPL9;E9Q9T6;E9Q2P8	ATP-dependent RNA helicase DDX55	Ddx55	16.1145	16.0708	16.4968	19.1592	18.6199	17.9567	19.3451	18.6322	18.3558	19.0356	18.5048	17.1611	19.2993	18.6316	20.6979	18.8147	18.4828	18.1165	14.7324	16.1247	16.658	18.9278	18.5438	18.4726	19.5559	18.5658	18.4893	19.0383	18.6647	18.3206	18.7014	18.3672	18.3173	19.0741	18.4926	17.9289										0.164392	0.199062
Q8CG47;E9Q2X6;Q3U763	Structural maintenance of chromosomes protein 4;Structural maintenance of chromosomes protein	Smc4	15.8601	15.9224	16.7862	17.629	17.6539	16.8956	17.7736	16.6843	16.0259	17.5784	17.672	17.122	17.368	15.8233	16.0197	14.9291	15.6463	16.2795	17.1988	16.694	16.3848	17.3872	15.6007	16.3177	18.106	17.9396	17.6063	17.7202	15.589	15.7112	17.5413	18.1143	15.8831	18.0376	18.2412	16.1298										0.425299	-0.564852
E9Q3B5;P62876	DNA-directed RNA polymerases I, II, and III subunit RPABC5	Gm10774;Polr2l	16.9353	16.6556	15.8113	16.5478	18.5406	16.2294	15.3068	18.7896	18.3139	18.6419	18.4893	18.0586	18.3817	15.5766	16.0416	18.0995	18.4422	15.9016	15.8055	16.1986	15.3194	18.8909	18.6334	18.5659	18.4776	18.6061	18.361	18.3915	15.8827	18.444	18.5062	18.2621	18.3583	18.4509	17.1046	18.5012										0.0998865	0.364196
E9Q3T3		Kif14	16.8974	16.5879	15.958	16.8707	17.5088	16.5436	19.2795	19.084	18.3124	17.5553	18.0338	16.4689	16.5714	17.0918	16.0213	15.6281	16.2293	16.1758	15.522	16.1781	16.5927	16.2467	16.2149	16.5052	18.6838	18.5255	17.9164	16.4819	15.9324	15.6635	16.7467	16.02	15.4056	15.8908	15.9953	16.4716										2.02656	1.91761
P62849;Q9D7P1;E9Q3V8;P62849-3;P62849-2	40S ribosomal protein S24	Rps24	15.7997	21.6075	22.3871	23.5311	23.4368	23.322	23.5127	23.5248	23.4576	23.7503	23.3786	24.2188	23.6827	23.4919	24.6902	23.5105	23.1736	23.1371	21.9301	21.4858	22.3991	24.3941	23.9384	24.2488	24.3301	23.9511	24.0828	24.1807	24.099	24.0255	24.0757	23.7998	24.0362	23.7573	23.7443	24.0976										0.462465	0.0684032
E9Q3X0;Q9EQK5;D3Z2N7	Major vault protein	Mvp	16.8878	16.0948	22.0933	16.5041	16.1095	19.7181	17.6037	16.6887	19.862	15.9548	16.129	18.9953	16.393	16.3616	16.026	15.452	16.125	19.285	19.1214	21.5328	24.1115	15.577	16.2144	21.1525	16.0549	16.3926	20.4219	16.556	15.8438	20.427	16.6791	16.073	20.9742	15.6888	16.0254	19.4032										0.153194	0.607586
P62305;E9Q4F4;E9Q0W8	Small nuclear ribonucleoprotein E	Snrpe	15.1081	15.6912	16.401	16.1263	16.7254	15.6122	16.0138	16.4051	16.1031	19.7103	16.1921	20.5629	21.5045	21.3167	22.3767	21.2615	20.8092	20.1328	16.9168	16.3848	16.2399	17.221	16.0037	16.6641	15.8732	19.1991	16.3749	15.742	16.4652	16.5643	20.897	20.0975	20.467	20.476	20.8321	20.314			+	+			+	+	+	0.0188154	0.0193911
E9Q4Z2		Acacb	16.4549	17.0406	16.4929	23.0428	23.6725	23.8261	16.1654	23.5605	23.731	15.6882	23.0976	16.8377	22.961	24.3529	25.0611	22.5336	24.3382	23.5813	16.5843	22.585	26.5474	23.4174	23.3935	23.911	22.9562	23.5213	23.9802	23.5413	15.8379	24.0179	23.5946	23.4706	24.4528	23.6216	23.169	25.1647										0.398729	-2.3615
E9Q555;F7A6H4;F6QHV1	E3 ubiquitin-protein ligase RNF213	Rnf213	16.5602	16.0606	20.398	16.8342	19.5249	19.9218	18.9809	19.3948	20.2791	18.9741	19.3464	19.8209	18.7286	19.3649	19.6979	19.4991	19.1222	20.3342	20.8603	20.5667	21.0791	20.1136	20.2578	20.8282	20.406	20.2142	20.7977	20.4998	20.4645	21.4972	20.0281	20.2264	20.8481	20.4023	20.1749	20.7004										0.309673	0.791341
E9Q557;E9PZW0	Desmoplakin	Dsp	21.0233	20.6407	21.3353	15.7922	20.3836	17.6582	19.0888	16.9933	18.1011	17.1258	20.3566	18.6078	18.2213	18.345	16.5633	19.8883	15.6699	16.5716	14.7073	23.5194	21.8774	19.8739	20.8581	19.1079	18.9106	15.853	19.3857	16.4363	15.1584	19.3741	19.1569	19.4719	18.6082	20.0881	16.4465	19.3109										0.0266694	0.116426
E9Q616;F7BRM2;E9Q1H8;G5E8I9;Q8R2L7;G5E8K8		Ahnak	21.1984	22.4123	23.2738	19.7086	20.3697	21.5292	20.2344	19.4412	21.4901	19.813	19.9752	21.788	19.8059	19.621	22.4698	21.0715	20.0347	22.2003	23.9044	23.6236	24.6754	20.2006	20.6645	22.1897	21.3522	19.868	22.0062	20.9256	21.074	22.1047	20.9132	21.0483	22.1466	21.4398	20.279	21.2668										0.0641015	-0.147275
Q6NZN0;Q6NZN0-2;Q6NZN0-4;Q6NZN0-3;E9Q640;Q6NZN0-5;E9PYZ7;E9PUF4	RNA-binding protein 26	Rbm26	15.9844	15.5442	16.4322	19.0222	19.6074	18.9377	19.5832	20.0759	20.0031	18.8111	19.3664	18.4529	18.55	19.0989	16.0469	18.7025	19.2502	19.0265	15.8652	17.0985	15.9087	19.8702	19.9165	19.8287	20.1572	20.4811	20.6122	20.1721	20.3635	19.9012	19.701	19.8079	19.155	19.9269	19.9572	18.93										1.25759	0.698267
E9Q6E5;Q8BV04;B7ZNC5;F7B0U9;F6TN80;F6X2U6		Srsf11	16.8134	16.1874	16.5336	25.0819	25.422	25.1583	25.1944	25.4237	25.2687	25.2374	25.5124	24.7222	25.2773	25.5996	25.1635	25.0561	25.6697	24.9369	16.5161	16.3372	16.3593	25.1405	25.2323	25.17	25.2468	25.4432	25.4556	25.3541	25.3922	25.3534	25.2976	25.4344	25.4281	25.2658	25.2692	25.0753										0.239468	0.074873
E9QKH0;E9Q6L0;E9QNY9;Q80TV8;Q80TV8-2	CLIP-associating protein 1	Clasp1	16.6414	17.2465	17.7407	18.9413	18.9593	18.9197	19.4043	19.557	19.8224	19.4753	19.5901	16.2821	18.6278	18.9782	16.2222	18.701	18.9544	18.6919	15.8019	16.7194	15.9989	19.333	19.5955	18.6259	20.4363	19.7626	19.9298	20.007	20.1283	19.6763	19.1804	19.5635	19.2721	19.6176	19.6323	18.7337										2.2254	0.654451
E9Q7G0;E9QAZ0		Numa1	16.2624	16.1577	20.9065	22.2357	21.7019	21.9296	22.2961	21.9717	22.3149	22.0319	21.9181	20.692	21.5684	21.7056	20.6925	21.6104	21.5792	22.1353	16.6196	15.9533	15.6799	21.5821	21.4608	21.4086	21.8328	21.8812	21.9469	21.5497	21.7991	21.4097	21.3876	21.3867	21.0571	21.3284	21.2831	20.5915										0.554286	0.23849
E9Q7N8		Zfp346	16.4061	14.957	15.6309	23.9945	23.5676	23.2791	23.6709	23.5696	23.0262	23.8	23.3739	22.759	23.8051	23.6553	23.0309	23.5626	23.6605	23.1607	16.4286	16.057	15.6772	23.8064	23.7944	23.2905	23.4521	23.6509	23.2354	23.578	23.462	23.4679	23.6365	23.7176	23.3173	23.592	23.5035	23.4843										0.265023	-0.191478
E9Q837;Q00547;Q00547-2	Hyaluronan mediated motility receptor	Hmmr	16.053	16.301	16.5659	19.6684	18.9715	18.4122	19.808	19.6481	19.4084	19.6919	19.5967	16.0181	19.5726	18.8794	15.4781	19.1713	18.8695	17.6941	17.4778	16.7544	16.3568	19.6198	18.5355	18.6539	19.3839	19.1864	18.9039	19.006	18.8465	18.3974	19.4656	18.564	16.9214	18.4241	18.7523	16.4762										0.724817	0.604106
Q6NZL1;E9Q8C3		Dhx37	16.2611	16.2532	16.5901	19.4932	19.0941	18.6585	19.4014	19.4184	18.9809	19.6502	19.495	16.2756	19.2252	19.1415	21.6239	19.3119	19.2438	18.1022	15.9767	16.7123	16.3564	18.8841	19.1246	18.6654	19.0969	19.1486	18.6894	19.1305	19.5227	18.5511	19.0086	19.7407	18.5017	18.9536	18.9372	16.308										0.263244	0.184931
G5E924;E9Q8W8;Q8R081;G3UY38;G3UY56;G3UYY3	Heterogeneous nuclear ribonucleoprotein L	Hnrnpl	15.7432	15.971	22.4865	23.2241	23.7124	23.9479	22.5309	22.6171	23.5405	22.4512	22.8578	23.492	22.3875	22.8219	22.5807	22.1146	22.8493	23.9032	16.2024	17.4287	19.7267	23.2144	23.606	23.7125	22.3083	22.6665	23.0292	22.7374	23.1033	23.2126	22.4779	22.8189	23.0818	22.473	22.8193	22.7192										0.880748	-0.731983
F7CZ20;E9Q975;Q62093	Serine/arginine-rich splicing factor 2	Srsf2	16.4979	15.5064	16.0034	17.2739	21.0973	21.3026	20.7177	20.7666	21.6471	20.5421	20.7182	20.8451	20.5117	20.6433	19.8268	20.8764	20.8057	21.3833	20.5383	16.2499	15.8559	20.4109	20.4689	21.262	20.9481	20.5302	21.3797	20.5784	20.4034	21.4029	20.5036	20.5559	21.7924	20.7149	20.6692	20.9489										0.356951	1.15258
E9Q9B0;O35071	Kinesin-like protein KIF1C	Kif1c	16.6636	15.7097	15.8268	16.4643	16.8781	15.8336	17.249	17.3437	17.4152	17.0164	17.5983	16.1541	16.7914	16.04	16.7737	17.0746	16.929	17.2634	17.8519	15.97	15.8234	15.4738	16.9367	17.2542	15.9292	17.4878	17.0008	16.7499	17.3875	17.551	16.5075	15.8615	16.836	16.8357	15.9072	16.4307										1.42844	0.943937
Q9JIX8;E9Q9R4;Q9JIX8-4;F6RJ39;B8JJ91;Q9JIX8-2;Q9JIX8-3;B8JJ92;Q52KR6;B8JJ90;F6Q8C0;B8JJ89	Apoptotic chromatin condensation inducer in the nucleus	Acin1	15.9939	16.477	18.8928	20.4702	21.0665	21.2842	19.9386	20.4836	21.0085	20.2655	20.6295	20.4557	20.293	21.0958	19.6983	20.2259	21.2644	21.4414	16.4987	16.7993	16.0539	20.2142	20.7551	21.0329	19.4814	20.1801	20.5798	20.1903	20.6688	20.6702	20.1297	20.6419	20.9939	20.318	20.8682	20.6739										0.517278	-0.463408
E9QA16;E9Q0M9;F6QLP8;F6ZAW1;E9Q9F3;F6RGN9		Cald1	15.7936	19.6567	24.582	16.5171	18.9656	23.4334	18.9835	18.9266	21.9424	17.6249	18.4771	26.6911	18.0929	18.7848	15.798	21.3546	19.1142	23.898	21.2199	22.3891	23.6746	15.9759	18.8061	22.4481	17.6613	19.0008	21.9334	18.3629	18.1378	21.9748	17.2335	17.8101	22.6594	18.0995	18.5506	24.8174										0.0473735	0.312152
E9QA30;P10107	Annexin;Annexin A1	Anxa1	16.3876	19.1081	19.5942	16.8594	19.5804	17.7471	15.7659	17.6215	15.3447	16.9169	16.3658	18.1122	16.7078	17.6536	15.4509	16.7809	16.9944	17.8732	21.2897	18.59	19.1817	15.9571	17.7565	18.2873	17.9986	18.6314	19.3923	17.4451	18.0901	15.4291	17.203	17.7052	19.423	17.4997	17.1994	16.1902										0.789208	-1.81833
E9QB02;Q68FL6;F6W0G8	Methionine--tRNA ligase, cytoplasmic	Mars	16.4537	16.4518	16.1251	18.0836	17.7144	17.3969	16.0281	15.4706	17.5276	17.8247	18.258	18.4428	17.8064	17.4967	15.7019	15.6837	18.4073	16.0699	16.3079	16.3799	16.4365	18.9645	18.9697	16.0886	19.3028	18.478	16.1324	20.0633	18.1522	15.6167	15.5395	18.0628	16.7852	18.8228	18.2121	16.1029										1.01025	-1.38954
E9QB05;Q08EB5;Q08EB6;E9Q8N5;Q8BRT1;B9EJA4;E9QQ37;Q8BRT1-5;Q8BSE7	CLIP-associating protein 2	Clasp2	15.7811	15.9422	16.4818	20.2259	20.3384	20.0989	20.5682	20.7628	20.9899	20.3468	20.6161	19.6735	20.3061	20.1561	21.5652	20.139	20.0708	19.911	16.331	15.9619	16.1996	20.3574	20.3474	20.124	21.0582	20.7558	21.1541	20.8621	20.8854	20.7458	20.5008	20.3678	20.203	20.1992	20.4215	19.1853										1.77183	0.552549
F8VQC7;E9QJY4;Q61595;E9QQ64;E9QQ65;Q61595-5;E9QMA4;E9QQ66;Q61595-11;Q61595-7;Q61595-10;Q61595-15;Q61595-9;Q61595-6;Q61595-3;Q61595-13;Q61595-8;Q61595-4;Q61595-14;Q61595-16;Q61595-12;Q61595-2	Kinectin	Ktn1	16.2976	16.4487	17.4856	21.1448	20.736	19.9425	20.8689	20.4407	20.0564	20.6803	20.4264	19.8865	20.3917	20.0277	16.2238	20.4397	19.8676	19.3997	15.3985	15.9752	16.493	21.1509	20.664	20.2913	21.0391	20.7376	20.2018	20.5077	20.4149	19.5983	20.4745	19.8508	19.3763	20.6095	20.3074	19.6509										0.132359	-0.152435
E9QKQ3;Q9Z2Q2;Q9Z2Q2-2;F6ZLH4;Q9Z2Q2-3;D3Z5V3	Protein C16orf88 homolog	2310008H09Rik;Tsg118	16.182	16.3047	15.6457	20.3503	19.7803	18.9777	20.2946	19.9007	19.2638	20.0445	20.0765	18.2628	19.8238	19.3335	16.9686	19.7281	19.3387	18.5709	16.6404	16.7904	16.5707	19.8424	19.7172	18.9046	19.512	19.699	19.0578	19.4624	19.4834	18.6817	19.4887	19.1483	18.8117	19.0657	19.2986	18.1207										0.0829192	0.116894
Q9D8S5;Q640L9;E9QKW3;O35326	Serine/arginine-rich splicing factor 5	Srsf5	16.7751	16.2392	19.1879	23.8336	23.9481	24.1349	24.0523	24.2478	24.3777	24.33	24.281	23.8149	24.2673	24.5236	26.1395	24.0874	24.3142	24.217	15.7879	16.3782	15.4215	24.1317	24.2313	24.3668	24.2031	24.2445	24.596	24.4639	24.338	24.3599	24.5485	24.1967	24.697	24.192	24.3859	24.2772										0.91859	0.253754
E9QL43;Q8CIC2;Q8CIC2-2	Nucleoporin-like protein 2	Nupl2	16.4154	15.385	15.7543	17.6313	17.7562	17.241	17.3584	17.4143	17.1841	17.441	17.2779	16.2005	17.5636	17.6459	15.7612	17.2198	17.1787	16.7541	16.5495	16.0962	16.8778	17.4018	17.3805	17.4292	15.8915	16.0855	16.2155	17.4202	16.1095	16.8798	17.0799	17.6307	17.6525	15.7119	17.2434	16.0238										0.588324	-0.223921
E9QMZ5;Q9QXS1-3		Plec	16.1393	16.0692	24.2348	16.6324	20.9818	22.6824	18.6485	15.5257	21.9213	22.4305	23.5159	22.3219	22.2463	23.2207	16.4218	20.8732	16.3861	24.478	20.584	22.4821	21.9581	22.4921	19.4119	20.1573	22.5865	23.1195	19.9645	16.5056	23.0319	20.2636	22.5869	16.1446	19.3092	20.7264	16.9706	21.7492										0.210378	-1.40037
P57776;Q80T06;Q91VK2;P57776-2;E9QN08;D3YZT9;D3YUQ9;D3YY68;D3Z7N2	Elongation factor 1-delta	Eef1d	16.4914	16.3091	18.9947	17.8347	18.0319	18.5642	18.1044	18.5097	18.757	17.9365	17.8277	19.1586	17.527	17.7655	15.8273	17.8556	17.6502	18.7579	16.4526	18.3812	19.681	18.6799	18.215	18.9758	18.8973	18.2949	18.9092	18.4991	18.2671	18.5925	18.0441	17.9311	18.8009	18.0003	17.7853	18.3069										0.469249	0.313466
E9QN31;Q922K7	Putative ribosomal RNA methyltransferase NOP2	Nop2	16.3142	15.9053	17.6449	18.5434	18.5465	18.7732	18.7844	18.7961	18.7809	18.6159	18.7675	17.8233	18.168	16.8781	16.0313	18.3198	18.2611	18.7976	16.1746	15.7324	17.0476	18.5531	18.0127	18.1714	18.3355	18.2163	18.2313	18.4515	18.8605	18.0612	18.2763	18.0125	17.8735	18.4045	18.3024	17.6029										1.02299	0.166086
F8WH44;Q9WV92-8;Q9WV92-2;Q9WV92;Q9WV92-3;Q9WV92-5;Q9WV92-4;Q9WV92-6;E9QN88;Q9WV92-7;E9PV52	Band 4.1-like protein 3	Epb4.1l3;Epb41l3	16.8335	16.9892	15.5196	21.1406	20.5919	20.2427	20.7454	20.6848	20.4174	21.0746	20.6858	20.4383	20.8201	20.6273	15.2423	20.6554	20.409	19.9621	15.6306	16.5796	16.4073	21.0521	20.5038	20.0635	20.3316	20.1466	19.8825	20.8743	20.5497	19.7883	20.7504	20.333	19.9007	20.2656	20.4138	19.9504										0.052209	-0.0425015
E9QNN1;O70133-2;O70133;O70133-3	ATP-dependent RNA helicase A	Dhx9	16.1196	16.5563	22.2868	25.4733	25.6374	25.5376	25.3475	25.8518	25.4528	25.6742	25.642	25.1738	25.6035	25.6466	25.2302	25.5208	25.6946	25.2585	16.1851	16.615	15.3907	25.2886	25.2709	25.2447	24.9531	25.3937	25.1903	25.3522	25.3166	25.4499	25.3028	25.59	25.4392	25.1673	25.5399	25.5015										0.00255555	0.00125821
E9QNZ2;Q7TPV2;Q7TPV2-2	E3 ubiquitin-protein ligase DZIP3	Dzip3	16.5493	16.8677	16.7693	20.1187	20.1691	20.5411	20.7971	21.0392	21.0536	20.9279	20.9531	20.62	20.8088	20.9075	21.8042	20.5833	20.7764	20.4098	16.5662	15.8629	16.2934	20.4421	20.2759	20.6449	20.5974	20.9925	21.19	20.506	20.6874	20.9712	20.6301	20.4465	20.9908	20.0967	20.7518	20.1248										1.92337	0.686965
E9QP00;Q6PFR5;Q3TAP5	Transformer-2 protein homolog alpha	Tra2a	16.9248	15.7779	18.1045	18.8623	19.7187	20.0647	18.6635	19.3888	19.8962	19.3944	19.4566	19.7552	19.5292	19.8438	19.5137	19.2717	19.984	20.2215	16.215	16.267	15.9421	18.9376	19.4	19.8032	19.3025	19.3761	20.0563	19.5244	19.5028	19.9284	19.7085	19.7212	20.4382	19.5228	19.7858	19.6511										0.174133	-0.232398
E9QPD7;G5E8R3;Q05920;E9PW11	Pyruvate carboxylase, mitochondrial	Pcx;Pc	31.3024	32.1101	29.9982	29.1874	28.9389	28.8439	28.8922	28.9039	28.6998	28.7541	28.8259	27.7201	28.9158	28.9617	28.7683	28.7717	29.0925	28.756	31.6865	31.5752	30.7864	28.7117	28.7206	28.6231	28.541	28.6696	28.4211	28.4418	28.4753	28.6061	28.5374	28.6553	28.6569	28.5464	28.4563	29.2748										0.577521	-0.158075
E9QQ56;E9PZW8;Q9QY06-2;Q9QY06;E9PWZ6;E9QKV6;Q9QY06-3	Unconventional myosin-IXb	Myo9b	16.1263	17.3074	16.6194	18.2025	18.4594	18.5517	18.6118	18.5639	19.0616	18.7983	19.0432	18.1769	18.6313	19.1981	20.4854	18.2643	18.746	18.6799	15.4704	15.4016	16.723	18.6863	18.8806	18.9508	19.5421	19.195	19.2432	19.1545	19.3932	18.5948	19.1404	18.9817	18.9561	18.7702	18.914	16.3474										0.833608	0.341234
F5H8M6;P62270;G3UZW2;D3YWV7;F6YVP7	40S ribosomal protein S18	Gm10260;Rps18;Gm5321	21.2897	20.976	22.3254	20.0431	20.2309	21.6549	19.99	20.0667	21.5365	19.9809	19.9604	22.2915	19.933	20.0595	20.0385	21.5763	20.1288	22.0834	21.5408	20.8309	21.1486	20.6208	20.776	21.3767	20.9579	20.6817	21.3349	20.9108	21.2122	21.1866	20.5202	20.9115	21.29	20.8213	20.7589	21.7615										0.0538918	-0.111923
Q9CWX9;F6QKD2	Probable ATP-dependent RNA helicase DDX47	Ddx47	16.4023	16.3358	16.5244	17.6685	17.9411	15.8735	17.959	17.6421	18.1403	15.5504	17.8847	16.329	17.6374	17.7151	15.7872	15.972	16.7932	17.5353	16.6492	15.6418	16.4401	17.7624	17.4133	17.2707	17.9034	16.5685	17.4778	18.1376	17.7375	17.4141	17.6019	16.704	17.4948	17.6948	17.4665	17.3802										0.493902	0.752778
P47915;F6QL70;G3UWG9;D3YTZ1;D3Z1N9;D3YU65;F6WZ54;F6YH22;F6VZG1;D3Z102	60S ribosomal protein L29	Rpl29;Gm17669;Gm5561;Rpl29-ps2;Gm10709;Gm3550;Rpl29-ps5;Gm5218	15.4692	19.8366	20.9765	19.5354	19.2438	20.701	18.8133	18.9961	20.5799	18.5666	19.2176	21.1737	18.527	19.4152	17.1289	20.0356	19.6201	20.5954	20.5883	20.2806	20.8993	19.4436	20.2979	20.065	19.2817	20.1482	20.1689	19.6682	20.2491	20.051	19.5523	20.1969	20.0015	19.7161	20.0859	20.5091										0.194947	-0.363602
F6R9D8;Q61584;Q61584-3;F6YLE3;Q61584-7;F8WHA2;Q61584-4;F8WH60;Q61584-6;Q61584-5;F7BNV1;Q61584-2	Fragile X mental retardation syndrome-related protein 1	Fxr1	15.5079	15.776	20.0262	19.3986	19.5686	20.0697	19.3366	19.3478	20.1444	19.6305	19.6479	20.2572	19.4658	19.5683	15.5786	20.0073	19.6931	20.5789	16.0356	15.46	15.7298	19.3035	19.3383	20.0321	19.6512	19.5485	20.152	19.9955	19.6558	20.0867	19.5358	19.3425	19.9123	19.3072	19.6562	19.8313										0.0726516	-0.069383
Q921F4;F6SB69;Q921F4-4	Heterogeneous nuclear ribonucleoprotein L-like	Hnrpll	15.2481	16.6929	16.1258	19.2946	20.0291	19.8279	19.6393	19.9344	20.1065	19.6646	19.9536	20.3686	19.719	20.0433	16.0348	19.3405	19.9536	19.6088	15.4559	16.2097	16.343	19.959	20.2347	20.1216	20.1734	20.3798	20.6076	20.411	20.6607	20.5795	19.9999	20.4605	20.1956	20.0909	20.1678	20.0094										0.273807	0.176195
F6TJZ4;P12970;D3Z3R0;D3YVE6;D3YXT4;D3YU93;F6U2H0;F6YI27;F6VBB8;F6TIC7;F6SSI5;F7AMA9	60S ribosomal protein L7a	Rpl7a;Gm16477;Rpl7a-ps10;Gm5619;Rpl7a-ps3;Rpl7a-ps5;Gm17415;Gm4978;Rpl7a-ps8	22.0196	21.7577	22.6825	22.496	22.4818	22.8721	22.1489	22.34	22.7247	22.1855	22.4889	22.9065	22.1363	22.4022	20.3094	22.7308	22.346	22.9699	21.8484	21.7665	21.9362	22.3099	22.444	22.5923	22.2869	22.5484	22.6673	22.3033	22.6328	22.6514	22.13	22.3979	22.4197	22.1913	22.5076	22.5951										0.427159	-0.212104
O88569;F6U106;O88569-2;O88569-3	Heterogeneous nuclear ribonucleoproteins A2/B1	Hnrnpa2b1	16.8017	16.0724	23.843	22.171	22.5976	23.9503	21.8904	22.3026	23.7326	22.035	22.2916	22.9828	21.9231	22.2802	21.0752	21.9573	22.3431	24.5673	16.3475	18.2918	19.5641	22.0533	22.4098	23.6046	21.9019	22.2032	23.3663	22.0511	22.4594	23.3615	21.9496	22.4001	23.3596	22.0759	22.3392	22.847										0.125008	-0.264392
F6XLC7;Q99K48;Q99K48-2;B1AXT0	Non-POU domain-containing octamer-binding protein	Nono	23.7034	16.6538	22.6583	24.038	24.4844	24.143	24.2297	24.2413	24.1973	24.0536	24.3477	23.2696	23.4651	23.7573	21.9798	23.5286	23.9234	23.6951	15.2489	18.7195	15.5738	24.0918	24.4127	24.1467	24.3287	24.5718	24.079	24.4871	24.584	24.0335	23.8859	24.065	23.3919	24.5218	24.3312	23.1164										0.00236155	0.000979106
F8WHL2;Q8CIE6;F6ZWD0;E9PZ47;F6XJN3	Coatomer subunit alpha;Xenin;Proxenin	Copa	16.3824	16.7898	17.6449	24.4514	24.7045	24.5967	24.3532	24.5523	24.4937	24.1451	24.3133	22.2945	24.2514	24.5629	25.0027	24.138	24.6882	24.5303	15.4038	16.2822	18.2338	23.9933	24.1393	24.0981	24	23.9819	23.9211	23.7609	23.8371	23.9577	23.7914	23.8237	24.0375	23.8095	23.5916	24.5852										0.553942	-0.117759
F7BBI3;P63276;D3Z173	40S ribosomal protein S17	Rps17	16.1881	22.3193	23.0534	22.6692	22.183	23.1861	22.3158	22.3773	22.9772	22.6582	22.5019	23.672	22.2053	22.3945	24.4112	23.1752	22.2724	22.9619	23.6122	22.0401	21.8999	23.2142	23.248	23.4389	22.9228	23.1771	22.8871	22.967	23.2029	23.3081	23.1779	22.7663	23.2905	22.9573	23.0533	23.4175										0.125323	-0.122654
F8VPM4;Q00PI9;REV__E9Q6B2	Heterogeneous nuclear ribonucleoprotein U-like protein 2	Hnrnpul2	16.2371	15.5159	20.7248	23.5885	23.8865	23.7182	23.4419	23.71	23.7105	23.7186	23.8923	23.2555	23.6675	23.9559	23.1273	23.4556	23.9153	23.7062	15.9605	16.8258	15.7708	23.536	23.6187	23.8206	23.3494	23.5138	23.6452	23.5491	23.7405	23.6669	23.4671	23.6464	23.5508	23.3091	23.5815	23.2678										0.37157	-0.110266
F8VPP8;E9Q1Z4		Zc3h7b	16.1026	15.762	16.3913	23.1576	22.9215	22.3151	22.7896	22.3831	22.2779	22.3511	22.1191	21.2413	22.159	21.7114	23.3603	21.965	21.6515	20.7609	16.1739	16.3783	17.4165	23.3333	22.9624	22.4686	22.7596	22.523	22.1244	22.6122	22.1355	21.8234	22.3133	21.7818	21.6487	21.9278	22.0531	20.8614										0.45961	-0.314547
F8VPU2;E9Q805		Farp1	16.1427	16.2405	19.9707	24.5685	24.0146	23.5917	24.4676	24.1531	23.807	24.6177	24.2093	23.3687	24.4228	24.0803	22.9046	24.3429	24.0309	23.2929	16.4718	18.2868	19.4532	24.2654	23.7728	23.1545	23.9882	23.6974	23.3739	24.1395	23.9236	23.2807	23.9683	23.6346	23.2167	23.7706	23.7031	23.1288										0.0877359	0.0842597
G3UW33;F8VQ54;Q8R418;F7D1A4;E9Q6I7	Endoribonuclease Dicer	Dicer1	15.6046	16.201	16.6521	18.904	19.5308	19.3643	18.8877	19.6321	19.4847	19.359	19.6546	19.1026	19.4059	19.6337	15.9383	19.3287	19.7153	19.1476	16.7945	15.4358	16.4517	19.6509	19.6984	19.7477	19.1634	19.9359	19.978	19.7848	20.1612	19.9425	19.582	19.908	19.7767	19.521	20.0494	19.1011										0.0820507	0.0684331
F8VQ87;P97789;P97789-2;P97789-3	5-3 exoribonuclease 1	Xrn1	16.0213	16.5856	15.8945	23.0548	23.3355	22.6166	22.435	22.2907	21.8007	22.5987	22.5861	16.2138	22.4024	22.449	21.5322	21.6211	22.0312	21.0491	16.328	16.5636	15.853	23.6864	23.8818	23.5797	23.1442	22.7873	22.2977	23.5081	23.3318	22.9491	23.1256	23.1619	22.6787	22.6669	22.8447	19.1087										1.36081	-0.826876
F8WGW3;Q497V5;Q497V5-2;Q8CHZ0;B7ZWI4;B7ZWI7	S1 RNA-binding domain-containing protein 1	Srbd1	15.8767	16.6398	16.7958	22.0661	21.8455	21.4857	21.952	22.0922	21.5899	22.0117	21.749	20.6405	22.0808	21.7886	23.8163	21.874	21.8699	21.1117	16.8128	16.9041	15.4758	21.8067	21.5285	21.0948	21.7177	21.7611	21.3754	21.8125	21.4811	21.447	21.4304	21.4656	21.4603	21.4338	21.5692	20.7957										0.128276	0.0789534
Q8BL97;F8WH59;Q8BL97-2;Q8BL97-4;Q8BL97-3	Serine/arginine-rich splicing factor 7	Srsf7	15.635	16.7115	20.7857	24.0279	24.5204	24.318	23.9371	24.4327	24.5712	24.2509	24.5846	24.1683	24.3065	24.6473	23.4535	23.9294	24.9719	24.2968	15.8951	16.928	16.3079	24.0687	24.1103	24.0077	23.7951	24.1771	23.9161	24.2278	24.4531	24.2525	24.3003	24.4675	24.4352	24.2072	24.5017	23.8622										0.0351672	0.0249208
Q569Z5;F8WHR6;Q569Z5-2	Probable ATP-dependent RNA helicase DDX46	Ddx46	15.9299	16.1692	15.8178	19.7249	20.5284	21.3676	18.5296	20.0712	20.4476	18.7461	19.492	20.1889	18.9603	20.2721	16.3297	19.0136	20.4283	20.6863	16.3968	16.4476	16.1636	19.2394	20.1356	21.0333	18.3305	19.2744	19.7285	18.2535	19.902	20.4035	18.6506	20.113	20.5896	19.1917	19.7106	20.1103										0.496001	-0.857543
Q9JHW4;F8WHS9	Selenocysteine-specific elongation factor	Eefsec	15.9409	16.4401	16.6946	16.2943	15.6065	17.0525	20.351	20.1288	20.6099	15.8468	17.052	16.0331	15.8446	15.9563	15.5708	16.1247	16.4431	16.1406	15.9635	14.9699	15.6056	16.8263	16.2185	16.5287	20.3894	19.6892	20.0906	15.6827	16.2066	15.917	15.9325	16.5008	16.255	16.4671	16.1608	15.5395	+				+				+	3.10897	4.04547
Q8K019;Q8K019-2;F8WI22;Q8K019-3;E9Q5V0	Bcl-2-associated transcription factor 1	Bclaf1	16.5796	16.5252	17.9108	19.7549	20.0107	19.8119	19.5668	19.8957	19.5366	20.1701	20.3056	19.0278	19.838	19.9383	16.7027	19.9227	19.9283	19.5654	15.7237	15.9349	15.9071	18.5397	19.0045	18.5193	18.4524	18.4772	19.804	18.4178	19.0382	18.9917	18.7399	19.1058	18.3733	18.2874	19.1071	16.8754										0.625492	-0.192805
F8WIX5;P70182;F8WI18;D3YUY3;F8WIX4;P70182-2;P70181;P70181-2	Phosphatidylinositol-4-phosphate 5-kinase type-1 alpha	Pip5k1a	17.4937	15.9476	15.5219	21.1269	20.6105	19.4524	21.0342	20.8235	20.0885	21.5939	21.2538	19.586	21.1584	20.9956	15.8016	20.952	20.7317	20.1202	15.8345	16.9673	15.5336	21.0782	20.5572	19.2961	21.0211	20.7691	20.0957	21.4059	21.3453	20.4528	20.9791	20.9666	19.4518	20.8081	20.6512	19.2569										0.166057	0.252066
Q6GSS7;Q64523;F8WIX8	Histone H2A type 2-A;Histone H2A type 2-C;Histone H2A	Hist2h2aa1;Hist2h2ac;Hist1h2al	25.2123	15.7419	27.1831	24.4861	24.2801	26.0676	24.5208	24.2508	25.2593	24.7714	23.9039	23.8485	24.424	23.7275	25.1503	24.1799	23.9179	27.144	20.8763	16.1457	20.8589	24.4271	23.9314	23.6457	24.5002	24.1795	23.676	24.2937	23.8597	23.6764	24.1416	23.7975	23.6237	23.7386	23.7051	23.4809										0.156562	-0.26762
F8WJ31;Q5RJ54;Q5RJ54-2	Zinc finger protein 187	Zfp187;Znf187	15.9941	16.4755	16.3511	19.8334	19.1755	18.7913	19.7572	19.6611	19.0838	19.5997	19.8438	18.3323	20.1186	19.1379	19.8942	19.3284	19.0367	18.5378	16.8377	15.1317	16.2732	19.4832	19.0527	18.9084	19.5005	19.5879	18.6949	19.6324	19.5018	18.6114	19.1193	19.2693	18.7319	19.1395	19.3702	17.08										0.250755	0.233972
P62245;F8WJ41;D3YXU0;D3YVB4;D3Z712;D3Z7W9	40S ribosomal protein S15a	Rps15a;Gm7263	16.1569	17.1711	21.3918	19.9131	20.0657	20.3689	20.1524	20.0442	20.4135	20.2321	19.5795	21.1534	20.4108	20.0126	20.6488	20.7069	19.7917	20.9466	19.9163	15.585	20.7402	20.5341	20.31	20.5237	20.7456	20.3158	19.8095	20.903	20.2998	20.2525	20.5118	20.043	20.4743	20.6272	20.1302	20.3626										0.19389	0.0874602
F8WJA0;Q9ESV0	ATP-dependent RNA helicase DDX24	Ddx24	15.8655	16.1987	15.6208	18.7929	18.4994	18.285	18.9038	18.6644	18.111	18.8662	18.6046	15.5793	18.3721	15.6612	15.4373	18.2541	18.3042	18.2656	16.2416	15.4963	15.6867	18.7243	18.2869	17.8771	18.3596	18.3751	18.501	18.1634	18.3706	17.6693	16.0399	18.1879	16.3291	16.0141	18.6504	15.9746										0.041777	0.0339915
G3UVT6;Q810D6;Q8BIF7;Q8K335;D6REU5;F7CPC6	Glutamate-rich WD repeat-containing protein 1	Grwd1	16.2561	15.3747	15.7849	26.064	26.3661	26.2836	26.0113	26.3754	26.3446	25.9433	26.1426	25.3451	26.0857	26.3663	27.6835	25.7729	26.2188	25.9468	19.926	19.2915	16.2711	25.8433	26.3182	26.2688	25.7569	26.0077	26.1175	25.4945	25.9451	26.0965	25.773	26.0756	26.3169	25.6326	25.9845	25.6786										0.0131401	0.0058581
G3UVU2;G5E834;Q62203;D3YW09;D3Z5A6	Splicing factor 3A subunit 2	Sf3a2	15.247	16.207	16.7886	20.5094	21.0445	21.4901	18.198	19.3682	19.688	19.6219	19.2075	20.0419	19.5725	19.8964	20.9046	19.1863	20.1715	20.2175	16.1485	16.1472	16.5778	20.0389	21.2606	21.446	16.2959	18.2908	19.1768	18.8091	20.1401	19.5932	18.8626	19.9023	20.0201	18.8727	19.4247	19.4914										1.64758	-1.92992
F6ZJB0;G3UW45;Q9JKF1	Ras GTPase-activating-like protein IQGAP1	Iqgap1	16.3656	18.3694	20.3729	21.9273	22.1013	21.7748	22.1927	22.4627	22.1774	22.3754	22.408	21.8923	22.2221	22.1966	22.8631	22.0794	22.1715	21.6563	22.177	18.9236	20.3773	22.6216	22.173	22.2043	23.0821	22.6888	22.5845	23.0654	22.6724	22.5233	22.7334	22.6521	22.2479	22.8883	22.5005	21.7955										1.21923	0.343125
G3UWQ7;G3UW86;Q99K43;G3UY19;G3XA79;E9PYJ3;G3UYX6;G3UXT4	Protein regulator of cytokinesis 1	Prc1	16.4763	14.8155	15.8206	17.2764	17.4057	17.2903	18.9658	17.3558	16.9736	17.5922	18.2797	17.2	17.4027	16.5841	16.0308	17.3349	17.6315	16.2249	15.9597	16.3257	15.9254	15.3643	17.1557	16.6081	17.9602	18.1134	15.8936	17.6786	18.6759	15.9606	17.0481	16.0149	16.2997	17.1478	15.8193	16.0204										0.291632	0.440948
G3UWA5;E9Q9Z3;Q8VD12		Zfp385a	16.0274	15.4415	15.7678	24.779	24.795	24.5269	24.5049	24.7163	24.3764	24.6153	24.788	24.6837	24.5114	24.7985	23.0806	24.5773	24.9711	24.4858	16.3354	15.8418	16.8586	24.7373	25.0094	24.7226	24.5241	24.8389	24.6503	24.5011	24.8328	24.7281	24.5427	24.754	24.6274	24.5727	24.7965	24.7515										0.565761	-0.167776
Q52L67;Q9CY27;G3UWE1	Trans-2,3-enoyl-CoA reductase	Tecr	16.5478	15.5195	18.1794	18.461	18.9476	16.5741	18.8153	18.8252	18.765	19.1555	19.2796	18.5022	18.5545	18.9139	16.6758	19.0072	18.7605	18.8533	18.8711	15.9129	16.47	18.3819	16.8609	18.8532	16.2443	19.2477	18.8143	17.4504	19.0834	15.8627	18.4802	18.6404	19.0936	19.0544	18.8992	16.2798										0.485223	0.807594
Q5U4B1;G3X8Z6;P35601;G3UWX1;P35601-2;G3UXL4;E9PX26	Replication factor C subunit 1	Rfc1	15.5251	15.7101	19.3822	22.4288	21.9649	21.6672	22.7734	22.4276	22.4171	22.3276	22.0444	21.0156	21.9554	21.663	23.1011	21.9797	21.6339	21.3411	16.3433	15.927	17.1523	21.8909	21.4368	20.8395	22.2681	21.8974	21.6194	21.8842	21.4994	20.996	21.3831	20.8697	20.4477	21.2534	21.2852	20.9964										0.970267	0.51904
Q7TSC1;G3UX48	Protein PRRC2A	Prrc2a	16.7871	16.0827	15.3129	21.5572	21.0597	20.7824	21.7834	21.5322	21.4202	21.7554	21.6204	20.2326	21.4591	21.3941	22.6506	21.4641	21.4485	20.788	15.8449	15.6738	15.6737	21.03	20.7922	20.5882	21.4539	21.6949	21.3807	21.5849	21.6724	21.4454	21.2053	21.3553	20.726	21.0305	21.2196	20.7284										0.822849	0.445471
G3UY42;Q8CCS6;Q8CCS6-2;D3Z5F7;D3YUB9;Q5XFR0;G3UX74;G3UWY6	Polyadenylate-binding protein 2	Pabpn1;Gm20521	16.8362	16.0148	18.997	25.6562	25.2891	25.0945	25.5523	25.4343	24.6812	25.2778	24.7236	24.466	25.7584	25.5371	26.0228	25.5742	25.2199	24.5265	16.1691	15.8891	15.7978	25.5112	25.2372	25.2057	25.3788	25.2267	24.7503	24.9725	24.429	24.5277	25.5256	25.2537	25.0549	25.2959	25.1628	24.9455										0.144493	-0.124029
P63013;P63013-2;G3UZ44;Q9CY80;Q9D861	Paired mesoderm homeobox protein 1	Prrx1	15.546	16.4267	17.8657	17.3118	17.8263	18.9648	17.8991	18.3843	19.7064	16.8988	18.2846	17.0026	17.4992	18.3605	16.7371	16.9351	17.9755	19.4284	17.1403	15.7708	16.2681	17.6197	18.3391	18.5206	18.4894	18.5149	19.5466	18.3147	18.9142	19.4164	17.6685	18.1943	19.2877	17.8804	18.5312	17.7454										0.360109	0.628977
G3X8T2;Q0P678;Q0P678-2;Q99J70	Zinc finger CCCH domain-containing protein 18	Zc3h18	15.6026	16.2297	16.0111	15.577	18.6837	18.9265	17.5444	17.387	18.212	19.9356	21.397	21.7309	22.2827	23.0093	20.2811	22.4448	23.3065	22.489	15.5165	16.1528	16.4131	15.7859	18.0511	18.115	16.2708	17.3868	17.921	19.4577	20.5819	20.8199	21.6413	22.4012	22.4586	22.2324	22.4394	22.6647			+	+			+	+	+	0.00431113	-0.0145877
G3X8V7;Q99LB2	Dehydrogenase/reductase SDR family member 4	Dhrs4	16.208	16.7818	16.514	15.9716	16.0083	16.1996	16.3674	16.188	14.7387	17.6256	16.5849	18.8092	18.7441	18.8973	16.7306	18.7072	19.3632	18.4178	15.8481	16.6905	16.7055	16.5933	16.2231	15.5046	15.8657	16.1186	17.5028	17.0081	15.8	16.2235	18.9397	19.4567	18.8893	18.6967	20.1453	18.9061				+			+	+	+	0.221186	-0.295165
G3X8Y4;Q8VHK9;Q6P5D3;Q6P5D3-2;Q6P5D3-3	Probable ATP-dependent RNA helicase DHX36	Dhx36	16.2807	16.488	16.1115	22.3174	22.248	21.8644	21.9877	21.996	21.5267	22.2608	22.2173	20.3841	22.1574	22.1546	23.4288	22.0775	22.1731	21.8413	16.2455	15.3402	15.9675	22.3912	22.1643	22.33	22.1717	21.9439	21.8976	22.1117	21.9816	22.1869	22.2937	22.1402	22.2711	22.0556	22.3929	21.5408										0.662953	-0.30647
G3X956;Q920B9	FACT complex subunit SPT16	Supt16h	16.7953	16.8537	19.8631	19.5557	19.7584	20.6427	19.263	20.0095	20.0731	19.3088	19.0289	18.9129	19.1071	19.4671	16.2339	18.8217	19.2673	20.8745	15.7038	15.8613	16.5452	19.5136	19.9493	20.1567	19.2122	19.3715	19.6439	19.0296	19.1192	18.9347	19.1754	19.0233	18.9915	18.8614	19.2036	19.2721										0.18355	-0.203727
G3X9B8;O70318;Q80UE5;Q80UE4;Q811B2;G3X991;E9Q4H2;E9Q4W4;E9Q621	Band 4.1-like protein 2	Epb4.1l2;Epb41l2	15.5583	16.5284	15.8708	18.3531	17.8364	17.7983	18.0113	17.6036	17.7897	18.3101	17.8704	17.6592	17.7994	17.9862	15.9948	17.9541	18.315	17.9822	15.88	17.1349	17.0418	18.2323	18.05	17.7909	17.8237	18.0349	18.0105	17.7865	17.8796	17.8478	17.9313	17.6856	17.7037	17.6871	17.9363	17.6112										0.381368	-0.194377
Q8CHF5;G3X9Q0;Q9JKP5;Q8R003;Q3U581;Q3U570;Q3TJQ3;Q8BYC7	Muscleblind-like protein 1	Mbnl1	16.6444	15.5455	17.377	19.3536	19.9	20.4246	19.1851	19.8806	20.6773	19.4875	19.8899	20.0701	19.2686	19.9618	16.5712	19.3188	20.081	19.9696	16.3212	16.1398	15.5325	19.6664	19.9092	20.7762	19.8037	20.1153	20.7593	19.4121	20.323	20.912	19.4357	20.0497	20.7192	19.6899	20.2723	19.897										0.0134586	0.0215912
G3X9Z4;F6UFZ5		Pcf11	16.4834	15.8479	16.875	20.6872	20.4688	19.8428	23.8666	23.7079	23.3512	19.4786	19.0814	16.4059	18.8198	18.7534	16.0868	18.1975	17.2302	16.2388	15.8488	16.0658	16.6115	21.0748	20.7154	20.5253	23.6616	23.1799	23.0415	20.2588	18.5682	18.3431	19.1079	16.999	17.8082	19.2904	18.5616	16.1009	+								+	3.44176	3.30895
G5E866;Q99NB9	Splicing factor 3B subunit 1	Sf3b1	16.4927	16.624	18.547	24.598	24.8369	24.8541	23.6431	23.9265	23.6919	23.9113	24.1665	23.3627	23.7687	24.1957	23.9752	23.6858	24.1834	23.7725	16.2502	16.4615	15.4943	24.4538	24.7337	24.701	22.7609	23.3347	22.9147	23.4624	23.7887	23.5392	23.5037	23.8804	23.7795	23.4081	23.8464	23.4089										2.95601	-1.00915
G5E870		Trip12	15.6387	15.2338	17.2686	22.7173	22.2781	22.0195	22.706	22.4436	22.2312	22.7991	22.4949	20.9139	22.3719	22.1261	23.8035	22.3038	22.0494	21.3998	14.9415	15.786	16.1396	22.6587	22.4494	22.0307	22.6957	22.3891	22.3077	22.6797	22.6254	22.0286	22.3857	22.3196	21.6769	22.3835	22.3377	21.4086										0.190085	0.121988
G5E8B3;P37889;Q3TGL4;P37889-2	Fibulin-2	Fbln2	15.7101	16.5193	22.1634	16.0136	15.9047	20.1139	15.9589	16.4735	20.0219	16.2658	15.2836	16.797	16.5679	16.56	16.8638	16.5523	17.3877	22.233	16.1354	16.1004	16.1722	15.811	16.6624	16.4046	17.151	15.9873	15.8854	15.7482	16.7217	16.5148	16.1853	15.978	15.9996	15.7385	16.1864	16.1896										0.0249997	0.140697
G5E8B8;G5E8M2;P11276;G3X9J7	Fibronectin;Anastellin	Fn1	16.2338	16.8715	26.1652	21.3396	17.628	24.2468	16.0013	16.3878	24.1029	16.6105	16.7816	22.7757	17.3249	16.5829	16.3044	18.8838	16.8236	26.017	16.512	16.1937	17.6763	15.8651	16.1642	18.452	17.0068	15.5209	19.5654	16.2388	15.4855	17.7219	16.123	16.1631	18.2682	15.8286	15.6123	19.052			+						+	0.275982	-2.2408
G5E8I8;Q8CGZ0	Calcium homeostasis endoplasmic reticulum protein	Cherp	15.6224	15.8294	17.9436	20.1544	20.7828	20.6145	19.9468	19.8175	20.0612	19.8347	20.2763	19.4413	19.9813	20.0227	21.15	19.6578	20.1536	20.1104	15.624	15.49	16.3195	20.4604	20.5843	20.6685	19.5012	19.7869	19.8002	20.2063	19.8346	19.3908	19.4365	19.6065	19.9998	19.5792	19.8739	19.3509										1.34172	-0.57543
G5E8N5;P06151;D3YZQ9;D3Z736;P00342;D3YZE4;D3YVR7;Q6NXW3	L-lactate dehydrogenase;L-lactate dehydrogenase A chain	Ldha	16.4161	18.9497	18.124	16.3481	17.3988	18.1372	17.379	17.5972	18.199	16.1581	17.7645	18.1314	16.5561	17.143	15.0323	15.904	17.7687	17.8713	18.9452	17.5262	18.5863	15.8316	15.3942	18.0743	16.0264	17.8059	18.0904	16.7031	17.7887	17.4686	16.2393	15.7156	18.1984	16.5317	17.845	18.1582										0.305291	0.430382
Q9D104;G5E8T3;E9Q8C2;D6RHP8		Srp19	16.3923	15.4089	16.2971	18.4089	18.7339	18.815	18.6402	18.8743	18.6649	18.4232	18.46	17.9753	18.1181	18.4858	17.2577	18.3077	18.8839	18.0103	15.8684	16.4317	16.5949	18.558	19.0083	18.5247	18.2	18.775	18.3424	18.1316	18.7469	18.518	17.9622	18.7214	18.5443	18.077	18.5409	18.599										0.196357	0.0739002
Q9JJT9;G5E8V8;F6RPD4	Phosphorylated adapter RNA export protein	Phax	16.4637	16.9905	15.3268	21.4418	21.3051	21.19	21.5138	21.456	21.2112	23.6724	23.895	23.4641	24.876	24.9989	26.1692	25.1471	25.4524	24.8517	15.9802	15.7299	14.9839	22.0209	21.499	21.2575	21.7374	21.7359	21.3958	23.3281	23.6233	23.6837	24.8528	24.8628	24.8499	24.9824	25.2172	25.1418		+	+	+			+	+	+	0.277237	0.0813357
O08582	GTP-binding protein 1	Gtpbp1	16.5295	15.7225	15.7796	18.9022	19.5098	19.9721	21.5035	21.8212	22.568	20.209	20.4421	19.7522	19.5662	19.7646	21.1482	18.9077	19.7579	20.0288	16.3849	16.3355	16.1166	19.2433	19.9711	20.29	21.7672	21.6614	22.2081	20.8606	20.6749	21.2563	19.6393	20.3626	20.626	19.865	20.1173	19.7239										2.31855	2.50287
O08583;O08583-2;G3X9I4;Q9JJW6;Q9JJW6-2	THO complex subunit 4;RNA and export factor-binding protein 2	Alyref;Alyref2;Refbp2	16.6236	16.5123	21.7183	25.3853	24.7341	24.5996	25.5684	25.1671	24.9822	25.7135	25.456	25.2569	26.08	25.7405	26.9076	25.9017	25.6448	25.2131	22.8227	21.41	21.947	24.9658	24.4946	24.7205	25.1597	24.8272	24.8141	25.372	24.846	25.108	25.762	25.1049	25.5908	25.4994	25.1786	25.2535										0.486107	0.332876
O08784;E9PYV2;Q05CS0;F8WIZ3	Treacle protein	Tcof1	16.4617	21.9971	20.2844	22.7471	22.3391	21.9198	22.4826	22.0151	22.0785	22.2543	22.2391	21.4195	22.0303	21.6311	19.8636	22.0032	21.8301	21.2094	21.0009	21.2239	21.3309	22.7545	22.4046	22.1186	22.5205	22.2327	22.1457	22.2876	22.3513	21.8016	22.0318	21.7876	21.3645	22.281	22.18	21.0852										0.196511	-0.143254
O09167;Q9CQM8;D3YWQ7;D3Z1Q1;D3Z422;D3YY19;D3YX83;D3Z3K3;D3Z4H4;D3YWP4;D3Z248;D3Z5J6;D3YZW4;F8VQF1;D3YX47;D3YVN8;D3Z4H9;D3Z3D4;D3Z4H7	60S ribosomal protein L21	Rpl21;Gm16415;Gm5528;Rpl21-ps7;Rpl21-ps10;Gm9104;Gm10155;Rpl21-ps14;Gm10916;Rpl21-ps13;Gm16416;Rpl21-ps12;Gm8526;Rpl21-ps6;Gm8054	20.1829	20.1443	21.9299	20.2357	20.4803	21.7922	19.9877	20.3519	21.5977	20.5168	20.8626	22.4563	20.2999	20.7775	20.9612	21.3095	20.8277	22.0279	21.3542	20.9862	22.0529	20.5518	20.5754	21.8283	20.9619	20.5822	21.7173	21.2543	21.2367	21.8112	20.9597	21.0861	21.6801	20.9316	20.9794	21.75										0.0994551	-0.190304
O35218	Cleavage and polyadenylation specificity factor subunit 2	Cpsf2	16.7893	16.1464	16.7417	23.5845	23.5112	23.2091	23.2506	23.0904	22.9665	22.8947	22.7755	21.878	22.8177	22.771	24.5994	22.3841	22.3171	21.9762	16.1755	16.9157	15.7425	23.1856	23.2029	23.3122	22.5737	22.3683	22.3407	22.5314	22.3397	21.9374	22.4939	22.1358	22.0588	22.2767	22.1021	21.4776										1.10637	-0.332446
O35286	Putative pre-mRNA-splicing factor ATP-dependent RNA helicase DHX15	Dhx15	15.2771	15.8071	21.2188	23.0102	23.5038	23.5185	22.7778	23.0645	23.1654	24.7086	24.7767	24.354	24.0581	24.0535	25.6807	23.2212	23.7676	23.5827	16.9529	16.2684	17.9108	23.1609	23.5268	23.5629	22.6828	22.6474	22.7778	24.7422	24.7888	25.0065	23.9277	24.1311	24.2243	23.3934	23.7514	23.2121										0.773738	-0.341628
O35295;Q8R4E6;Q8R4E6-2	Transcriptional activator protein Pur-beta	Purb	16.67	16.2811	15.62	23.2964	23.361	22.766	23.1649	23.5865	22.2903	23.4977	23.3134	21.3495	23.2964	23.3192	21.1245	23.3873	23.2281	22.344	16.0317	17.1877	15.4344	22.9282	22.7945	22.3182	22.1913	22.6681	22.0186	22.7657	22.6546	22.5361	22.3535	22.938	22.1978	22.691	22.7013	22.0377										0.107992	-0.127285
F6SJ65;O35343;D3YTN1	Importin subunit alpha-4	Kpna4	16.3336	15.9274	16.3055	15.3511	16.4665	16.6239	16.1136	15.3425	16.3494	15.8094	16.6737	20.0387	19.3556	19.748	15.3712	19.1437	19.2614	19.7563	16.0843	16.0347	16.6258	16.0979	16.632	16.4169	15.4224	16.9617	17.2956	17.6725	19.6185	18.8801	19.5565	20.1059	20.3121	19.9379	20.1209	20.0542				+			+	+	+	0.158017	-0.212027
O35492	Dual specificity protein kinase CLK3	Clk3	16.0149	15.4234	16.1711	16.7879	16.6036	16.395	17.0649	16.1663	19.1241	16.1843	19.6162	16.3533	15.9516	16.3349	16.567	16.2744	19.474	16.2124	15.982	16.5764	16.6913	16.8414	18.9545	16.0125	19.3892	19.4459	15.8528	19.7653	19.1025	15.6907	18.8313	19.188	19.3748	17.0851	19.7948	15.6599										0.412281	0.856259
Q3TUQ5;O35691	Pinin	Pnn	16.306	15.4192	18.2716	18.8644	19.8674	20.1642	18.7097	19.3527	19.818	15.8878	19.5733	18.2042	19.2913	19.7179	16.2375	19.3259	19.9613	20.3604	16.2708	15.8099	16.9013	16.1119	18.4652	19.1018	16.9955	16.9163	18.4036	18.6363	19.167	18.9028	16.4328	18.9991	19.1186	18.788	19.1921	19.0793										0.266409	-0.338539
O35900;O35901;Q9EP83;G3UZ96	U6 snRNA-associated Sm-like protein LSm2	Lsm2	16.4926	15.8762	16.5566	21.3654	21.6384	22.1085	21.5495	21.8737	22.3075	22.2808	22.5358	22.6582	22.5169	22.6899	24.4611	22.3431	22.6383	22.4052	16.3135	15.5926	16.9974	21.6787	21.8801	22.6787	21.2939	21.8117	22.554	22.2619	22.445	22.9023	22.4931	22.2739	23.2757	22.0566	22.6029	22.5574										0.26689	0.206118
O54724;Q3U4N4;Q3TER0	Polymerase I and transcript release factor	Ptrf	16.7328	20.126	21.476	24.5723	23.8378	23.2932	24.2966	23.7267	23.1616	24.245	23.781	22.1594	23.9517	22.9416	22.6823	23.7706	22.9204	22.3543	21.5254	15.189	20.1619	24.4572	23.6337	23.025	23.8956	23.3943	22.8068	23.7566	23.1249	22.5402	23.5766	22.9865	22.1235	23.4363	23.3017	22.0609										0.128158	-0.172795
O54781;E9Q5S4;Q6P5E1	SRSF protein kinase 2;SRSF protein kinase 2 N-terminal;SRSF protein kinase 2 C-terminal	Srpk2	16.2733	16.8085	15.7783	23.8666	23.7714	23.3098	24.0763	24.0332	23.7329	24.0724	23.9632	23.2859	24.1477	24.0754	24.6936	24.0352	23.9955	23.3331	16.3644	17.4714	16.2775	24.1119	23.915	23.959	24.0336	24.1954	24.2024	23.9736	23.9767	24.0004	24.2386	23.9041	24.0477	24.0014	23.9927	23.5746										0.665905	0.298211
O55029	Coatomer subunit beta	Copb2	17.1139	16.2106	16.2413	21.587	21.2489	20.8116	21.2933	21.402	20.7412	21.0272	20.8727	16.4106	21.1945	21.236	22.8434	21.1869	21.3423	20.6523	16.2762	15.7228	16.0092	20.6107	20.9523	20.6029	20.8408	20.7683	20.2601	20.243	20.3589	20.4785	20.548	20.5885	20.4752	20.4622	20.1293	20.9387										0.0818332	-0.0703201
O70433	Four and a half LIM domains protein 2	Fhl2	20.6679	22.2502	19.5958	17.8168	17.0583	18.168	17.6108	16.8834	18.2304	18.276	17.0446	20.3656	16.5322	18.2439	15.7199	18.0606	17.9322	18.296	22.5839	21.4333	19.7638	17.3706	18.0453	18.2857	18.889	18.2569	18.4074	18.7202	18.2123	18.7859	17.6991	18.0089	18.1522	17.7058	17.5155	18.3851										0.0732062	-0.10616
O70503;O70503-2	Estradiol 17-beta-dehydrogenase 12	Hsd17b12	15.3795	16.3561	16.6495	23.1912	22.7815	22.0313	23.3194	22.9179	21.8468	23.6626	22.4096	21.9062	23.2542	22.0121	23.41	22.8732	21.8711	21.2077	15.4657	16.8239	16.3131	23.6313	22.6256	22.1522	23.8747	22.5088	22.1626	23.7192	22.7282	22.2446	23.2843	22.3011	21.9848	23.3695	22.4207	21.9783										0.0159139	0.0266584
O70551;F8WGJ7;Q9Z0G2;B2KF32	SRSF protein kinase 1	Srpk1	16.2828	15.4752	16.1958	24.933	24.6293	24.219	25.0401	24.7657	24.3031	25.0647	24.7788	23.9631	25.0296	24.927	26.1275	24.9096	24.8997	23.9757	16.2135	16.0535	15.1323	25.17	25.0695	24.5595	25.0811	25.1299	24.609	25.1778	25.0521	24.3412	25.192	25.089	24.4414	25.1322	25.1411	24.1404										0.134927	0.109191
O88477	Insulin-like growth factor 2 mRNA-binding protein 1	Igf2bp1	15.9218	17.153	17.6004	25.0997	25.079	24.873	24.9378	25.096	24.708	24.957	24.863	24.5753	24.9612	25.0048	23.9541	24.8277	24.9461	24.3298	17.1576	17.4498	15.2173	24.9189	25.0901	24.7497	24.7322	24.8858	24.4996	24.8748	24.8802	24.797	24.668	25.0575	24.598	24.7348	24.8796	24.5655										0.3156	-0.103278
Q3U3M5;O88874;E9PXL8	Cyclin-K	Ccnk	16.2765	16.9861	15.4826	18.4636	19.0572	16.6624	19.171	18.756	18.0216	18.5714	19.105	17.503	19.3072	18.3456	16.7352	18.387	18.3856	16.5908	15.493	16.3695	16.9095	18.5409	15.6384	17.4871	15.6375	18.523	17.8499	15.4356	17.9848	17.7548	18.936	17.749	17.6776	16.5191	18.33	17.3075										0.300959	0.588431
O89023	Tripeptidyl-peptidase 1	Tpp1	17.1836	15.3917	15.0905	17.2571	15.6277	15.7423	20.2348	20.3681	20.037	19.4077	18.8655	15.9267	18.5922	19.4415	19.3589	17.3036	17.8706	16.1604	16.7059	15.719	16.4923	16.6497	15.8045	16.9686	20.9461	20.0405	21.5563	18.8339	19.0778	19.8692	18.8479	18.5008	19.681	16.2079	17.8473	16.7655	+		+		+	+			+	2.77211	4.00423
O89079;D3Z315;F6YFR7;E9Q6I5;F6XIG5	Coatomer subunit epsilon	Cope	15.6236	15.8759	16.9218	22.1296	22.0482	22.19	21.9554	21.8121	21.8164	21.4695	21.9507	19.522	21.5105	21.9699	23.0732	21.5394	22.203	22.0807	15.9267	15.2853	17.8104	21.4717	21.5526	21.8892	21.054	21.3311	21.6765	21.3559	21.5674	21.9269	20.9099	21.3985	21.268	21.0497	21.0339	21.7348										1.85714	-0.261312
Q8BG13;O89086;Q5RJV3	Putative RNA-binding protein 3	Rbm3	15.1864	16.0111	19.6936	15.5061	18.3787	19.2782	18.1701	17.7295	19.4837	17.7464	17.7195	18.3685	17.411	17.0106	16.9414	15.9734	17.2996	19.9963	20.7884	17.7931	16.6335	18.132	18.2881	19.4298	18.9824	17.6328	20.2789	18.5299	18.0546	19.6491	17.2553	18.4073	19.3155	18.9046	17.9627	18.343										0.231594	0.740067
Q549C9;P02340;Q80ZA1;E9PW57	Cellular tumor antigen p53	Trp53;Tp53	15.5755	16.2355	21.3135	17.6965	18.2672	19.9845	16.3567	17.9476	19.0322	18.1261	15.6364	19.8561	16.4333	17.1599	16.2643	18.6469	17.7595	20.9159	16.1027	18.5764	19.7108	17.982	17.7809	18.5534	18.2407	17.7571	18.3714	18.3197	18.1311	18.4942	17.7817	17.9848	18.3928	17.8177	17.9084	18.4545										0.348111	-0.870583
P07091;D3YUT9	Protein S100-A4	S100a4	15.8175	22.4499	24.1127	21.8244	22.3348	24.4994	22.046	22.1465	24.0736	21.96	22.4011	24.3655	22.9692	22.9732	16.269	22.519	23.4032	25.0714	22.5722	22.7505	24.6667	21.8024	22.264	24.0827	22.0231	22.382	23.9336	22.4426	22.6114	23.9757	22.6289	22.8559	24.4292	22.3456	23.052	24.5016										0.0423655	-0.130837
P08775	DNA-directed RNA polymerase II subunit RPB1	Polr2a	16.5304	16.2827	15.5141	21.1129	20.5876	20.742	20.8562	20.7272	20.7931	20.9771	20.9248	20.6047	20.7534	20.5634	17.1969	20.603	20.6053	20.1469	16.7206	16.0452	16.2761	21.0777	20.9362	21.0048	20.6841	20.6874	20.5238	20.8646	20.9818	20.4915	20.6112	20.5012	20.4351	20.6728	20.8685	20.1762										0.0470357	-0.0220191
P09103;E9Q8G8	Protein disulfide-isomerase	P4hb	16.6291	15.997	20.4221	17.89	17.7046	19.356	18.0661	16.4095	18.377	15.5752	15.734	19.7569	17.8727	16.9855	15.7963	18.053	15.5311	19.9061	16.6367	16.2795	18.7759	18.2443	16.6055	18.4549	16.7847	17.3372	18.0589	17.8661	16.4888	17.9326	15.7903	17.0063	17.8811	16.3545	17.5652	15.6047										0.363261	-0.699333
P09405	Nucleolin	Ncl	20.1112	26.3215	24.77	31.2301	30.5606	30.157	30.8354	30.6057	30.03	30.9905	30.5706	29.4024	31.0176	30.4668	30.8052	30.8179	30.4449	29.7888	26.4461	25.458	25.3562	31.1133	30.6758	30.4816	30.5703	30.5133	30.1893	30.9409	30.5064	30.3236	30.8057	30.5573	30.3393	30.6452	30.6394	30.0497										0.150334	-0.158905
P10126;D3YZ68;D3Z3I8;P62631;B7ZBW3	Elongation factor 1-alpha 1	Eef1a1	23.453	24.6995	24.3479	22.0859	22.9746	23.6598	23.6728	23.6171	24.034	22.7772	22.9215	23.2011	22.3841	23.0104	21.6532	22.4747	22.8287	23.926	24.8205	24.8398	24.2989	22.9355	23.1797	23.5215	23.5477	23.933	23.9132	23.2975	23.4082	23.665	22.9162	23.3259	23.5566	23.5049	23.178	23.2545										0.850587	0.867851
P10639	Thioredoxin	Txn	16.3253	20.9822	21.34	16.7442	18.2658	19.7986	16.8111	17.8735	19.3564	15.3363	17.9894	18.856	17.2458	18.1909	16.6489	16.1107	17.7453	18.266	20.3087	21.5115	22.1879	16.8438	18.3218	19.1232	15.5752	17.7939	18.9886	15.7181	18.0606	19.5386	15.2457	17.8665	19.1957	15.9895	17.6916	18.7938										0.0784054	-0.255852
Q8CGP2-2;Q921L4;Q8CBB6;P10853;P10854;Q64475;Q64478;Q64525;Q6ZWY9;Q8CGP1;Q8CGP2;G3X9D5;P70696;Q64524;Q8CGP0;Q9D2U9	Histone H2B;Histone H2B type 1-F/J/L;Histone H2B type 1-M;Histone H2B type 1-B;Histone H2B type 1-H;Histone H2B type 2-B;Histone H2B type 1-C/E/G;Histone H2B type 1-K;Histone H2B type 1-P;Histone H2B type 1-A;Histone H2B type 2-E;Histone H2B type 3-B;Histone H2B type 3-A	Gm13646;Hist1h2bf;Hist1h2bm;Hist1h2bb;Hist1h2bh;Hist2h2bb;Hist1h2bc;Hist1h2bk;Hist1h2bp;Hist1h2ba;Hist2h2be;Hist3h2bb;Hist3h2ba	22.7428	15.5261	25.8987	23.5571	23.0398	24.7737	23.1075	22.7033	24.1304	23.191	22.5884	22.3454	22.9448	22.2258	20.3095	22.9428	22.4027	26.1194	16.5266	18.4887	19.1448	23.0874	22.4494	21.8316	23.3926	22.8356	21.6892	22.9322	22.8265	21.9988	22.4829	22.6661	21.6539	22.5255	22.3863	21.7616										0.288789	-0.476468
P10922	Histone H1.0	H1f0	16.2427	14.9145	21.3461	22.8691	22.2574	22.232	22.5792	22.0094	21.9303	22.1398	21.9576	21.9089	21.7482	21.735	19.2082	22.0705	22.0233	22.0615	18.1363	18.246	18.4336	22.8462	22.7259	21.8923	22.6912	22.6526	21.9754	22.367	22.6761	21.628	22.388	22.2307	21.0822	22.3595	22.4234	21.6552										0.406864	-0.279839
P11499;E9Q3D6;E9Q0C3;E9PX27;B7ZC50;D3Z1R1	Heat shock protein HSP 90-beta	Hsp90ab1	21.8992	21.7695	22.5333	19.0234	19.2648	21.3292	19.1619	20.4814	20.7902	20.0148	19.6446	20.9363	19.7863	20.4695	16.22	20.807	19.5376	21.5699	21.3163	21.588	21.7094	19.1982	19.5728	20.7051	19.9727	19.5366	20.5985	19.6469	20.0535	20.1327	19.8615	20.3244	20.9946	21.0927	19.9869	19.8534										0.111196	0.272017
P13020;P13020-2;CON__Q3SX14;A6PWS5	Gelsolin	Gsn	14.9893	19.4484	23.5819	17.1172	18.9486	22.4001	16.0198	16.403	21.4273	16.3901	17.0547	23.9711	16.0606	17.0037	17.4812	20.3539	17.5116	23.2964	20.7161	20.9261	22.2251	17.2706	16.4373	21.2008	16.0814	16.0716	20.3737	17.7429	17.46	20.4132	16.3023	17.3084	21.5632	16.1516	17.2759	23.1137										0.263362	-1.53856
P13864;P13864-2	DNA (cytosine-5)-methyltransferase 1	Dnmt1	16.2111	16.8887	18.0213	21.7117	21.8527	22.1533	23.7337	23.9693	24.0661	23.378	23.5877	20.8517	22.8988	23.1402	23.7928	22.1826	22.7566	22.6877	15.7706	15.9065	15.6905	22.1872	22.4528	22.4892	24.4279	24.7507	24.7524	24.061	24.3813	24.1612	23.4995	23.7788	23.7572	23.1252	23.4723	22.5071						+			+	3.60626	2.01712
P14069	Protein S100-A6	S100a6	21.0619	16.1812	20.1002	19.2812	19.5591	21.3516	18.8854	16.5118	20.597	18.8855	19.3212	19.283	19.0462	18.7094	15.8018	17.5929	18.8446	20.4041	16.3856	16.4888	20.3094	15.9078	19.0646	19.6008	19.931	19.6874	19.7708	18.9977	19.0906	20.4415	16.2635	15.9193	19.8694	20.3293	19.8132	16.7332										0.445289	-1.39923
P14115;D3Z6J9;E9QP28;D3YZN6	60S ribosomal protein L27a	Rpl27a;Gm5908;Gm5453;Rpl27a-ps1	21.0202	21.5596	22.2097	22.6688	22.3479	22.6514	22.5555	22.634	22.6205	22.7402	22.6193	23.1703	22.5518	22.5412	21.9342	22.7855	22.5525	22.6819	21.7447	21.2789	22.2733	23.2805	23.1917	23.0151	23.2872	23.1824	22.9664	23.4275	23.4292	23.0084	23.1169	23.2335	22.9774	23.0336	23.0124	22.7874										0.166749	0.0473029
P14131	40S ribosomal protein S16	Rps16	16.6936	16.9164	22.2104	20.0861	20.3085	21.6994	19.9403	20.2661	21.5266	20.2119	20.1762	22.2445	20.2157	20.2655	20.9796	21.3595	20.1886	22.216	20.8253	20.17	20.9772	20.6715	20.7517	21.6043	20.664	20.5622	21.3745	20.6942	20.8959	21.1967	20.7863	20.6687	21.3126	20.6444	20.5959	21.3594										0.0596304	-0.12033
P14148;F6XI62;D3Z6N4;F6ZA13	60S ribosomal protein L7	Rpl7;Gm5045	22.2531	22.2627	23.4182	21.4362	21.5543	22.788	21.1655	21.6228	22.5118	21.7401	21.606	23.5282	21.449	21.7319	22.3047	22.5808	21.5884	23.1917	22.3419	22.1851	23.0436	21.4465	21.8502	22.5048	21.3477	21.6173	21.9834	21.6269	21.9819	22.3835	21.3072	22.0563	22.4729	21.7692	21.9033	22.705										0.0974822	-0.159434
P14206;D3YTT7	40S ribosomal protein SA	Rpsa;Rpsa-ps10	20.8562	21.3663	23.2137	20.7167	20.8609	22.7401	20.1877	20.7703	22.5085	20.7233	20.6662	23.2423	20.6524	21.0432	23.2123	22.2868	20.8638	23.3047	22.6142	22.0709	23.3069	20.884	21.2756	22.7304	20.7454	20.5783	22.3919	21.2698	21.3273	22.4214	20.8881	21.1344	22.5995	21.0074	21.0617	22.6466										0.107327	-0.28372
P14869;E9Q070;D3YVM5	60S acidic ribosomal protein P0	Rplp0;Gm8730	16.1202	16.0542	20.7865	17.3608	17.8926	19.8132	17.3223	17.8339	19.1537	17.9218	16.07	20.7812	17.3613	17.8143	15.9682	18.311	15.722	20.1084	16.675	16.2019	19.7866	17.5294	18.238	19.8237	16.8359	16.7218	19.0432	18.3177	18.2353	19.4417	17.5986	18.1068	19.5599	17.9098	17.9411	20.1333										0.0978859	-0.252258
P14873;Q3UPV4	Microtubule-associated protein 1B;MAP1 light chain LC1	Map1b	15.5298	16.0717	17.7694	18.608	18.3818	17.8641	18.4855	18.2722	18.4123	18.6843	17.9629	19.0003	18.3102	18.0337	16.0823	17.5331	17.7889	15.0885	16.5247	16.3354	16.1504	19.1088	18.3222	17.4644	19.0733	18.894	18.592	19.5795	19.2879	18.3165	18.3654	18.2615	17.8402	17.9163	18.0518	16.6127										0.174447	0.105363
P15864	Histone H1.2	Hist1h1c	21.762	22.1067	25.5497	27.6013	26.8761	26.7205	27.3829	26.9382	26.7032	27.1487	26.8896	26.2239	26.9593	26.4819	24.6637	26.8598	26.5448	26.5839	22.1683	22.4172	22.4217	27.613	27.3885	26.8176	27.2729	27.2052	26.7862	26.9848	27.1763	26.5657	27.0144	26.8332	26.1504	26.9238	26.9985	26.1672										0.0595486	-0.0578791
P16045	Galectin-1	Lgals1	21.0014	23.3798	22.4251	18.8362	20.0096	21.0154	18.959	19.4812	20.8418	19.3015	19.4735	20.2608	19.2968	19.506	16.6003	19.4245	18.5894	21.556	22.15	23.158	22.9298	19.4146	19.6161	20.9856	18.7771	19.5606	18.6466	19.9515	19.5917	20.4331	18.8838	19.9516	20.4659	19.1831	19.8539	20.7297										0.0808496	-0.193114
P17751	Triosephosphate isomerase	Tpi1	16.6043	15.8792	17.9791	15.6642	16.2651	17.1503	17.1046	16.2073	16.4657	14.8995	16.4519	16.8243	16.027	16.4099	16.1941	16.6476	16.4236	17.7091	15.9891	16.9722	17.0181	16.5715	16.2751	17.135	15.666	16.6018	16.9604	14.8327	15.6606	16.5611	15.9776	16.5105	16.8203	16.326	16.2887	15.5787										0.173714	0.232672
P17879;Q61696	Heat shock 70 kDa protein 1B;Heat shock 70 kDa protein 1A	Hspa1b;Hspa1a	23.9365	16.6122	21.157	21.0265	21.6568	21.6571	21.1627	21.5844	22.2735	20.9674	21.5391	21.4848	21.1484	21.9168	21.0869	20.8827	21.5284	22.0211	22.9379	15.6877	20.8632	20.9714	21.3302	21.5343	21.3715	21.3006	21.9296	21.0843	21.5099	21.524	21.1358	21.3835	21.2804	20.9925	21.4345	21.3323										0.230294	0.226753
F8WGL3;P18760;E9Q1T2;P45591	Cofilin-1	Cfl1;Gm6180	15.7223	19.0013	20.9141	16.5733	17.3119	20.1519	16.1546	17.4534	19.6192	15.9273	17.0149	21.3149	15.7502	17.304	15.7543	16.0475	16.9672	20.7339	19.8185	19.4803	21.1547	17.1628	17.5525	20.6092	17.4846	17.8751	20.0948	17.4626	18.0863	20.2878	18.5839	18.1555	20.1607	17.2366	17.3596	20.5663										0.0631096	-0.269987
P19253;E9Q5A0;Q3TDS9;D3YY61	60S ribosomal protein L13a	Rpl13a;Rpl13a-ps1	15.6632	21.038	22.159	21.5137	21.2097	22.0943	21.1355	21.5523	21.7657	21.5468	21.408	22.7493	21.0498	21.0487	15.6977	21.8773	21.4523	22.1932	21.0207	20.8385	21.7752	21.2814	21.4473	21.896	21.4188	21.2911	21.6565	21.2932	21.9103	21.7633	21.058	21.5526	21.5528	21.3918	21.769	21.7068										0.141108	-0.121426
P19324	Serpin H1	Serpinh1	21.0378	21.7793	23.0196	18.3801	18.5393	21.9404	17.8233	18.4428	21.4152	18.2519	18.4759	20.6728	17.7274	18.6415	20.3553	18.5344	18.2167	22.9242	21.3569	21.3229	21.7809	16.8986	18.3657	18.9311	18.1423	15.2049	19.147	17.9473	18.2439	19.3507	18.4853	18.4351	19.2199	19.2353	17.9225	19.0404										0.086857	-0.392824
P19426;P19426-2;G3UY39	Negative elongation factor E	Rdbp	17.1785	16.6326	16.5074	16.9262	16.222	18.8505	15.6153	16.4756	15.5781	22.2618	22.5786	23.5	24.4244	24.1511	22.6532	24.1102	24.2411	23.2005	15.5105	17.43	15.3821	16.0862	17.2968	15.8786	16.1312	15.9937	17.0984	22.1407	22.2196	22.3154	24.4426	23.9444	23.6749	24.4072	23.9276	23.8333		+	+	+		+	+	+	+	0.795045	-1.44325
P20029	78 kDa glucose-regulated protein	Hspa5	20.6273	22.7377	23.4025	23.7008	23.5109	23.7254	23.7159	23.8088	23.8374	23.7474	23.732	24.0816	23.604	23.5333	23.6342	23.5098	23.3609	23.8309	22.6199	22.6122	23.0135	23.7958	23.5541	23.8315	23.8273	23.7641	24.0432	23.9036	23.8083	23.9522	23.6554	23.384	23.8541	23.3881	23.5511	23.67										0.854282	0.141681
P20152;E9PZV5;A2AKJ2;P31001;G3X981;P15331-2;G5E846;P15331;P15331-3;P08553;P46660;D3YZ35;P08551	Vimentin	Vim	24.1271	19.5572	28.4008	23.3297	22.9331	27.1658	17.6187	19.2559	26.7054	19.7296	18.7785	26.1114	18.1053	19.643	18.9691	24.5206	20.4773	28.7654	21.4009	22.8346	24.5698	16.0139	19.9608	23.3668	16.0807	17.1575	22.6219	16.232	18.309	23.2527	15.6987	16.4014	23.5635	19.2888	20.4077	24.7911			+						+	0.455926	-3.28283
P21107-2;Q8C7C3;D3Z2H9		Tpm3;Tpm3-rs7	15.8861	16.6734	24.0367	15.4567	18.3307	23.1273	16.8182	17.5713	21.9988	16.2593	17.735	25.1545	17.15	17.7415	16.754	19.0027	17.4787	23.4157	19.6116	21.373	23.3601	16.8973	17.5678	22.2792	15.881	17.5897	21.8488	16.3822	16.8964	21.2467	16.0982	17.1518	22.0389	17.4009	18.3723	23.6339										0.0211983	-0.175456
P22752;Q8BFU2;Q8CGP5;Q8CGP7;Q8CGP4;Q8R1M2;Q8CGP6	Histone H2A type 1;Histone H2A type 3;Histone H2A type 1-F;Histone H2A type 1-K;Histone H2A;Histone H2A.J;Histone H2A type 1-H	Hist1h2ab;Hist3h2a;Hist1h2af;Hist1h2ak;Hist1h2aa;H2afj;Hist1h2ah	15.8552	15.1264	23.8177	21.1458	21.188	22.7051	21.168	20.8244	22.1564	21.1701	20.5809	20.9355	20.9452	20.1284	20.9566	20.8428	20.4151	24.1443	16.2407	16.283	17.1002	21.0495	20.2394	20.2948	21.0587	20.5184	20.2257	20.8735	20.3875	20.2511	20.9078	20.1695	20.3694	20.1895	20.1946	20.1957										0.172822	-0.296715
P25444;D3YWJ3;D3YWA0;E9PV46;D3YVC1;D3Z659;E9Q1N8;F6YTZ4;D3Z536;F8VQ36	40S ribosomal protein S2	Rps2;Gm6139;Gm8841;Rps2-ps6;Rps2-ps5;Gm6576;Gm8225;Gm4968	21.3723	21.5856	22.6091	21.445	21.3122	22.0656	21.2545	21.402	21.8785	21.507	21.185	23.137	21.4379	21.4226	21.7376	22.1838	21.4234	22.5585	21.8911	21.1854	21.6906	21.9249	21.8898	22.0187	21.9624	22.0067	22.2222	21.9303	22.128	22.3073	21.9799	22.1751	22.1713	21.9394	22.1059	22.571										0.116654	-0.095892
P26369	Splicing factor U2AF 65 kDa subunit	U2af2	16.7269	21.5995	20.4678	27.9288	27.6582	27.4413	27.8931	28.0269	27.4748	27.9115	27.6607	27.3508	28.0395	27.8396	29.409	28.0169	27.7824	27.2014	22.5619	22.5201	21.3376	27.9764	27.6941	27.6362	28.0286	28.0169	27.897	28.17	27.6326	27.8128	28.2006	27.9624	28.0257	27.9928	27.8858	28.1401										0.218115	0.122142
P63163;P27048	Small nuclear ribonucleoprotein-associated protein N;Small nuclear ribonucleoprotein-associated protein B	Snrpn;Snrpb	16.2038	16.541	16.5134	18.6617	18.0764	17.8523	18.7584	18.4648	18.3032	19.5116	18.8231	19.5887	20.8793	20.3662	21.0218	20.882	20.6549	19.3051	16.1728	16.2826	15.7546	18.8825	18.2835	16.308	18.7749	19.4698	17.5015	19.0974	19.0958	15.7853	21.1027	19.9045	20.243	20.1776	20.4159	19.3483			+						+	0.493582	0.312008
P27546;P27546-2;E9QPW8;P27546-3;E9PZ43;E9QKJ8;E9PWC0;P27546-4;F6V4Z1;F6XPV7	Microtubule-associated protein 4;Microtubule-associated protein	Map4;Mtap4	16.4827	15.5543	19.7377	21.6298	21.8387	22.2091	22.2514	22.4904	22.8177	21.7798	22.3634	21.5233	21.5522	22.1567	19.5333	21.4286	22.1009	21.7299	20.5178	20.1108	19.9947	21.9142	22.3438	22.0394	22.4791	23.222	23.1079	22.3355	23.2148	22.7221	22.1556	22.7256	22.1471	22.1566	22.6238	22.0138										1.24867	0.627303
P27659;D3YZ47;Q9CQ09	60S ribosomal protein L3	Rpl3;Gm5879	21.1635	22.6741	23.7734	25.9553	26.1597	26.0171	25.6139	25.9219	26.0303	25.6086	26.0161	25.5664	25.5941	26.0569	24.2928	25.7474	26.0939	25.808	23.0574	22.7874	23.0305	25.679	26.2561	25.9811	25.2967	26.064	25.9721	25.4576	26.111	25.9017	25.5662	26.04	25.7631	25.7376	26.0336	25.5218										0.610461	-0.188677
P28740-2;E0CZ72;P28740-1;P28740;F8VQ42;F6SUU5;Q9D481;Q922S8;Q3TTL2	Kinesin-like protein KIF2A	Kif2a	15.9514	16.1417	18.2354	20.1037	20.2026	20.3257	21.2062	21.4313	21.4008	20.1759	20.4728	19.041	19.8843	20.182	16.6488	19.9277	20.2538	20.0338	16.1871	16.8959	15.3487	20.2829	20.2223	20.7098	21.2239	21.3831	21.626	20.4049	20.7374	20.9313	20.2528	20.5372	20.2467	19.9583	20.1578	19.6512										3.54456	1.13541
P29341;Q9D4E6;A2A5N3;F6ZAX1	Polyadenylate-binding protein 1	Pabpc1;Pabpc6	16.5587	20.0243	20.8138	22.9571	23.0861	23.3213	23.462	23.2131	23.1236	22.6513	22.4658	23.8705	23.2905	23.4341	23.8202	23.2694	23.227	22.9426	21.077	19.855	20.3492	23.2057	23.1797	23.4534	23.703	23.2905	22.9562	22.8579	22.6408	22.4991	23.4045	23.7301	23.6163	23.1846	23.5074	23.2182										0.419456	0.144724
Q3UZG4;P31230	Aminoacyl tRNA synthase complex-interacting multifunctional protein 1;Endothelial monocyte-activating polypeptide 2	Aimp1	16.6441	15.7045	15.6828	18.4483	18.3966	15.601	18.5245	18.0233	18.0536	18.1343	18.2663	18.2725	18.2994	18.0021	16.4113	18.2031	17.7465	17.4931	15.3831	15.8967	15.4593	19.2082	18.4808	16.0205	20.0102	18.4459	18.0432	20.3396	18.5277	18.0308	18.7115	18.7776	18.1517	18.915	18.5657	15.6281										0.306745	0.718526
P32067;F8WHY1;F6SXM5	Lupus La protein homolog	Ssb	16.082	15.8172	19.0921	21.5869	22.2632	22.2456	22.5043	22.6714	22.8969	21.8842	22.5706	22.0626	21.8056	22.4158	19.6388	21.526	22.5775	22.0252	15.9596	16.0859	18.4932	21.5412	22.1422	21.6814	22.0662	22.4488	22.3333	21.9564	22.2177	21.8782	21.6635	22.1461	21.7056	21.7896	22.169	21.4268										1.23809	0.658976
P32233	Developmentally-regulated GTP-binding protein 1	Drg1	15.6529	17.1199	15.6447	18.686	18.4825	15.802	20.2416	20.0588	20.5961	19.4183	19.3414	16.0187	19.2907	19.1094	15.7033	19.0088	19.243	18.9106	16.284	15.2778	15.863	19.3183	19.1134	19.7248	20.3669	20.6119	21.3799	19.964	20.308	20.1206	19.7975	19.9981	20.4187	19.3043	19.6368	19.752										1.31278	2.642
P34022	Ran-specific GTPase-activating protein	Ranbp1	15.4096	15.5692	15.8129	16.8582	16.0008	16.5449	18.3421	19.4612	20.5137	17.2046	15.8312	16.0315	16.5069	16.8821	16.2926	15.4912	16.7614	15.8813	15.8315	15.8239	16.8001	15.8917	15.709	16.3285	16.511	18.7587	19.8804	16.0092	16.0133	16.8841	15.9296	15.9718	16.3512	15.6659	15.5686	16.3861										1.93231	2.97105
P35550	rRNA 2-O-methyltransferase fibrillarin	Fbl	16.7897	16.0861	21.7552	24.3437	24.0222	23.3752	24.1585	23.913	23.9498	24.154	24.1879	22.6064	23.9202	23.6316	23.5292	24.0333	23.9371	23.5847	17.1521	15.6313	18.8619	24.1517	23.854	23.497	24.0134	23.8064	23.304	23.9821	23.7726	23.2034	23.8413	23.8464	23.2357	23.6873	23.4042	22.7942										0.114954	0.0933386
P35979;D3YX33;F8VQK7	60S ribosomal protein L12	Rpl12;Rpl12-ps1	16.2601	16.2085	20.668	17.0606	16.9159	19.5215	17.0137	15.6982	18.3585	17.4671	17.051	20.0308	15.7307	15.5982	16.4597	17.9671	17.299	19.8338	18.4754	16.5524	18.5509	15.8345	15.2637	18.5396	16.1061	15.5848	18.1757	16.9136	15.4991	18.8462	16.0374	16.968	18.1532	17.302	16.0548	18.5323										0.285895	-0.809258
P35980;G3UZK4;G3UZJ6;G3UX28;G3UYV6	60S ribosomal protein L18	Rpl18	21.3329	21.7062	22.407	20.5252	20.6883	21.8949	20.292	20.8564	21.6996	20.6865	20.6678	22.5156	20.4221	20.6846	19.5492	21.4763	20.727	22.319	21.7997	21.083	21.856	20.7368	20.851	21.5817	20.6174	20.8571	21.2077	20.9461	20.938	21.8075	20.9448	21.0171	21.3884	20.9957	21.1839	22.1213										0.0500597	-0.0867348
P40630;P40630-2;D3Z0F3	Transcription factor A, mitochondrial	Tfam	15.9423	15.9211	16.0468	22.7298	22.3266	21.3959	22.5268	22.1479	21.3592	22.7394	22.4513	21.0566	22.4954	21.9753	20.7142	22.6069	22.1876	21.0441	14.888	16.842	16.9259	22.6333	22.3719	21.1207	22.4184	22.0683	21.2842	22.5863	22.3643	21.3049	22.4698	22.3951	21.1255	22.5889	22.3659	21.3439										0.0952167	-0.139502
P41105;F6Z0X0	60S ribosomal protein L28	Rpl28	21.2211	21.6384	22.4769	20.5017	20.6747	21.9006	20.3136	20.9668	21.7587	20.4282	20.9455	22.4796	20.2937	20.9303	16.7886	21.524	20.9179	21.9523	21.672	21.4345	21.7183	20.5187	21.068	21.5464	20.5833	20.9491	21.494	20.8695	21.4158	21.5005	20.6409	21.1765	21.3604	20.9639	21.1324	21.4608										0.00682893	-0.0126273
P43274;Q07133	Histone H1.4	Hist1h1e	16.2604	15.4061	23.3198	25.3205	24.7064	24.3451	25.001	24.5756	24.3633	24.8134	24.6294	24.0694	24.6522	24.1798	22.7957	24.5897	24.2578	24.4492	19.963	19.9966	19.4638	25.5866	25.3718	24.6106	25.1285	24.9992	24.5754	25.1051	25.0354	24.402	24.9065	24.5438	24.0766	24.8736	24.7402	24.0972										0.158399	-0.144031
P43275	Histone H1.1	Hist1h1a	16.6837	15.8698	23.032	24.8179	23.8934	23.6441	24.3746	23.848	23.5983	24.0972	23.9241	23.3171	24.1133	23.4877	22.5365	23.9135	23.7067	24.2399	16.1431	18.8731	19.7646	25.0517	24.32	23.8978	24.8764	24.2405	23.8982	24.5065	24.4966	23.6815	24.4602	23.9954	23.4924	24.3012	23.8573	23.3647										0.157378	-0.178145
P43276	Histone H1.5	Hist1h1b	18.5154	16.0177	23.9092	25.8517	25.3074	25.0825	25.5321	25.1198	25.017	25.3315	25.188	24.7395	25.2262	24.7082	23.1037	25.162	24.9338	25.0629	19.7272	20.6924	20.6722	26.037	25.7362	25.0665	25.6354	25.5498	25.1259	25.5705	25.5732	24.71	25.4417	25.218	24.3351	25.3794	25.2351	24.3924										0.276535	-0.190916
P43277	Histone H1.3	Hist1h1d	15.5145	16.127	21.8955	24.1189	23.5612	23.1711	23.8285	23.5008	23.2498	23.4885	23.652	22.9385	23.4914	23.2176	21.0449	23.3596	23.2501	23.3572	17.2401	16.7048	18.1035	24.2143	24.1763	23.6302	24.0533	23.9402	23.5525	23.7159	23.9284	23.1876	23.5706	23.4723	22.9899	23.5587	23.5145	22.7125										0.101097	-0.0906391
P47754;D6RCW7	F-actin-capping protein subunit alpha-2	Capza2	16.5413	16.3024	20.0947	15.5945	17.2231	19.466	17.0687	17.2872	19.2895	16.5841	17.2425	21.4568	16.1929	17.3013	16.1345	17.4759	16.5913	19.9475	17.151	18.9014	19.6595	15.9554	15.8862	19.4569	17.6332	18.4584	19.5477	17.6783	17.5946	19.7401	17.3679	17.5156	18.8681	17.3357	17.1907	20.5137										0.125298	0.453924
P47911;E9PUX4;D3Z4I7	60S ribosomal protein L6	Rpl6;Gm5428;Gm6807	20.3217	20.1826	21.6519	20.3086	20.3005	20.8912	20.2537	20.3489	20.844	20.652	20.4082	21.5996	20.1543	20.1517	16.3163	20.8611	20.1437	21.419	20.9969	20.2913	20.5618	20.0542	19.9998	20.4857	20.1482	20.0784	20.3665	20.3061	20.4934	20.658	20.0918	20.0622	20.5978	20.0768	20.2463	20.9149										0.022301	-0.017889
P47963;E9PZ94;D3YX54	60S ribosomal protein L13	Rpl13;Gm10071;Rpl13-ps3	21.1043	22.0729	22.7632	21.3963	21.4914	22.5304	21.3631	21.4815	22.4784	21.6714	21.704	23.067	21.2944	21.5839	20.6762	22.2249	21.5849	22.6366	22.0688	21.6235	22.4778	21.7791	21.8123	22.475	21.7021	22.0467	22.5532	22.0238	22.2803	22.6445	21.9157	22.0185	22.3083	21.9068	22.0145	22.3321										0.0208503	-0.0317109
P48678;P48678-2;P48678-3;D3YUF7;P21619-2	Prelamin-A/C;Lamin-A/C	Lmna	16.1394	16.675	24.2674	18.0297	17.7267	22.9277	16.0476	15.5144	22.2309	17.0587	16.7327	15.7484	17.1829	16.2942	14.8115	16.5745	15.8531	24.5145	17.4473	15.2473	16.3844	15.8482	17.5991	16.3568	16.471	16.8432	15.7925	17.4714	16.7269	16.1757	16.087	16.3366	16.428	17.0922	14.9384	16.4332										0.234077	-1.63041
P49312;Q5EBP8;P49312-2	Heterogeneous nuclear ribonucleoprotein A1	Hnrnpa1	21.3904	14.7141	22.9401	24.8975	25.0772	25.3874	25.028	25.3024	25.1985	24.8882	25.2457	25.0119	24.8435	25.1127	23.9693	24.6843	24.8754	24.7591	18.5976	18.802	19.0647	24.9079	25.119	25.492	25.0328	25.2603	25.5596	25.0573	25.1718	25.341	24.8744	24.9964	25.2091	25.0539	25.024	25.0437										0.124039	0.0555941
P51410;G3UW34;D3YYQ0;D3Z629;D3YZT0	60S ribosomal protein L9	Rpl9;Rpl9-ps6;Gm5451	21.9802	21.6494	23.1151	20.7376	21.0711	22.7272	20.8128	21.1621	22.6737	21.2119	21.0305	23.0412	21.0653	20.9308	23.1396	21.9529	20.7907	22.9481	22.4494	21.3376	23.2374	21.4536	21.2009	22.8135	21.5908	21.2888	22.6411	21.5898	21.1551	22.8776	21.1443	21.0993	22.7844	21.2495	21.3491	22.5063										0.0148335	0.0375951
P51881;Q3V132	ADP/ATP translocase 2	Slc25a5	21.8929	22.5242	21.4216	20.4234	20.4734	20.4607	20.3156	20.5192	20.7604	20.7238	20.7934	20.3178	20.2977	20.4758	20.4141	20.1621	19.8967	20.3899	22.1289	21.6135	20.7269	19.5858	19.8308	20.2396	20.068	19.7165	20.1205	19.7623	19.9498	20.2238	19.7351	20.0009	20.2104	20.3562	19.826	20.8481										0.241509	0.0792376
P52293;Q641N9;A6PW68;A2A601;A2A600;A2A602;F2Z431	Importin subunit alpha-2;Importin subunit alpha	Kpna2	15.9306	16.607	16.8568	16.9988	17.1375	19.2941	15.5619	16.7839	19.1871	21.2135	22.4943	23.6751	23.3037	23.8804	23.7879	23.2148	24.0519	24.1558	15.8418	15.3392	15.624	17.311	17.3038	18.461	18.2317	15.8404	17.9505	21.5028	22.3117	23.0085	23.4007	23.819	24.3809	23.4293	23.7928	24.3371		+	+	+		+	+	+	+	0.185967	-0.632481
F6ZXK9;P52432;D3Z7Q8;G3UXX5;D3Z3D6;G3UX92	DNA-directed RNA polymerases I and III subunit RPAC1	Polr1c	15.2993	16.4526	16.411	19.8066	19.6582	19.4929	19.3153	19.6688	19.5646	19.6263	19.4858	18.5576	19.214	19.3094	21.2079	19.0831	19.4458	19.17	16.564	17.3972	16.0084	19.8418	19.6876	20.1035	19.7919	19.7406	19.8207	19.6958	19.7706	19.9813	19.7187	19.7358	20.2206	19.3932	19.997	19.1954										0.41915	-0.136318
P52480;P52480-2;G3X925;P53657;E9Q509	Pyruvate kinase isozymes M1/M2	Pkm2	22.4133	20.986	22.0021	19.7854	19.2707	20.7072	17.8942	19.0323	20.5482	18.5832	18.5493	19.7305	16.0507	19.0416	20.3413	18.0088	16.3226	21.0642	21.2335	22.3952	23.6624	16.0282	19.0726	21.1254	17.7702	16.1599	20.4036	16.1886	19.2703	20.3883	16.1544	19.1296	20.2565	19.1619	17.2174	16.91										0.363499	-0.762863
P52927;Q6NSP9	High mobility group protein HMGI-C	Hmga2	16.6794	16.1349	19.3036	18.976	18.6879	19.5681	18.7781	18.9548	19.2836	18.8598	19.135	17.3993	18.3978	18.5693	16.2164	18.9349	19.0463	20.083	15.8457	16.7178	16.0473	19.2459	19.0865	18.1357	19.264	19.5849	18.9204	19.2548	19.6122	18.4721	19.1232	18.8796	17.8257	19.1388	18.9783	18.0021										0.085378	-0.0718778
P53026;Q5XJF6;D3YXT2;D6RE43	60S ribosomal protein L10a;Ribosomal protein	Rpl10a;Rpl10a-ps2	15.885	15.8081	17.9977	17.3384	17.5328	17.3865	16.3558	16.5723	17.8593	17.2812	17.4551	18.5979	17.0047	15.8802	15.8259	17.7886	15.798	18.063	16.6128	15.2496	15.7881	15.3661	17.4352	16.8849	16.2243	15.7693	16.8143	16.3531	16.0256	15.2093	15.2942	16.4242	17.2643	17.2411	16.4814	17.8143										0.445421	-0.49009
P53996;P53996-3;P53996-2;D3YYF6	Cellular nucleic acid-binding protein	Cnbp	16.0755	15.791	16.7429	19.554	19.9887	20.4731	19.3844	20.0443	20.4177	20.5349	20.9232	20.3879	20.5016	20.5785	16.6613	20.0863	20.7229	19.9641	16.2499	15.8296	17.657	19.8489	20.0894	20.1162	19.3912	20.0324	20.2612	19.9169	20.6676	20.3913	20.4317	20.5744	20.4948	20.8325	20.9689	19.9411										0.0480998	-0.0564435
P57784	U2 small nuclear ribonucleoprotein A	Snrpa1	16.2421	15.6004	16.4122	21.4482	21.7214	22.112	20.2207	20.191	20.7077	20.607	21.2613	20.615	20.886	21.1316	16.3128	20.3155	21.0851	20.834	16.7195	16.405	16.876	21.599	21.8775	22.0336	19.3507	19.6923	19.7064	20.3943	20.6281	20.4253	20.1047	21.194	20.9907	20.9256	20.8504	20.1431										2.25502	-1.38742
P58252	Elongation factor 2	Eef2	16.1364	17.7639	19.1741	16.9069	17.5001	18.2955	17.5564	18.1472	18.916	16.2403	16.4155	18.1077	17.1416	17.892	16.6509	17.2282	16.9418	19.3961	16.7902	19.2946	19.8045	17.8143	17.3566	18.8201	17.8342	16.8657	19.6867	16.0553	17.694	18.8261	15.3519	17.6554	19.0349	17.986	16.6235	18.4371										0.495343	0.639003
P58468;Q3TVF6	Protein FAM207A	Fam207a;1810008A18Rik	16.443	15.303	16.3637	20.2107	19.7993	19.9165	20.4841	20.3907	20.2946	20.6782	20.4442	19.5804	20.0481	19.6524	16.5691	20.426	19.6013	19.6166	16.5647	16.285	16.0588	20.6024	19.887	20.3073	20.6308	20.226	20.2396	20.4582	20.3754	20.3126	20.4868	19.9724	20.1273	19.9572	20.1517	19.3969										1.43695	0.414278
P58771-2;E9Q454;E9Q452		Tpm1	22.2617	22.516	26.5471	18.7221	21.6992	25.5632	18.3183	19.6347	24.3981	19.1866	20.6716	28.5663	18.1816	20.6966	19.5617	22.7959	21.3521	26.2589	22.7656	24.0427	26.2259	17.9467	20.89	24.8877	19.0944	19.482	24.5141	18.9433	20.0463	24.5562	19.3479	20.8193	25.0549	20.0703	21.5383	27.098										0.168878	-1.21113
P59470	DNA-directed RNA polymerase III subunit RPC2	Polr3b	15.8787	16.7768	17.2062	20.3574	20.5517	20.5714	20.1215	20.5621	20.4674	20.1813	20.2218	18.4715	19.9284	20.215	22.3817	19.9963	20.4493	19.7995	15.1784	14.7272	16.1686	20.6312	20.9648	21.0332	19.8859	20.9064	20.8847	20.4578	20.6194	21.0342	20.4233	20.7691	20.7833	20.2119	20.7879	20.1923										0.296301	-0.109835
P59708	Pre-mRNA branch site protein p14	Sf3b14	16.2046	16.4285	16.469	21.5533	21.7711	21.7602	20.4093	20.9311	20.6453	20.8121	21.1133	20.408	20.5654	21.1553	23.1627	20.5234	21.031	20.5927	15.495	16.5411	16.4883	21.5544	21.8087	21.8234	19.6797	20.1158	20.3742	20.417	20.5572	20.9595	20.3017	20.5707	21.2782	20.391	20.6559	20.5054										2.46262	-1.03298
P60122;D3YW60;Q05CB6	RuvB-like 1	Ruvbl1	16.3115	17.2671	20.4795	24.1755	23.9083	23.6062	23.9364	23.8583	23.7582	24.052	23.8872	22.2831	23.9538	23.7388	25.4513	23.8154	23.7056	23.3471	16.3565	16.2778	18.8406	23.7641	23.5924	23.4968	23.6428	23.3859	23.4235	23.5057	23.4279	23.3163	23.6075	23.2928	23.2273	23.5162	23.364	22.4431										0.0947598	-0.0456982
P60335;P57724	Poly(rC)-binding protein 1	Pcbp1	20.9071	21.6544	21.4998	24.1619	23.849	23.9251	24.503	24.5557	24.4327	24.4045	24.3395	23.4289	24.4025	24.2989	23.7001	24.1525	24.1355	23.9301	21.3612	21.6554	21.5378	24.1519	24.0419	24.1739	24.633	24.5315	24.6221	24.408	24.3865	24.3021	24.4266	24.2922	24.2063	24.1167	24.0097	23.3975										2.17023	0.518499
P60766;Q3UL78;P60766-1	Cell division control protein 42 homolog	Cdc42	15.1623	16.1648	17.2136	17.7435	17.8703	18.0067	17.833	18.0425	18.1573	18.0668	18.1124	17.7546	18.0928	18.0513	15.2312	17.794	17.9997	17.9767	15.3338	16.2828	17.5151	17.8628	17.8898	18.2543	18.5597	18.3854	15.9912	18.3251	18.1053	18.1886	18.1722	18.1289	18.3652	18.2602	18.3495	17.7606										0.492734	0.137457
P60824;D3YU80	Cold-inducible RNA-binding protein	Cirbp	15.4655	15.9601	16.6381	17.4631	17.3469	17.8271	17.8714	18.1758	17.5772	18.3851	17.9823	17.3318	17.8769	15.9155	15.7472	17.8233	16.505	15.8859	16.7493	15.9296	15.8446	17.5575	17.7657	18.0631	18.388	16.7784	17.8532	18.5067	17.9443	17.9139	17.9861	16.6156	17.806	18.1104	18.0901	16.0462										0.661555	0.329091
P60867	40S ribosomal protein S20	Rps20	16.0998	20.4817	22.2358	21.0041	20.9144	21.9221	20.5694	21.2245	21.9723	20.6116	21.1364	22.4955	20.5129	21.0729	19.4601	21.5862	21.1625	22.3169	20.6118	20.6201	21.4074	21.14	21.6779	22.0996	21.6203	21.8285	22.1109	21.5237	21.8561	22.2623	21.3492	21.8336	21.7529	21.4028	21.7394	21.9874										0.0158806	-0.024793
P61255;B1ARA5;B1ARA3;D3Z3Q9;G3UW96	60S ribosomal protein L26	Rpl26	16.5221	20.6041	22.5833	25.6411	25.2946	25.0033	25.6014	25.3166	24.9446	25.462	25.4211	25.2869	25.2931	25.3029	23.029	25.3013	25.3028	24.3906	21.6637	21.4799	21.6007	26.1468	26.2589	25.3296	25.8925	26.1685	25.5744	26.0438	26.3895	25.4571	25.923	25.965	25.2266	25.9345	25.9963	25.1912										0.0324193	-0.0254498
P61358;G3UWF4;A2A4Q0;E9PV49	60S ribosomal protein L27	Rpl27;Rpl27-ps1	16.2085	20.4065	21.5846	25.0994	24.6218	24.1122	24.9475	24.5115	24.2795	24.7541	24.5644	24.0346	24.4269	24.1572	22.0684	24.5509	24.3185	23.7509	21.0922	20.7273	20.8132	25.2728	25.0472	24.4045	25.0083	24.7367	24.4855	24.9056	24.9437	24.2719	24.795	24.6092	24.0842	24.4111	24.7397	23.8018										0.0307775	-0.031599
P61514;E9Q2Z2	60S ribosomal protein L37a	Rpl37a;Gm4613	16.2724	19.4082	20.0987	18.9211	19.4065	20.0527	18.664	19.1994	19.6337	18.9438	19.511	20.7503	18.9338	19.5595	15.7136	19.2588	19.2907	20.2725	16.2616	18.8236	16.8461	19.195	19.2312	19.395	19.6385	19.847	19.0767	19.973	20.1707	19.4322	19.406	20.2651	19.0113	20.1066	19.681	19.8115										0.273799	-0.294434
P61982	14-3-3 protein gamma;14-3-3 protein gamma, N-terminally processed	Ywhag	23.0111	16.0874	19.9199	20.8348	20.6091	22.3107	21.1418	20.8978	22.016	20.8572	20.3987	21.7114	20.6177	20.7181	20.8847	20.753	20.3524	21.8801	16.2373	16.0712	20.9545	21.2016	21.4094	22.7422	21.6792	21.3918	22.8766	22.3178	21.8278	22.6151	21.1564	21.3627	22.6479	21.0312	21.802	22.1227										0.0546941	0.1003
P62077	Mitochondrial import inner membrane translocase subunit Tim8 B	Timm8b	16.257	16.4624	16.4301	17.9822	17.2555	17.9775	18.4733	17.3604	18.299	18.7736	15.9651	15.509	18.2155	16.3674	16.5677	18.2678	18.1265	17.1279	17.2025	16.348	15.8129	16.6173	16.9563	17.8877	16.7815	16.5022	17.5039	15.8813	16.1525	17.4388	16.4516	16.1229	15.5814	16.3993	15.8899	16.4126										0.293884	0.30587
P62082;F6SVV1	40S ribosomal protein S7	Rps7;Gm9493	23.5231	22.9748	23.8734	23.3464	23.3327	24.0732	23.2975	23.5696	24.3743	23.5591	23.265	25.2124	23.6278	22.8979	25.6926	23.6875	23.0415	24.6018	23.6399	22.9447	23.7322	24.3144	24.3516	24.9901	24.5003	24.3276	24.6445	24.3691	24.2431	24.6311	24.4305	24.0151	24.3855	24.2466	24.4783	25.1345										0.149969	0.1631
P62141	Serine/threonine-protein phosphatase PP1-beta catalytic subunit	Ppp1cb	16.3816	15.8239	18.6119	15.1914	16.7184	19.3316	16.7076	16.3537	18.0678	15.8236	16.2901	19.9917	16.4365	16.6335	16.2838	16.726	16.24	19.7894	15.859	15.6208	17.8189	16.8613	16.292	18.9832	15.8796	16.4518	18.5034	15.6756	16.9427	18.7717	16.6343	16.8806	18.8233	16.2987	16.3829	19.2313										0.00935333	-0.0374171
Q3UKW2;P62204;Q9D6P8;P20801	Calmodulin;Calmodulin-like protein 3	Calm1;Calml3	15.8071	20.968	24.3725	19.4921	20.3287	22.9691	19.9395	19.8648	22.3663	19.7109	16.1112	23.1839	15.8211	16.5666	17.1508	20.9291	16.0543	23.9229	21.0259	21.7282	23.9331	17.4223	19.4809	21.8625	15.9585	16.2591	22.5262	16.0578	15.1275	22.5806	15.3945	16.4139	23.0059	20.3039	20.2319	23.276			+						+	0.0533986	-0.20643
P62242;Q5SZV3;G3XA55;D3YW44	40S ribosomal protein S8	Rps8;Gm11353;Rps8-ps1;Gm5121	22.2058	22.4232	23.5407	22.3287	22.3055	22.9787	22.1273	22.2847	22.9339	22.4438	22.3258	23.707	22.294	22.3944	21.2963	23.0936	22.1579	23.4862	22.7286	22.1637	22.8946	22.743	22.7517	23.0046	22.5188	22.5788	22.9332	22.6569	22.764	22.9094	22.5304	22.5486	23.028	22.546	22.5147	23.1859										0.0961083	-0.0889486
P62264;D3Z1P6;D3Z7I1;D3YVF4	40S ribosomal protein S14	Rps14;Gm5805	20.7789	20.8524	22.06	21.6073	21.7625	22.298	21.5143	21.6807	22.2291	21.4936	21.8032	22.9876	21.6059	21.399	18.7002	22.2443	21.5793	22.2694	20.7778	21.0163	21.4941	22.1747	22.1872	22.2132	22.1043	22.2162	22.5086	22.2047	22.304	22.3536	21.9183	22.2372	22.1774	22.2727	22.2511	22.4119										0.0967101	-0.0812473
Q9CZI5;P62267;D3YXF9	40S ribosomal protein S23	Rps23	20.1528	20.4618	21.8298	20.6135	20.5618	21.3017	20.7573	20.7605	21.5517	20.8461	20.683	22.0104	20.4109	20.5911	19.9496	21.1612	20.7162	21.6631	21.1296	20.4831	21.2081	21.2513	20.9784	20.9489	21.3366	21.3424	21.1348	21.0426	21.6355	21.283	21.3061	21.2847	21.0349	21.1575	21.4039	21.3658										0.215715	0.197526
P62274;D3YYL7	40S ribosomal protein S29	Rps29;Gm10126	16.56	17.0971	20.1699	17.8443	18.8245	19.1682	14.8456	18.0316	19.7378	17.7601	18.1822	20.8812	17.6276	18.2008	15.684	20.1238	18.3903	20.5484	18.6579	18.3972	16.0269	18.1069	19.0047	15.7347	17.1674	18.1309	18.7437	17.9445	16.7362	16.2584	17.3002	18.4612	18.6593	18.7914	18.3664	19.2463										0.29222	-1.07397
P62301;Q921R2	40S ribosomal protein S13	Rps13	20.7341	20.4936	22.0192	22.3164	22.2452	22.6088	21.8792	22.1636	22.5726	22.0486	22.3042	23.185	21.8289	22.3133	22.1859	22.5331	22.2219	22.8094	20.9779	20.5327	21.4393	22.7693	22.8925	22.8016	22.6036	22.614	22.861	22.5704	22.7807	22.5525	22.5409	22.8799	22.2548	22.3309	22.636	22.7888										0.331333	-0.184958
P62307;F6VHB7	Small nuclear ribonucleoprotein F	Snrpf	15.0217	16.3883	16.0943	18.8724	18.3677	17.1812	18.9514	18.9629	16.5926	19.4698	19.3393	20.5418	21.1726	20.881	16.6365	21.1021	21.1661	20.6438	15.1562	16.4946	16.3031	18.8085	18.9575	16.3167	16.8862	16.8675	16.0101	16.1227	19.661	19.2296	20.9136	20.4693	19.9436	20.893	21.0041	19.8665										0.0100572	0.0285155
P62311	U6 snRNA-associated Sm-like protein LSm3	Lsm3	15.8892	15.9547	16.3352	21.0992	21.6239	22.0574	21.3576	21.7342	22.1855	22.2176	22.5137	22.3509	22.3786	22.5249	23.4265	22.0545	22.537	22.7961	15.9196	16.1643	15.8597	21.7447	21.673	22.4444	21.1882	21.66	22.5196	22.3158	22.5266	22.9207	22.5493	22.3568	23.1517	22.1511	22.4778	22.7132										0.171044	0.165607
P62313	U6 snRNA-associated Sm-like protein LSm6	Lsm6	16.4171	16.705	15.5126	21.2609	21.5935	21.7782	21.3389	21.805	22.1554	22.0882	22.5485	22.4991	22.0572	22.5237	20.1717	21.9976	22.5454	22.3049	16.3872	16.1478	16.8941	21.397	21.7019	21.9054	20.6702	21.6103	21.9308	22.085	22.4985	22.3782	21.9357	22.4534	22.5783	22.0618	22.7365	22.3958										0.325248	0.222261
P62315	Small nuclear ribonucleoprotein Sm D1	Snrpd1	15.8855	15.2596	15.8048	22.4735	21.9502	21.3339	22.3784	21.9371	22.0813	22.7394	22.8269	23.3655	24.1232	23.6404	22.8728	23.7049	23.6837	23.1649	16.491	16.0007	16.3585	22.2531	21.6227	21.7546	22.212	21.6706	21.8173	22.4982	22.1993	21.9266	23.6281	23.3265	23.1626	23.8621	23.714	22.9964										0.236751	0.213058
P62317;E9Q2T1;D3Z5N9;D3Z426	Small nuclear ribonucleoprotein Sm D2	Snrpd2;Gm5848	16.5136	15.3969	19.9704	22.2687	22.4303	22.2963	21.8411	22.3957	21.9934	22.5249	22.6012	22.9571	23.2156	23.1291	25.1855	23.2491	23.2489	22.4482	16.3944	16.1219	19.1409	22.1483	22.2505	22.0008	21.6797	22.1656	21.7265	22.2657	22.4989	22.1877	23.0314	23.2849	22.5875	23.4042	23.3264	22.5489										0.669491	-0.255013
P62320	Small nuclear ribonucleoprotein Sm D3	Snrpd3	16.6989	16.8902	15.8947	19.1985	19.1752	19.0033	19.3531	19.4811	19.1353	19.9108	19.9026	20.524	20.9737	20.5879	21.2767	20.9305	20.7285	20.5137	16.8432	15.8583	16.1129	19.952	19.0634	19.075	19.6451	19.3311	19.3009	20.062	19.5713	19.4288	21.1604	20.8389	20.6956	20.8605	21.0982	20.6891			+						+	0.769205	0.197524
P62322	U6 snRNA-associated Sm-like protein LSm5	Lsm5	16.0881	15.6809	15.693	17.1059	21.9992	22.7646	16.8331	22.6956	22.4258	16.0631	23.4432	23.4922	23.2097	22.4215	15.6305	15.7602	15.7288	16.3655	15.963	15.682	14.7467	17.0794	15.1041	23.4419	21.7192	22.1911	15.3673	22.5263	23.1743	16.181	21.8726	15.7399	23.7502	22.9584	21.9596	23.5888										0.0035442	0.0282447
P62702;Q545F8;D3Z2E6	40S ribosomal protein S4, X isoform	Rps4x	21.5673	22.0694	23.1788	23.4232	23.3005	23.5499	23.5718	23.7109	23.5271	23.548	23.2915	23.9152	23.3393	23.3115	23.5847	23.8079	23.0555	23.5236	22.5517	21.8187	22.4284	24.008	23.7397	23.3983	23.9882	23.998	23.4643	23.8134	23.8041	23.4579	23.8062	23.8976	23.4811	23.6659	23.7341	24.1063										0.919255	0.178761
P62717;F6YJW4;D3YVT7	60S ribosomal protein L18a	Rpl18a	21.1574	20.6829	21.9717	20.6275	20.5293	21.4679	20.3865	20.634	21.4206	20.6155	20.9064	22.4558	20.4605	20.6698	15.8986	21.4371	20.8975	22.0694	21.0887	20.9596	21.635	20.768	20.8148	21.3819	20.6163	20.7921	21.1325	20.9112	21.2077	21.253	20.6136	20.8283	21.4707	20.6279	20.9271	21.3687										0.048656	-0.0611897
P62737;P63268;D3YZY0;D3Z2K3	Actin, aortic smooth muscle;Actin, gamma-enteric smooth muscle	Acta2;Actg2	23.727	25.3568	25.8663	21.5635	22.2757	24.6602	21.5254	21.8875	23.9803	22.3269	21.7286	28.2435	21.4633	22.1111	22.7849	23.1489	22.1897	25.3338	24.8466	24.8015	25.3391	21.4567	21.9131	24.2878	21.9664	21.8849	24.3863	21.9403	22.1185	23.9995	21.9197	21.6508	24.3843	21.9183	22.218	26.5753										0.110339	-0.368708
P62751;D3YWP3;F8WH61;D3Z1D6;D3Z5J9;D3YU46;D3YW68;D3YW72	60S ribosomal protein L23a	Rpl23a;Rpl23a-ps3;Gm8290;Gm10335;Gm8264	21.2876	22.0783	22.6562	24.8735	24.5853	24.3571	24.9506	24.7789	24.512	24.8068	24.7227	24.7069	24.5925	24.6089	23.4583	24.9212	24.5496	24.044	22.5557	22.0926	22.2884	25.3147	25.3081	24.6961	25.3206	25.0919	24.8176	25.1221	25.3383	24.4428	25.1793	25.0161	24.5643	25.0372	25.0885	24.5152										0.292275	0.141871
P62754;D3Z6N6;D3YX41	40S ribosomal protein S6	Rps6;Rps6-ps1;Rps6-ps2	22.1385	21.4645	22.7812	22.8949	22.462	22.4404	22.8776	22.4487	22.9913	22.5221	22.7195	23.3797	22.6119	22.5426	22.3501	22.9676	22.3542	22.9511	21.7937	21.3269	22.5393	23.1427	22.8775	22.7655	23.5433	23.1218	23.3399	23.2717	23.261	23.1197	23.1964	22.9803	22.8364	22.8995	22.7049	22.9188										0.320586	0.173438
P62806	Histone H4	Hist1h4a	22.6184	16.2804	20.96	21.2567	20.3068	20.6592	20.9289	20.7288	20.0949	20.6426	20.4189	19.6692	20.3636	20.1891	15.9057	20.4196	20.4416	20.2356	16.0351	16.0873	16.6506	21.1659	20.7191	19.9332	21.261	21.0544	19.6374	20.8746	20.6285	20.08	20.5573	20.0802	20.163	20.6433	19.9486	20.4169										0.156801	-0.156691
P62827;Q14AA6;Q61820	GTP-binding nuclear protein Ran	Ran	16.6511	15.9874	19.694	15.7348	16.063	18.7074	21.1513	21.5442	21.1854	15.7814	16.5398	16.0295	16.4344	16.5106	16.5894	16.5987	16.0534	19.8123	15.8392	16.7773	15.7931	16.5701	16.2246	16.5661	20.7816	21.2345	20.8748	15.6063	16.2005	17.143	15.3726	16.639	17.932	16.4769	15.2693	16.1653					+				+	2.03003	4.45859
P62830;A2A6F8	60S ribosomal protein L23	Rpl23	21.2141	21.2542	22.4246	21.5777	21.852	22.3231	21.757	21.8385	22.3549	21.541	21.7078	22.4394	21.6621	21.4396	21.8359	22.0588	21.5484	22.7038	21.6879	21.2775	21.7739	21.7192	22.0877	22.554	22.0355	22.1664	22.3297	22.0935	22.2547	22.2482	21.9081	21.9301	22.1452	21.9193	22.0736	22.0539										0.0810521	0.0658805
P62843;D3YTQ9;Q3UXS6	40S ribosomal protein S15	Rps15	15.2653	16.4942	20.5169	20.8234	20.2503	21.594	20.6576	20.8649	21.202	21.0246	20.6939	21.6301	21.183	20.491	22.3829	21.0055	20.5825	21.3738	15.8005	16.8081	20.6737	21.0989	20.9617	21.6238	21.3574	21.2529	21.7793	21.2201	20.7152	21.2923	21.1822	20.852	21.418	21.1499	21.0142	21.5101										0.0149231	0.0189412
P62855	40S ribosomal protein S26	Rps26	15.3001	20.754	22.1945	22.0948	21.8623	22.2694	22.1762	22.1788	22.4209	22.1598	21.8001	22.6099	22.0256	21.6963	20.2494	22.4971	21.8686	22.4865	21.3321	20.6428	21.6352	22.4121	22.4032	22.5239	22.8654	22.5875	22.7431	22.8073	22.9186	22.5142	22.6042	22.6892	22.151	22.4466	22.52	22.6851										0.568783	0.183144
P62858;G3UYV7;D3YVD9	40S ribosomal protein S28	Rps28;Gm3511	16.2795	16.274	21.2845	17.944	17.7733	19.8501	17.3635	15.7813	19.6093	17.8604	17.5259	21.5484	17.4442	18.0938	19.3851	19.4181	17.8241	21.3577	19.3721	18.4264	20.4449	18.1909	18.2243	19.9869	18.0866	17.9439	20.2339	18.2188	19.0112	19.7925	17.9374	17.9707	19.6731	18.2613	18.7552	19.5687										0.29329	-0.937793
Q642K5;P62862	40S ribosomal protein S30	Fau	15.4953	16.0873	20.7737	20.9555	20.6236	20.9877	20.919	20.7682	21.1877	20.9503	20.9276	22.2213	20.8499	20.6293	20.5276	21.1615	20.8063	21.1224	14.8422	19.6443	20.6543	21.8749	21.7265	21.4959	21.825	21.614	21.7283	21.835	21.7087	21.3856	21.7284	21.4664	21.5425	21.528	21.5512	21.8053										0.239375	0.102746
P62889;F7CZ57;D3YU37;D3YU72	60S ribosomal protein L30	Rpl30;Gm10343;Gm6570	16.6062	18.6281	20.7157	18.5632	18.3559	19.9209	17.8858	18.5592	19.1182	18.8058	17.9003	20.4371	18.4068	18.0431	17.0167	19.2308	17.9773	20.3652	20.3372	19.0009	20.5618	18.5523	18.2055	19.527	18.168	18.2095	19.4042	19.1278	18.6164	20.0179	18.4976	18.7478	19.8155	17.9676	18.3942	20.2568										0.282761	-0.425625
P62892	60S ribosomal protein L39	Rpl39	16.3013	16.2823	15.6649	20.3008	20.0257	19.6256	18.9152	16.8245	16.5689	20.5548	19.9442	19.9976	20.3047	18.8435	15.8347	20.2556	20.3942	19.6721	16.9808	16.3653	15.966	21.0338	22.4905	20.3933	20.0375	19.9535	16.9292	20.1555	20.101	19.1608	20.1617	20.636	19.1013	20.638	20.238	16.529										1.52989	-2.54784
P62900;D3YVU2;D3YY62;E9Q4I3;D3YWP7	60S ribosomal protein L31	Rpl31;Gm16382	20.22	21.172	21.8805	25.6267	25.4114	25.2028	25.3973	25.5036	25.306	25.4519	25.4174	25.135	25.2294	25.317	23.6429	25.255	25.3908	25.0907	20.8441	20.9081	21.5371	25.69	25.8394	25.5804	25.5048	25.8805	25.6381	25.6191	25.9423	25.5845	25.4298	25.9151	25.323	25.8196	25.7693	25.3936										0.028093	-0.011294
P62908;D3YV43	40S ribosomal protein S3	Rps3	16.2933	15.6021	22.6714	19.5515	19.8544	21.9208	18.9794	19.5331	21.5911	19.6261	19.5353	22.5369	19.7152	19.8928	20.1628	21.4538	19.885	22.4395	20.7426	20.0092	22.2016	20.0714	20.7051	21.6195	19.9007	20.0219	21.595	20.5627	20.5154	21.5208	20.5276	20.2057	21.6804	20.4263	19.958	21.8879										0.138424	-0.407708
P62911;A2AD25;P17932;F6WJV0	60S ribosomal protein L32	Rpl32;Gm4987	20.6213	20.4377	22.1927	20.1221	20.5549	21.5327	19.7918	20.4866	21.4193	20.3405	20.7551	22.3832	20.1544	20.7649	18.5238	21.2549	20.8121	21.6439	20.3457	20.5559	20.9987	20.4214	20.7958	21.0777	20.8591	20.7565	20.8749	20.547	20.892	21.0772	20.3596	20.7651	20.899	20.7627	21.3689	21.2116										0.0970535	-0.170668
P62918	60S ribosomal protein L8	Rpl8	21.7135	21.9723	22.8415	21.6715	21.7886	22.6941	21.416	21.8209	22.5196	21.7139	21.8626	23.1613	21.5001	21.8833	19.9095	22.4213	21.7223	22.793	22.0934	21.6314	22.4787	21.8176	22.172	22.5334	21.6094	22.0185	22.3041	21.76	22.2058	22.418	21.4656	21.9444	22.1725	21.839	22.2806	22.6061										0.104641	-0.132577
P62960;A2BGG7;Q9Z2C8;B2RUF0;Q497N3	Nuclease-sensitive element-binding protein 1	Ybx1	15.83	20.3725	20.9903	25.2671	25.6141	25.3949	25.0069	25.1639	24.5768	25.233	25.3839	23.9985	25.1926	25.2231	23.2081	25.1155	25.4643	24.0907	20.9006	19.9105	19.9707	25.1372	24.8923	24.5554	24.9156	24.6977	24.2479	25.1293	24.9191	24.4396	25.0045	24.9212	24.2677	24.6867	24.6783	24.6663										1.18221	-0.509535
P62983;P0CG50;Q8VC46;Q922Z8;P0CG49;Q5SX22;E9QNP0;E9Q5F6;E9Q4P0;E9Q0Z8;P62984;E9Q9J0;F6X7C4;D3YYZ2	Ubiquitin-40S ribosomal protein S27a;Ubiquitin;40S ribosomal protein S27a	Rps27a	17.3392	20.1299	20.9287	19.1297	19.347	20.3125	18.8808	18.9475	20.1137	19.1479	18.7512	19.9102	19.1396	19.0206	16.664	19.8403	19.0229	19.4394	20.1365	19.002	19.2361	19.4325	19.6024	19.1061	19.7284	19.3224	19.5759	19.4247	19.7158	19.4033	19.4436	19.6327	19.3738	19.5481	19.4752	19.6018										0.20126	-0.282363
P62996;F8WJG3;P62996-2	Transformer-2 protein homolog beta	Tra2b	17.2427	15.6281	20.664	22.2621	22.7076	22.6861	22.3353	22.6646	22.3949	22.6346	22.5889	22.2581	22.6932	22.7288	20.1535	22.4409	22.8865	22.7624	14.664	16.1467	16.3661	22.3026	22.3088	22.4144	22.3332	22.4172	22.4952	22.16	22.381	22.6074	22.4936	22.5932	22.6567	22.3463	22.6388	22.2552										0.18793	-0.0869834
P63017;Q504P4;P17156;D3Z5E2;D3YW43	Heat shock cognate 71 kDa protein	Hspa8	24.7201	25.8527	24.954	25.8816	25.773	25.9068	25.8511	26.0196	25.931	25.8625	25.8593	25.608	25.8183	25.932	25.1583	25.7387	25.9307	25.8249	25.7633	25.5983	25.4794	25.8332	25.7756	26.0107	25.8767	26.101	26.2181	26.0378	26.1725	26.2656	26.0054	25.8903	26.1914	25.7918	26.0586	25.982										0.557678	0.0800915
P63037;B1AXY1;B1AXY0;B1AXX9	DnaJ homolog subfamily A member 1	Dnaja1	16.2791	19.9974	18.9272	18.7557	19.0753	19.3156	18.8121	18.8432	19.1635	19.1046	18.9987	18.5364	18.8962	18.8401	14.9774	19.0262	18.6698	19.6504	19.754	19.3867	19.0954	19.1661	18.8669	15.848	19.3312	19.0104	19.4394	19.0359	19.086	19.1535	19.103	19.0513	19.3398	19.253	18.9511	15.9116										0.215306	-0.109269
P63038;P63038-2;D3Z2F2;D3Z7J9	60 kDa heat shock protein, mitochondrial	Hspd1	23.5884	16.6035	22.9455	20.5381	20.665	21.4707	19.1423	19.1998	20.7374	19.6614	19.3939	20.7064	19.2045	19.5859	16.6344	18.7842	19.3233	21.2338	23.7616	24.5292	24.0061	20.1956	19.9717	21.2697	21.5228	19.7466	21.312	21.2448	21.3859	20.5785	20.0296	20.8673	20.5279	21.5782	20.2079	20.5807										0.936116	-1.19812
P63073	Eukaryotic translation initiation factor 4E	Eif4e	16.1672	16.7397	16.3711	16.285	16.8585	16.4765	15.2262	16.7572	16.9466	15.9288	15.6939	19.985	20.1869	19.3734	19.9697	21.1889	20.0735	19.3739	15.5225	16.6689	16.1102	15.8421	16.2625	16.5626	16.7243	15.884	16.1979	16.4855	16.503	16.0396	19.969	19.5685	16.052	20.6371	20.4963	19.67			+	+				+	+	0.1504	-0.229988
P63101;D3YXN6;D3YXF4;D3YW45	14-3-3 protein zeta/delta	Ywhaz	17.5159	17.0496	18.6581	19.7365	19.1204	21.0091	19.8103	19.8069	21.4144	19.9833	19.3707	19.5572	19.7997	19.4402	15.4355	19.9866	19.6726	21.1817	16.9132	16.3479	18.2681	20.3238	20.5151	21.7525	19.8469	19.5266	21.9108	19.5427	20.1057	22.0918	19.2325	19.6914	21.5732	19.2977	19.2913	20.8422										0.193037	0.388532
P63242;Q8BGY2	Eukaryotic translation initiation factor 5A-1;Eukaryotic translation initiation factor 5A-2	Eif5a;Eif5a2	17.0392	21.1641	21.908	16.2054	16.7694	20.842	16.9354	15.6622	19.7179	16.5441	17.6226	18.496	16.4572	17.5388	16.6578	16.8397	17.4663	19.1483	16.3385	19.9201	23.452	16.3342	17.8894	20.2354	17.5474	18.0377	19.843	17.2384	16.4034	20.085	17.2035	17.9369	19.8265	16.0986	17.8801	19.5047										0.0946754	-0.500462
P63260;F8WI82;E9Q607;G3UZ07;B1ATY1;G3UYG0;E9Q606;F8WGM8	Actin, cytoplasmic 2;Actin, cytoplasmic 2, N-terminally processed	Actg1;Actb	26.2563	26.918	29.5195	24.6616	25.7264	28.6651	24.2323	24.6693	27.6655	24.6945	24.8727	30.6286	24.208	24.7807	24.8932	26.8433	25.5002	29.2541	27.4499	27.8142	29.207	24.2428	25.1833	28.0071	24.5692	24.7635	27.7125	24.5818	24.935	27.9272	24.4052	24.7268	28.1712	24.8992	25.5575	29.8703										0.197753	-0.828677
P67984	60S ribosomal protein L22	Rpl22	16.2986	16.5541	21.4038	22.5258	22.5017	22.1169	23.0612	23.0083	22.1458	23.1982	22.5123	22.842	22.8227	22.1066	22.9633	22.7195	21.9288	22.2731	16.3414	20.0291	20.8091	23.4275	22.7008	22.5496	23.3725	23.4223	22.6651	23.4748	22.8299	22.6978	23.2168	22.7711	22.5607	22.805	22.8551	22.6334										0.476747	0.35696
P68040	Guanine nucleotide-binding protein subunit beta-2-like 1	Gnb2l1	21.0241	21.7605	22.4124	20.1504	20.651	21.8611	19.6917	20.3123	21.5575	20.2039	20.298	22.4695	20.1274	20.317	16.1067	22.1347	20.3718	22.5299	22.2008	21.3743	22.1137	20.5576	20.6145	21.6745	20.7545	20.2424	21.1955	21.1308	20.7183	21.4106	20.7332	20.7878	21.6805	20.7711	20.9549	21.7652										0.187633	-0.36699
F6VW30;F6YY69;P68254;P68254-2	14-3-3 protein theta	Ywhaq	16.4656	16.3931	15.7573	20.7302	20.3396	21.8913	20.7352	20.6836	22.1079	20.6667	20.99	21.4826	20.828	20.9172	15.8986	20.8041	21.3603	21.9303	16.1132	17.0354	16.5542	20.7683	21.3807	22.0773	21.1891	21.5245	22.3343	20.9162	21.4234	22.2891	21.0391	21.6405	21.8986	21.2829	21.6999	21.209										0.102842	0.188496
P68372;Q9D6F9	Tubulin beta-4B chain;Tubulin beta-4A chain	Tubb4b;Tubb4a	21.5002	22.6596	21.5363	19.4233	19.9276	20.1294	19.8254	20.0366	20.3309	20.1125	19.4799	19.3479	19.8378	20.0608	20.4378	19.2856	19.4211	20.1738	22.2544	22.1125	21.2782	18.7636	19.7314	20.2728	18.7374	19.7318	20.3296	18.6497	19.2993	19.5331	19.1765	19.2135	19.892	19.7658	18.8729	19.5224										0.391344	0.237524
P68510;E9Q4V8	14-3-3 protein eta	Ywhah	16.447	16.5798	16.8344	17.3723	17.42	20.0232	17.4998	17.4835	19.9625	15.9791	17.9643	16.2967	17.29	17.5362	16.3252	17.2465	18.1206	19.8313	15.636	16.5314	15.7947	17.6731	17.7657	20.3266	17.0036	18.9065	20.6418	17.8901	18.2894	20.2433	17.7193	17.9578	20.2445	17.8895	18.0874	19.1262										0.0119285	0.0434418
P70168	Importin subunit beta-1	Kpnb1	16.3801	16.3275	17.6179	16.302	17.3283	17.4028	17.6389	17.4768	16.768	17.2644	17.1777	18.1664	18.3356	17.9374	16.296	18.0904	18.0941	19.0795	16.495	16.5785	16.6147	16.4519	16.7739	17.1559	17.5078	17.4758	17.8632	17.4052	17.7764	15.9628	18.2572	18.2751	18.0631	18.952	18.2898	17.4759										0.253157	0.283559
P70257-1;F6VBN9;E9PUH7;D3YZ00;P70257;P70257-2;Q3TYK3	Nuclear factor 1;Nuclear factor 1 X-type	Nfix	16.6532	15.6282	18.0712	20.1348	20.3228	20.2377	20.5232	20.4077	20.7548	20.3416	20.3447	18.9441	20.1694	20.4041	21.5692	19.8007	20.1759	20.432	17.2785	16.3058	16.1044	20.3262	20.2622	20.1446	20.7644	20.3812	20.6906	20.626	20.3879	20.5243	20.4112	20.4269	20.3643	20.382	20.3848	19.9897										1.33569	0.330112
P70279;A2ALA0	Surfeit locus protein 6	Surf6	16.5321	16.4943	16.2605	19.2861	19.3571	19.7138	19.3114	19.5895	19.9787	19.4957	19.4552	18.8801	19.1933	19.4797	15.6855	18.9994	19.4439	19.083	15.2353	15.8863	16.308	19.2761	19.2955	19.4194	19.2092	19.3603	19.736	15.889	19.2027	19.1215	19.1161	18.8829	17.0404	18.7965	19.099	16.3697										0.302025	0.17415
P70318	Nucleolysin TIAR	Tial1	15.4308	15.9006	16.6913	22.7626	22.3441	21.9622	23.7225	23.174	22.4392	23.7277	23.003	22.907	23.783	22.7974	23.4042	23.7461	22.6629	21.8407	15.7099	16.8878	17.4964	22.8965	22.0383	22.1581	23.8218	23.0714	22.651	24.0581	23.0895	22.7834	23.7175	23.2386	22.6153	23.7455	23.4746	22.3538										0.797426	0.755585
P70333	Heterogeneous nuclear ribonucleoprotein H2	Hnrnph2	15.8562	15.8102	15.8122	22.0504	22.4337	22.6313	21.5805	22.3771	22.56	21.9867	22.4469	22.2029	21.9598	22.6216	21.5124	21.894	22.7346	22.503	17.3764	16.502	15.9729	21.9372	22.6546	22.9489	22.2383	22.5467	22.6715	22.7995	23.0418	23.3809	22.2743	22.5969	23.5269	22.5919	22.8547	22.7385										0.225346	-0.199261
P70372;B1AXZ5;B1AXZ4;Q61701;A2A9S0;Q8BVA9;B1AXZ6;Q80Y51;A2A9R6;A2A9R8;A2A9S2;Q60899;Q3UR02;Q61701-2;A2A9S3;Q80UJ0;B1AXZ0	ELAV-like protein 1	Elavl1	17.2696	15.5317	21.5628	23.9609	24.2078	24.1316	23.6808	24.3425	23.8327	23.4648	23.9056	23.9225	23.6431	24.1443	22.8864	23.6982	24.2813	24.0387	16.4326	19.9132	16.8576	24.0829	24.4218	24.1285	23.7618	24.2921	23.911	23.6978	24.1153	24.4396	23.7517	24.3421	24.1497	24.0817	24.053	24.6803										0.27973	-0.148118
P83870	PHD finger-like domain-containing protein 5A	Phf5a	15.8318	16.1578	16.0544	22.5656	22.6129	22.6711	21.4698	21.5789	21.404	21.7114	21.8874	21.3507	21.6421	21.7518	19.7828	21.4448	21.9001	21.3471	16.6225	15.8623	16.252	21.9587	22.3665	22.3124	20.3137	20.7787	20.7297	21.2233	21.6281	21.2717	21.3669	21.6218	21.4072	21.0793	21.5563	20.9054										4.34921	-1.13228
P83882;E9Q131	60S ribosomal protein L36a	Rpl36a	16.8531	15.4819	19.9363	21.0732	21.2729	21.4098	20.4546	21.4383	21.713	19.9816	20.9466	22.1643	20.8378	20.2079	19.2502	20.86	21.3965	21.7881	15.9737	16.8091	16.0933	21.9806	22.5063	21.7395	21.2103	22.3684	22.3682	22.6473	22.4568	22.2026	21.3944	21.5756	21.3816	21.515	21.4188	21.7225										0.043243	-0.0499922
P83940	Transcription elongation factor B polypeptide 1	Tceb1	16.3981	16.521	15.7196	18.8705	19.5043	18.7442	19.0486	19.234	19.3763	19.371	19.0008	16.9538	15.8604	18.7281	16.4801	17.1961	19.1299	18.3759	14.8377	16.0154	15.9476	18.7387	19.7354	18.6957	19.0688	20.1954	19.8544	18.7375	20.3023	17.1517	19.4661	19.4832	15.8481	19.2166	19.8267	16.7141										0.286504	0.179983
G3UW85;P84089;Q9D9P6	Enhancer of rudimentary homolog	Erh	15.9941	16.7233	20.4765	22.6116	22.9404	23.2517	22.4742	22.8825	23.1129	22.5979	23.044	22.3083	22.6291	23.2036	20.4867	22.4351	23.4133	23.2198	16.2843	17.0045	16.9193	21.6002	21.9403	21.7457	20.8522	22.4094	21.6604	21.1241	21.5455	22.0523	21.173	22.4076	22.0814	21.8978	21.9615	21.9254										0.158945	-0.11135
P84104;P84104-2;A2A4X6	Serine/arginine-rich splicing factor 3	Srsf3;Gm12355	15.6605	15.3189	22.6332	25.1292	25.4635	25.4603	25.893	25.9535	26.1022	25.6157	25.8143	25.3229	25.5284	25.8437	23.6184	25.3787	25.8255	25.3358	21.0463	20.5247	20.3866	25.1029	25.2118	25.5199	26.0084	25.9312	26.1041	25.7109	25.9882	25.9131	25.586	25.7879	25.9582	25.5661	25.6645	25.3606										2.11656	0.631903
P84228	Histone H3.2	Hist1h3b	16.4507	15.7834	24.1622	22.9648	22.1299	23.4705	22.4614	21.9719	23.1001	22.447	21.9779	21.683	22.0599	21.1759	15.8353	22.0632	20.9007	23.7164	16.1667	16.0317	16.2911	22.2228	22.332	21.9555	21.96	22.1456	21.7359	19.6913	22.3757	21.6934	21.8549	21.9696	21.5039	21.8884	22.1281	21.614										0.270381	-0.343941
P97376	Protein FRG1	Frg1	15.9784	15.7991	16.2964	18.6304	15.5897	18.2748	19.1301	19.0003	18.8441	18.4716	15.6114	17.4464	18.7704	18.7396	15.5909	18.6209	18.2139	15.994	15.8524	16.633	15.325	18.8237	18.7439	16.3064	18.4977	19.5405	18.931	18.4895	18.8041	18.5848	18.9858	18.514	16.2004	18.2928	18.9067	16.6529										0.707592	1.49321
P97379;P97379-2	Ras GTPase-activating protein-binding protein 2	G3bp2	16.6164	15.1203	18.6263	19.5234	19.3265	19.4733	19.8685	19.7235	19.6957	19.8238	19.7874	20.6612	19.4219	19.2268	16.3685	19.8889	19.2018	19.5588	16.7014	16.7789	18.1655	20.4324	20.0286	19.9791	20.5517	20.2344	19.9438	20.5679	20.4011	19.7965	20.0291	20.1814	19.8659	20.1964	20.1599	19.6956										1.80334	0.321451
P97473;Q3UNH9	RISC-loading complex subunit TARBP2	Tarbp2	15.976	16.6355	16.8242	23.3998	23.4568	23.1056	23.2274	23.3305	23.0616	23.053	23.4418	22.8503	23.1494	23.5237	22.2397	23.088	23.4835	22.8062	16.4866	16.5209	16.998	23.2194	23.4125	23.0974	23.0717	23.3374	23.0019	23.1614	23.3065	23.1986	23.261	23.3597	23.1859	23.2255	23.4127	22.6526										0.354475	-0.114247
P97801;Q5PXT3;B8JJX7;D6RI18;Q5PXT4;Q5PXT5	Survival motor neuron protein	Smn1	16.2923	15.7333	16.4361	22.1542	22.0189	21.1067	22.3058	22.0693	21.5955	22.9206	22.8624	23.3791	24.3436	24.1304	24.2907	24.2778	24.1964	22.8614	15.6507	16.0969	16.4034	22.4201	22.0233	21.4556	22.3331	22.0793	21.6769	22.6666	22.3517	21.4685	24.1279	23.7586	23.0606	24.1927	24.2282	22.9001			+						+	0.231835	0.230235
P97855;Q3UR88	Ras GTPase-activating protein-binding protein 1	G3bp1	16.8264	16.5965	20.5602	20.8103	20.639	21.2517	20.9198	20.8538	21.1327	21.1589	20.6427	21.9458	20.5627	20.0765	21.3403	21.3012	20.1702	21.2329	16.3663	16.5204	20.0002	21.5907	20.9244	21.5425	21.5449	21.1306	21.5214	21.7689	21.6042	21.7017	21.3439	20.5704	21.1626	21.1679	21.2567	21.0144										0.124556	0.0684134
P99024;CON__ENSEMBL:ENSBTAP00000025008;A2AQ07;G3UZR1	Tubulin beta-5 chain	Tubb5	24.4425	25.7148	24.6566	23.0197	23.2498	23.7706	23.2181	23.6315	24.0563	23.5679	23.1921	23.4748	23.028	23.4623	25.0636	23.1709	23.1997	24.118	25.3674	24.9675	24.8011	22.8332	23.2641	23.7012	23.6422	23.6135	23.9813	23.5425	23.3817	23.6887	23.4279	23.3713	23.6841	23.4956	22.9874	23.3765										0.367295	0.288584
P99027;G3UW69	60S acidic ribosomal protein P2	Rplp2;Rplp2-ps1	19.5535	16.0399	21.0266	18.0059	18.2107	20.4793	17.6371	18.0423	20.0782	18.2778	18.0217	21.0926	18.0793	18.2971	15.9985	20.2172	18.2437	20.9782	19.9728	19.1834	20.6297	18.132	18.0041	19.8733	18.1322	18.1353	19.2391	18.655	18.2971	20.1833	18.2121	18.9347	20.5719	18.658	18.4855	20.6041										0.102756	-0.312771
Q02257	Junction plakoglobin	Jup	21.9033	21.383	21.9293	16.8951	20.9869	18.684	18.8611	16.259	18.8806	17.8138	20.9217	19.1038	18.5276	18.8721	16.6013	20.1933	15.8494	15.9954	16.0781	23.9517	22.7234	20.4856	21.2664	20.3995	19.7423	18.386	20.7612	18.0439	17.8848	20.4457	19.8646	19.1043	18.9295	20.6947	18.4026	19.703										0.227721	-0.855108
Q03141;Q03141-3;Q03141-2;Q8VHJ5	MAP/microtubule affinity-regulating kinase 3	Mark3	16.1952	17.0162	17.1234	18.5577	18.6019	17.7584	19.0975	18.6641	17.924	19.0626	19.0709	15.5815	18.2591	18.6281	16.0139	18.3331	18.8377	16.4309	15.5845	17.0298	16.7977	18.7188	18.3882	17.7291	18.9176	18.7431	18.4277	18.9411	18.8413	17.5983	18.6893	18.7041	15.3889	18.4805	18.6901	16.364										0.228346	0.255856
Q03963	Interferon-induced, double-stranded RNA-activated protein kinase	Eif2ak2	15.319	25.6661	22.3156	29.6989	29.302	29.177	29.4583	29.3261	29.0588	29.4481	29.2234	28.2746	29.5828	29.4027	28.6748	29.3979	29.6499	29.1102	25.2793	23.7116	26.3557	29.9137	29.7196	29.4637	29.8562	29.8042	29.5438	29.7762	29.6829	29.9345	29.7637	29.6712	29.704	29.8545	29.7192	29.748										0.221694	-0.111586
Q04750;Q8R4U6;F8WIA2	DNA topoisomerase 1	Top1	16.471	16.879	20.2808	24.7812	24.021	23.3399	24.5882	23.955	23.2777	24.4608	24.0729	22.6381	24.2439	23.5678	22.2854	24.1675	23.7237	22.7481	17.3812	16.2987	16.013	24.5672	24.0787	22.9764	24.2277	23.8073	22.8686	24.3058	23.9955	22.8795	24.0122	23.7776	22.5294	24.0366	23.7747	22.4327										0.066338	-0.107054
Q05CL8;A2AMD0;Q05CL8-2	La-related protein 7	Larp7;Gm12666	16.8007	15.2536	15.8863	23.1204	23.3503	23.2808	23.0009	23.3301	23.2293	23.134	23.3178	22.3621	22.9599	23.1966	22.7571	22.9467	23.2826	22.8678	16.1523	16.8633	15.6319	22.7832	23.0305	22.9451	22.7034	22.9664	22.9115	22.8863	23.1021	23.0329	22.7649	23.0305	22.9819	22.659	23.1045	22.4954										0.207526	-0.0637283
Q07797;E9Q5X5	Galectin-3-binding protein	Lgals3bp	16.8292	16.5547	15.7169	21.179	20.4822	16.8542	20.3269	20.7332	19.9545	20.6943	20.0629	14.9673	20.2837	20.2522	16.7058	20.2238	20.1085	19.7551	16.7109	16.539	16.7995	21.6829	21.1895	20.395	21.7976	21.1533	20.7748	21.9205	21.3004	20.7173	21.5161	21.1408	20.5563	21.2305	21.5512	20.2507										0.241761	0.833071
Q07832	Serine/threonine-protein kinase PLK1	Plk1	16.6241	16.5481	16.6364	19.8147	20.0485	19.6844	19.8352	20.0297	19.8383	19.9831	19.6918	18.7298	19.3966	19.697	20.905	19.1652	19.8527	19.2806	15.4472	17.2052	16.4922	19.8844	19.7213	18.9179	19.9068	19.803	19.4032	20.0998	19.5048	19.6861	19.4336	19.5884	19.3498	19.6658	19.7424	19.1358										0.156138	0.0518901
Q08288;D3Z345;D3Z7N3;D3Z5X8;D3YU83;D3Z009;D6RDT2	Cell growth-regulating nucleolar protein	Lyar	15.4903	17.028	17.4646	21.4636	20.7172	19.6445	20.9765	20.5078	19.6873	20.7896	20.3722	19.5755	20.3753	19.9648	16.5055	20.1852	20.5495	19.3922	15.9339	17.2714	16.3379	21.6219	21.1464	19.4351	21.1922	20.9302	19.679	20.7652	20.6744	19.7976	20.4056	20.0203	19.5019	20.7502	20.4546	19.1253										0.12276	-0.217912
Q0VBL3		Rbm15	17.2974	15.9895	17.0205	17.3529	17.3481	17.4752	17.8587	17.9265	18.1934	17.7377	18.1603	17.1598	17.9482	16.2265	16.565	16.2661	18.1957	18.3189	16.7099	17.0528	16.3128	17.7893	17.5718	17.5713	16.3556	16.3459	18.1014	17.6972	17.6856	17.9575	18.0887	17.9731	18.2661	17.9834	17.9207	16.6533										2.25799	0.600794
Q14AX6;Q14AX6-3;Q14AX6-2	Cyclin-dependent kinase 12	Cdk12	15.1624	16.2831	16.6039	19.7784	20.0877	19.6818	20.2799	20.0662	20.3297	20.2635	20.2841	19.5284	20.0992	20.1577	22.1252	19.8145	20.2427	19.8011	15.5117	15.6893	16.4406	19.9895	19.6424	19.7364	20.4464	20.2252	20.2583	20.2879	20.2123	19.9173	20.207	20.0584	20.1541	19.9462	19.9546	19.2771										1.20446	0.375978
Q1HFZ0;Q1HFZ0-2	tRNA (cytosine(34)-C(5))-methyltransferase	Nsun2	15.9764	16.7611	16.3353	21.7952	21.6198	21.747	21.9177	21.5282	21.7255	22.1027	21.5625	21.7717	21.7434	21.2459	23.7172	21.8708	21.3655	21.4419	16.2481	15.839	15.4859	22.211	21.9698	22.272	22.0387	21.6889	22.176	22.2671	21.8722	22.1522	21.9319	21.5605	22.1723	22.1328	22.0543	22.0327										0.00823336	0.0031058
Q9R1R2;Q3TDT0	Tripartite motif-containing protein 3	Trim3	15.8114	16.0649	16.508	19.4872	19.8699	19.7535	19.3998	19.8328	19.8977	19.6052	19.5963	19.2801	19.9501	19.5728	16.4311	19.4723	19.5462	19.503	16.5118	16.7813	15.7723	19.7968	19.7322	20.3598	19.5024	19.7808	20.024	19.814	19.9129	19.983	19.683	19.3725	19.7562	19.1146	19.3798	19.4914										0.0111584	0.00652949
Q3TEA8;Q3TEA8-2;Q3TEA8-3;A2AM65;A2AM63;A2AM62;A2AM70;A2AM69	Heterochromatin protein 1-binding protein 3	Hp1bp3	16.2114	16.8066	19.9219	24.0732	23.4991	22.8111	23.8964	23.4708	23.0487	23.9467	23.3435	22.5328	23.5423	22.9561	24.3452	23.3733	22.9161	22.4028	16.4798	15.6958	16.4501	24.0934	23.7422	22.9347	23.8799	23.4904	23.0229	23.6972	23.6679	22.6527	23.4967	23.2815	22.5782	23.2991	23.1773	22.3867										0.00813641	0.0108725
Q3UYX6;Q9R0U0;Q9R0U0-2;Q9R0U0-3;Q3TFP0;A3KG57	Serine/arginine-rich splicing factor 10	Srsf10	16.3272	16.5372	17.6482	17.6263	17.7237	18.219	17.5008	17.7794	18.0212	17.4538	18.0633	18.0015	17.776	18.146	16.4514	17.5151	18.2389	15.598	16.3859	16.326	15.8587	17.4729	17.5656	16.9598	17.4666	17.3261	17.534	17.8669	17.8138	17.9621	17.815	16.0919	17.6567	15.9183	17.8756	16.4109										0.139021	-0.0891775
Q3TIV5;Q3TIV5-2;Q3TIV5-3	Zinc finger CCCH domain-containing protein 15	Zc3h15	16.4047	16.1998	16.775	19.0392	19.0125	19.2553	20.342	20.6625	21.2031	19.285	20.022	19.6394	18.5595	19.5944	15.1558	18.9471	19.2869	19.0696	16.2709	16.5333	15.9389	19.4074	19.8682	19.9057	20.9251	20.9193	21.6541	19.8801	20.055	20.5683	19.3597	19.9424	20.2784	19.5267	19.9509	19.7908										2.46762	1.63351
Q3TW27;Q922L6	Negative elongation factor D	Th1l	15.6482	15.936	15.6447	15.8462	15.9255	15.8629	16.6499	17.2243	15.2905	20.0389	20.1043	21.6065	22.3705	21.941	23.8186	22.0903	22.1517	21.3985	16.2112	15.9649	16.3802	15.8028	16.0964	16.0526	15.3262	16.0195	16.8323	20.1463	19.4464	20.2949	22.4415	21.7397	21.7225	22.8171	21.6897	21.7105		+	+	+		+	+	+	+	0.372281	0.510026
Q3TWW8		Srsf6	16.6428	15.848	20.6906	24.1038	24.7619	25.0977	24.0977	24.7443	24.9678	24.2513	24.8692	24.4761	24.3176	25.0211	22.532	24.3337	25.2909	24.9591	15.8692	16.6471	18.0519	23.7675	24.2954	24.7421	23.6492	24.2583	24.7948	24.0348	24.5634	24.6604	24.0693	24.6436	24.891	24.2525	24.7558	24.5513										0.0446846	-0.051218
Q3TXT3;Q3TXT3-2	SOSS complex subunit C	Ssbip1	15.9517	15.8299	15.9193	18.3877	18.3752	17.9079	18.179	17.7054	17.7494	18.7297	18.6868	17.0509	18.2661	18.1171	16.2975	17.8449	17.8361	16.7136	16.334	16.3499	15.7233	15.9015	18.1023	16.3911	18.344	18.0745	15.8876	17.0039	18.2914	16.8423	18.2499	17.9077	16.6079	16.0829	16.7778	16.8136										0.723806	-0.345642
Q3U0V1	Far upstream element-binding protein 2	Khsrp	15.9595	16.3216	18.046	20.2141	20.2822	21.0544	20.6547	21.151	21.8975	20.5331	20.9663	20.4813	20.1916	20.6874	16.1183	19.9683	20.4345	20.8042	15.8005	16.6301	16.2285	20.498	20.7884	21.3679	21.2691	21.5993	22.3535	21.2844	21.5904	21.9839	20.5333	21.3531	21.62	20.6095	20.9433	20.6631										0.729227	0.71752
Q8K4Q6;Q3U296;Q8K4Q6-2	Endonuclease 8-like 1	Neil1	16.0078	16.1169	16.3679	15.6819	17.822	17.5172	18.4928	17.6877	16.2483	18.2711	17.9035	16.1472	17.9795	16.285	16.3124	18.101	17.7636	17.5858	16.1752	16.1397	16.0121	18.1741	17.7017	16.019	18.0709	17.6689	17.6453	17.938	17.6767	16.266	17.9084	17.822	16.5588	17.8217	17.6484	17.1742										0.191956	0.469271
Q3U741;Q501J6;Q501J6-2	Probable ATP-dependent RNA helicase DDX17	Ddx17	15.1008	15.5034	20.8887	22.2296	22.8142	22.9959	22.7835	23.1575	23.4414	22.7142	22.9758	22.36	22.5684	22.9821	22.0744	22.2986	22.9399	23.1625	16.3055	16.4198	17.1369	22.2288	22.6584	23.1318	22.6932	23.0865	23.5163	22.7298	22.9257	23.3676	22.5309	22.7783	23.4387	22.3749	22.7981	22.5304										0.678947	0.447592
Q3UEB3-2;Q3UEB3;Q3UEB3-3	Poly(U)-binding-splicing factor PUF60	Puf60	16.4864	15.4357	15.9409	26.0509	25.7048	25.4997	25.9515	25.9499	25.6294	25.9022	25.9281	25.2997	25.9242	25.7673	27.1761	25.9835	25.8304	25.4315	15.6065	15.2673	15.9472	25.9184	25.5856	25.5388	25.6842	25.9723	25.9461	26.1339	25.7805	25.6577	26.088	25.9013	25.7828	25.8577	26.0368	25.7616										0.180712	0.0917772
Q3UFB2;Q3UFB2-2	Box C/D snoRNA protein 1	Znhit6	16.7075	16.3263	17.1473	21.2692	21.1656	20.9157	21.1118	21.2628	20.7496	21.2746	21.0743	19.4554	20.9543	21.003	20.9026	20.8664	20.9825	20.0018	16.6178	16.6144	15.4754	20.9086	21.0599	20.7122	20.465	20.9508	20.6327	20.5852	20.9654	20.4207	20.6478	20.7089	20.36	20.5015	20.8434	19.5329										0.152324	-0.0754477
Q3UH59;Q61879;Q5SV64;Q8BXF2;G3UW82;B1AR69;Q02566;Q5SX41;E9PZ09;B8JJH5;Q3UUB1;E9PXR2;D3Z5V8	Myosin-10	Myh10	15.6605	19.2447	26.0696	16.8039	20.0478	24.6563	16.5306	15.8496	23.2923	16.7956	16.3904	27.5397	15.7222	17.2578	21.8254	21.8199	19.1487	25.4457	21.3679	22.6411	24.8418	15.1624	17.1604	23.4329	15.8272	17.0755	23.0131	15.9751	16.1912	23.1916	15.5319	17.7971	23.7506	17.4095	18.5377	26.0475										0.231872	-1.94515
Q3UHX9;Q3UHX9-2	Uncharacterized protein C9orf114 homolog	D2Wsu81e	16.5069	16.6478	16.4806	17.7251	17.6136	17.908	17.9196	16.7237	17.9383	17.6477	16.8904	16.2514	16.3669	15.9888	16.0822	16.338	16.5211	15.8923	15.6085	16.0398	15.4514	15.6566	17.2729	17.2152	16.6427	15.8688	15.9378	15.579	15.8086	16.2719	15.9667	17.1871	15.9396	16.1878	15.7684	15.4813										0.208937	-0.221694
Q3UI84;Q99J62;D6RGM1;D3Z7I8	Replication factor C subunit 4	Rfc4	15.641	16.2608	16.8129	20.9963	20.5252	20.3615	21.4686	21.1375	21.0597	20.748	20.6077	20.0069	20.7912	20.4751	21.7398	20.5642	20.2598	20.4579	15.3603	16.3508	17.4258	20.7052	20.3591	20.1568	21.0993	20.9064	20.7051	20.5876	20.4567	20.1556	20.5305	19.9984	19.8849	20.2479	20.0903	19.9739										1.22514	0.594249
Q3UJB0		Sf3b2	16.0067	16.117	18.4818	24.031	24.2169	24.3427	22.9903	23.2898	23.199	23.5805	23.5955	23.1097	23.4747	23.547	24.8005	23.2104	23.5878	23.2567	16.7049	16.5117	16.5584	23.9538	24.1879	24.1752	22.3799	22.7465	22.7752	23.1518	23.3733	23.3156	23.1567	23.3656	23.521	23.1062	23.1643	23.1034										2.91569	-1.03715
Q3UL36;Q3UL36-2	Arginine and glutamate-rich protein 1	Arglu1	16.6537	20.9009	18.9124	19.7093	19.8663	20.2577	19.5364	19.5874	20.1019	19.2802	20.2731	20.0129	19.5517	19.6805	16.251	19.7216	19.9706	15.8965	16.3528	20.2597	20.0548	19.7027	19.6912	16.0144	19.6137	19.7453	19.3658	19.466	19.6175	19.4047	19.5195	19.7491	20.1588	19.8137	19.8291	19.4359										0.344846	-0.202516
Q3ULD5;Q6PD20;F6ZNH0;Q8K1L7	Methylcrotonoyl-CoA carboxylase beta chain, mitochondrial	Mccc2	30.3515	31.4572	29.5559	28.2302	28.4471	28.4641	28.0655	28.2197	28.3912	27.9761	28.2981	28.1657	28.1412	28.4106	27.4629	27.9848	28.4185	28.3216	31.072	31.2958	30.625	28.0187	28.4375	28.5501	27.9367	28.2758	28.3833	27.7268	28.2076	28.5857	27.8353	28.197	28.5365	27.8791	28.0559	28.7786										0.572182	-0.154951
Q3UPH7;Q3UPH7-2;Q3UPH7-6;Q3UPH7-3;Q3UPH7-4;Q3UPH7-5	Rho guanine nucleotide exchange factor 40	Arhgef40	16.1622	16.199	15.5954	18.5919	18.3944	18.5307	18.7886	18.8492	18.8889	18.9709	18.8873	16.5353	18.5054	18.3173	20.7802	18.6002	18.4176	18.3317	16.082	16.9612	16.151	18.9835	18.5851	18.7179	19.7165	19.084	19.2578	19.4726	18.93	18.8783	18.958	18.9192	19.4651	19.2321	18.9631	18.1119										2.17367	0.336549
Q3US17	Zinc finger protein 48	Znf48	16.7301	16.4696	15.9334	18.2754	16.7292	17.0643	17.7618	16.4481	17.6814	17.2642	17.4656	16.9631	18.0884	17.7881	16.3512	17.8917	16.6976	15.3539	16.7022	16.7506	16.3838	17.4431	15.7204	15.1778	17.7618	17.7169	17.7917	17.8088	17.0652	16.9468	17.3913	15.3916	16.155	15.4701	15.8401	16.8916										0.0315185	-0.0592333
Q3UYV9	Nuclear cap-binding protein subunit 1	Ncbp1	16.1964	16.6713	18.0016	16.089	15.9335	16.5888	16.0552	15.803	16.4729	26.4684	26.7585	27.4842	28.5035	28.4233	29.2846	28.2523	28.549	28.0199	21.4316	20.004	19.7008	21.4665	15.74	19.5405	16.5972	16.0472	18.0751	26.0581	26.4419	26.613	28.1491	28.1804	28.2882	28.3846	28.0186	28.3405		+	+	+		+	+	+	+	0.122843	-0.0934283
Q3UZ01;Q3UZ01-2;F6TN13	RNA-binding protein 40	Rnpc3	16.0237	16.2154	15.8186	18.9463	19.229	18.7599	18.5696	19.2457	19.1086	18.6487	19.0241	18.4022	18.5932	18.6262	16.2665	18.2321	18.761	18.2117	16.9944	16.2818	16.0535	18.8544	18.3636	18.4207	18.8679	17.974	18.204	18.2402	18.5557	18.5713	18.7394	18.3001	18.1401	18.114	15.5611	16.9306										0.00502277	-0.00379245
Q8CGC4;Q8BM41;Q4KL69	Protein LSM14 homolog B	Lsm14b	16.1136	16.0307	15.7494	17.5675	17.8535	17.951	18.162	18.1762	18.5337	17.5509	15.6401	16.7182	17.9136	18.0797	15.9252	18.289	18.0069	16.8812	16.7222	15.3893	16.0855	17.4295	18.2232	18.1894	18.0412	18.5245	18.537	17.8697	18.6398	18.1061	18.1208	18.1848	18.0134	18.2526	18.6634	17.9101										1.39247	0.499933
Q542V3;Q8VE97;A2A837;E9Q4U8	Serine/arginine-rich splicing factor 4	Srsf4	15.1556	15.3769	16.2895	20.663	21.314	21.7518	20.6958	21.214	21.6318	20.9518	21.2443	20.7884	21.0559	21.6522	19.9028	20.8642	21.6557	21.7529	16.7327	16.6119	16.8004	20.3724	20.7576	21.3206	20.1556	20.4636	21.2144	20.3362	21.0589	21.0408	20.644	20.6021	21.5668	20.7988	21.1121	20.8414										0.051531	-0.0624002
Q569Z6;Q8BZN7;F6YSQ2;F6YH92;F7AB07	Thyroid hormone receptor-associated protein 3	Thrap3	15.7538	15.8906	19.9213	22.6753	22.8283	22.6753	22.4576	22.6967	22.6009	22.6712	22.8949	21.9815	22.8206	22.9887	21.3214	22.6948	23.0681	22.6872	17.1932	16.4424	17.2759	21.1405	21.388	21.1366	21.1306	21.4696	20.9838	21.4556	21.5602	21.3062	21.274	21.668	21.3835	21.3966	21.3697	20.9493										0.752823	-0.141212
Q59IW6;Q59IW5;Q59IW9;E9Q8E3;E9QAT1;E9Q9L0		Abi3bp	15.9963	15.2729	16.9149	19.0097	18.0629	17.5476	18.8113	18.6228	15.4389	18.7481	18.3497	16	18.2306	17.8505	18.8303	17.985	17.8608	17.977	16.0981	16.8719	16.1171	18.8968	18.4946	16.6601	18.4373	15.0726	17.7138	18.5474	16.474	17.5265	15.5228	16.9043	16.2369	17.7817	18.0807	17.3748										0.189697	-0.582385
Q5F2E7-2;Q5F2E7	Nuclear fragile X mental retardation-interacting protein 2	Nufip2	16.4759	17.0523	16.4443	17.6725	17.7726	16.7095	17.7301	17.6019	18.0535	16.2277	17.7954	17.8585	17.6289	17.1984	15.3778	17.6458	17.6654	15.9652	17.0126	15.4839	17.0787	18.8698	18.3287	18.2341	18.4487	17.7176	18.4852	18.5996	18.14	18.3307	18.2457	18.3053	17.7251	18.2366	18.0881	17.6467										0.490311	0.410316
Q5HZJ0;E9Q5G5;F6QX82	Ribonuclease 3	Drosha	15.5346	17.4127	18.6748	21.3013	20.8939	20.8411	21.3357	21.3564	21.2718	20.9764	21.0024	20.2573	21.0202	21.1044	20.4317	20.8424	21.069	20.326	15.5161	17.2354	16.565	20.7055	20.8617	20.4439	20.5459	20.9062	21.0489	20.6251	20.777	20.6135	20.3217	20.7199	20.5188	20.2431	20.7515	20.0159										0.981686	0.30917
Q5SF07;Q5SF07-2	Insulin-like growth factor 2 mRNA-binding protein 2	Igf2bp2	17.2362	15.6101	20.1921	25.5779	25.6424	25.3347	25.4219	25.5569	25.2154	25.4359	25.4392	25.1703	25.4714	25.5647	24.4333	25.4009	25.5126	24.9164	16.8057	18.5886	18.5334	25.6622	25.7143	25.4889	25.3274	25.4384	25.214	25.5385	25.5332	25.2638	25.5528	25.7	25.247	25.5216	25.5541	25.0172										0.368375	-0.120251
Q5SFM8;Q5SFM8-2;Q5SFM8-3	RNA-binding protein 27	Rbm27	15.6566	16.4801	16.9353	21.4571	21.1716	20.9824	21.8966	21.9645	21.7496	21.4003	21.4883	20.2498	21.1022	21.1756	20.7891	21.0515	21.3136	20.4974	16.7294	16.3326	16.2796	21.5129	21.1817	20.9332	21.9636	21.7328	21.6316	21.4776	21.5048	21.0293	21.4916	21.1433	20.5047	21.2148	21.3756	20.1984										1.92846	0.666519
Q5SQ20;Q9EQ61	Pescadillo homolog	Pes1	15.6684	16.1922	16.532	16.745	15.7112	18.1501	17.7022	16.8366	18.4032	15.427	17.6624	16.453	16.8055	16.1736	16.8916	16.0539	16.0965	16.6109	16.8762	15.9199	15.9288	17.8551	17.9913	17.6483	18.1786	18.7453	18.1836	18.0113	18.5535	15.8087	17.819	17.9519	17.5117	18.0104	18.0724	17.7348										0.391258	0.778583
Q5SUF2;Q5SUF2-2;Q5SUF2-3;F8WGA8	Luc7-like protein 3	Luc7l3	16.5537	16.0256	19.5204	22.4593	23.0398	23.012	22.4294	23.0451	23.0393	22.5663	23.0152	22.1479	22.4507	23.4214	23.9047	22.6462	23.481	22.67	16.4049	16.2406	16.4575	22.2476	22.7411	22.422	21.8565	22.6875	22.8238	22.1942	22.5114	22.5545	22.2397	22.9462	22.1399	22.5018	22.7895	22.1328										0.00103099	0.000879924
Q5SWU9-2			31.987	32.9459	30.5961	29.7849	29.7866	29.3392	29.6653	29.6871	29.1572	29.6878	29.4905	28.6255	29.7338	29.6905	30.0145	29.6113	29.8087	29.2191	32.4718	32.4011	31.3353	29.3762	29.3919	28.9235	29.2906	29.3074	28.7376	29.2316	29.108	29.1747	29.1724	29.2457	29.1583	29.2928	29.1001	29.9648										0.22944	-0.133686
Q5U4C3	Splicing factor, arginine/serine-rich 19	Scaf1	16.7396	15.7909	16.3379	18.5342	18.2996	15.42	18.4746	17.9656	18.0944	18.4	18.028	16.5528	16.4838	17.8871	16.2066	18.3603	18.084	16.5929	16.6552	16.3261	17.2397	19.7936	18.7006	16.544	19.4003	18.5735	18.7641	19.0125	18.6558	15.7046	19.5249	19.0505	18.6319	19.3509	18.9818	16.8341										0.305753	0.760325
Q60598;Q921L6	Src substrate cortactin	Cttn	16.0765	20.1811	20.7884	16.3673	16.2666	19.3784	15.7251	16.3067	16.1941	16.8867	16.1927	20.6636	17.5599	15.3202	16.0892	15.9534	15.98	19.5917	20.0712	20.083	20.0147	15.9105	15.6707	16.0253	15.7788	16.4862	15.5617	15.1586	16.8398	19.9909	16.4008	15.8282	16.9891	19.4247	15.9327	15.8575										0.537327	-1.26216
Q60605-2;Q60605;E9QLM0;Q8CI43	Myosin light polypeptide 6	Myl6;Gm8894	23.3418	24.5034	26.6351	22.8268	22.9367	25.4633	22.6393	23.0065	24.4	22.6027	22.3841	28.0495	22.5548	22.4252	23.1507	23.3355	22.7764	25.9849	25.5549	24.9137	26.1906	22.9868	23.1584	25.3321	22.9882	23.0676	25.1252	23.2683	23.2241	25.4452	22.8897	22.9921	25.5253	23.0934	23.1759	27.326										0.144039	-0.393682
Q60668;Q60668-3;G3X9W0;Q60668-2;G5E8G0;Q60668-4;F6ZV59;E9Q5B6;F6SHF3;F7A465	Heterogeneous nuclear ribonucleoprotein D0	Hnrnpd	20.0659	16.1885	21.4279	26.4502	26.165	25.7328	26.6557	26.6264	25.6857	26.6355	26.2547	25.6544	26.6344	26.3731	26.1225	26.4208	26.1878	25.2014	16.165	20.1112	15.8172	26.5979	26.2739	25.8569	27.0726	26.5874	25.9184	26.7347	26.3909	25.9758	26.7484	26.4865	26.0781	26.6002	26.481	25.8384										0.210288	0.206608
F8WJE0;E9Q0K6;F6TVP2;Q60710;Q6ZQM3;E0CXZ5	SAM domain and HD domain-containing protein 1	Samhd1	16.3384	17.985	15.6018	15.8766	15.8818	15.8782	16.3616	16.8759	16.8093	16.7586	16.4707	15.414	16.2898	17.7613	16.5762	16.9065	15.5568	15.4383	14.8863	16.4125	16.2406	16.555	16.2402	18.9666	18.6871	18.9352	18.952	16.5926	17.1673	19.558	16.0892	15.5731	19.0627	15.951	18.7824	15.9697										2.1177	0.803425
Q60715	Prolyl 4-hydroxylase subunit alpha-1	P4ha1	15.5884	16.2447	20.4081	18.4786	18.8546	19.6857	18.4789	18.1986	18.848	15.9094	17.8679	21.0461	18.0415	15.2891	16.3866	18.1447	17.9816	20.4981	15.907	16.1991	18.5662	18.5879	18.6897	19.049	16.1636	17.8847	18.1686	18.0167	18.0904	18.1947	15.8244	17.68	18.4295	16.5575	18.0823	18.6373										0.545961	-0.497816
Q60749	KH domain-containing, RNA-binding, signal transduction-associated protein 1	Khdrbs1	16.5619	16.2104	19.7737	19.5983	19.5626	20.3426	20.0985	20.6446	20.9032	19.6026	19.4024	19.3115	19.4477	19.99	22.3588	19.7012	20.2423	20.5899	15.2385	18.72	17.4802	19.6724	20.7733	20.0967	20.4771	21.1908	20.9547	20.0355	20.9483	20.7698	19.9435	20.8698	20.3469	20.1227	20.4338	19.6038										0.961964	0.714279
Q60865;F6YLI0;F6YP03;A2BH47	Caprin-1	Caprin1	16.5181	17.3055	20.5869	16.3686	16.5859	19.1873	15.8605	16.5801	18.524	17.1497	17.1179	20.8547	16.6504	16.2752	15.9718	20.0378	17.0347	20.2833	19.5693	18.7113	19.6975	18.5149	16.4708	18.6663	18.3024	17.7569	18.145	18.224	17.747	18.4787	18.0648	17.5791	18.7777	18.1743	17.831	19.447										0.11858	-0.392432
Q60875;Q60875-4;Q60875-5;F6SGZ7;Q60875-3;E9QKT6;Q60875-2	Rho guanine nucleotide exchange factor 2	Arhgef2	16.28	16.4939	18.3831	20.4716	20.6583	20.5188	20.4111	20.8084	20.9295	20.5534	20.6782	20.8725	20.283	20.3939	16.0626	20.1473	20.5582	20.3795	16.1974	16.3231	15.6829	20.824	20.9482	21.1661	20.957	21.1703	21.366	21.0474	21.148	21.1063	20.8124	20.9445	21.0756	20.7671	20.9775	20.5938										0.428589	0.166737
Q61029;Q61029-3;Q61029-2;Q61029-4;Q61033-2;F6QXX3;Q3TXQ1	Lamina-associated polypeptide 2, isoforms beta/delta/epsilon/gamma	Tmpo	16.4008	15.963	21.4842	18.9406	18.8012	20.8024	19.4322	18.9277	20.779	18.9104	18.631	19.4741	18.4776	18.0312	20.1707	18.5152	18.0328	22.0169	15.9562	14.9883	16.7081	19.5454	19.4708	20.0617	20.4416	19.7642	20.5794	19.6075	18.9626	19.4653	18.924	18.8366	19.6542	19.7466	18.8252	19.127										0.0825475	0.198259
C7G3P2;Q61136	Serine/threonine-protein kinase PRP4 homolog	Prpf4b	15.9407	16.5354	15.102	20.4208	20.3827	20.3286	19.8702	19.9456	20.1487	20.7778	20.9139	20.8414	21.3196	21.8021	23.5844	21.272	21.9579	21.8198	14.8396	15.8768	16.923	20.0761	20.0439	20.7137	19.7558	19.4386	19.9818	20.4685	20.3114	20.3773	20.8861	20.8754	21.5464	20.7792	21.3774	21.2807										1.95097	-0.389176
Q61164	Transcriptional repressor CTCF	Ctcf	15.6365	15.6967	16.4757	22.5501	22.037	20.509	22.1389	21.7946	20.3827	22.4808	21.7733	19.5061	22.1282	21.5471	20.9949	21.5216	21.3663	20.1159	16.1474	16.0709	16.1163	22.3429	21.392	19.5525	21.9166	21.7913	19.8186	21.9398	21.8774	16.172	21.8707	21.7526	20.4703	21.92	21.599	19.5261										0.115929	-0.259994
Q61510;Q5SU71;Q3TU94;Q5SU72;Q3TAM2	E3 ubiquitin/ISG15 ligase TRIM25	Trim25	16.4051	16.4823	17.28	24.3166	23.9675	23.3723	24.2312	24.1084	23.6537	24.2315	24.095	22.8304	23.9554	23.7142	23.9075	23.7146	23.7415	22.8322	15.8475	16.462	15.1941	24.5026	24.3134	23.6448	24.5083	24.1885	23.8457	24.4596	24.3668	23.692	24.2404	23.9391	23.3977	24.1363	24.0052	22.8568										0.125775	0.112268
Q8BTS0;Q61656;B1ARB9;B1ARC0;B1ARB8	Probable ATP-dependent RNA helicase DDX5	Ddx5	21.9694	15.9783	23.2145	25.8344	26.0948	26.1308	26.1346	26.435	26.5102	26.2993	26.341	25.6672	26.1556	26.1912	25.5697	25.9098	26.2044	26.1385	21.4024	21.1379	21.9663	25.7947	25.9646	26.0912	26.1553	26.2517	26.4805	26.2968	26.416	26.4373	26.1106	26.0786	26.3022	25.9309	26.1804	25.6016										1.08013	0.339919
Q61937;Q5SQB5;Q9DAY9;Q5SQB0;E9Q5T3	Nucleophosmin	Npm1;Gm5611	22.477	21.5048	23.8827	23.1815	22.9826	23.6648	23.0155	22.5608	23.4035	23.0122	22.5596	23.9569	22.3002	22.3902	23.958	23.0172	22.616	23.8446	22.2108	22.065	22.4892	23.4696	23.0858	22.7909	23.1877	22.8061	22.9205	23.1111	23.032	22.6795	23.0345	22.7193	22.5648	22.9675	22.9489	22.9839										0.374566	-0.283008
Q61990;Q61990-3;Q61990-2;P57722;P57722-2;F7A4C5;G5E916;E9Q7D8	Poly(rC)-binding protein 2;Poly(rC)-binding protein 3	Pcbp2;Pcbp3	15.956	15.1965	16.2042	19.3117	19.2477	19.4311	19.7909	19.7726	19.8739	19.9708	19.522	19.4166	19.8793	19.5899	16.1358	19.3409	19.668	20.1131	16.3091	16.838	15.6278	19.6248	19.4229	19.733	19.9838	19.9745	20.1224	20.2037	19.7841	19.9088	19.9179	19.8764	19.7433	19.8466	19.6003	19.1523										2.82835	0.482257
Q62095	ATP-dependent RNA helicase DDX3Y	Ddx3y	15.7894	15.7103	19.2702	16.1718	21.3373	21.2544	16.3305	21.6279	22.2927	20.4209	21.4154	21.2162	20.4743	21.4353	21.4389	16.5241	21.5916	21.8492	16.3967	19.0727	16.6674	20.8344	21.1933	21.5604	21.3012	22.0929	22.3084	20.479	16.1509	22.1116	21.2117	21.3931	22.4507	21.1068	21.665	21.0575										0.0680331	0.495881
Q62167;P16381;Q3V086;Q61496	ATP-dependent RNA helicase DDX3X;Putative ATP-dependent RNA helicase Pl10	Ddx3x;D1Pas1	18.9618	20.1795	23.2156	23.3129	24.2002	24.6919	24.1349	24.8133	25.2307	23.8516	24.4863	24.3213	23.6264	24.5292	24.9431	23.5961	24.5379	24.8319	22.7488	22.5741	22.2381	23.5938	24.3138	24.6713	24.3387	25.092	25.6167	24.273	25.0762	25.2401	24.1326	24.751	25.129	24.1341	24.7988	24.5724										0.568328	0.657951
Q62241	U1 small nuclear ribonucleoprotein C	Snrpc	16.7313	17.026	16.6013	18.4211	18.6327	18.922	16.2999	18.7626	18.8397	18.8157	15.9722	16.0213	18.8459	18.7311	16.067	18.6091	16.6386	19.0268	16.2163	15.2313	16.8195	18.3366	15.9529	15.7359	18.6897	16.1797	16.0072	18.6234	16.5305	15.5205	16.8062	18.3329	19.1015	18.5706	18.5267	17.0445										0.337187	-0.691231
Q62318;Q62318-2	Transcription intermediary factor 1-beta	Trim28	16.405	16.4146	20.6913	24.9168	24.6547	24.3615	25.0256	25.0441	24.7771	25.0336	24.9387	23.7731	24.874	24.7878	24.7875	24.5479	24.638	23.9424	18.7035	16.8197	19.0309	24.68	24.5501	24.3561	24.8673	24.8723	24.8161	24.9574	24.805	24.6341	24.735	24.5085	24.5685	24.4597	24.4391	23.8602										0.770521	0.304568
Q62348	Translin	Tsn	16.1078	16.6972	16.3661	18.6639	18.5356	18.7665	18.0665	18.2302	18.0757	18.6727	18.5794	17.5277	18.3368	18.2033	15.3809	16.2076	18.6324	15.5363	16.6868	17.034	16.4006	18.6913	18.431	16.1084	18.1485	15.3311	15.8368	18.7482	18.6511	18.8792	18.1931	18.2804	19.1269	18.6985	18.6362	15.8188										2.46935	-0.531173
Q62376;Q62376-2;Q99LY5	U1 small nuclear ribonucleoprotein 70 kDa	Snrnp70	16.4502	16.0416	16.1872	20.0898	19.8163	20.7183	19.9436	20.1514	20.3483	21.0724	20.8947	22.0293	22.0733	21.8282	21.1388	22.1395	21.6461	21.3625	15.7718	15.4133	15.9894	20.3215	19.7496	19.7765	20.0477	19.9072	19.8721	19.9893	20.2344	20.2425	21.3737	21.5947	20.9465	21.4789	21.6907	21.3062										0.0725729	-0.0603333
Q63918	Serum deprivation-response protein	Sdpr	16.8694	16.4997	18.0994	21.1049	20.3083	20.0014	20.6505	19.9506	19.9178	20.6548	20.0276	19.2454	19.9749	19.4256	15.7627	20.174	19.683	18.9963	15.8386	15.1266	15.9671	20.6868	20.542	19.0166	19.952	19.7853	18.9624	19.9469	19.8287	18.6919	19.6773	19.1756	18.2517	19.6924	19.7787	18.5882										0.298087	-0.298555
Q640N1;Q640N1-2	Adipocyte enhancer-binding protein 1	Aebp1	15.4493	16.6104	16.3084	21.9111	21.0917	20.5944	21.8091	21.4614	20.9668	21.6853	21.4632	20.0696	21.5038	20.865	16.7268	21.1862	20.9398	20.0387	16.5339	16.3966	15.7877	21.795	21.4295	20.8501	21.8011	21.6178	21.0707	21.383	21.5752	20.8321	21.8183	20.9421	20.5166	21.3247	21.1789	20.0531										0.178146	0.213396
Q64282	Interferon-induced protein with tetratricopeptide repeats 1	Ifit1	16.6835	20.6426	22.2486	27.224	27.6234	27.4321	30.5102	30.5659	30.0254	29.5751	29.4076	21.1236	29.288	29.3857	30.3506	29.308	29.3655	28.7968	24.0002	22.2093	23.11	27.6409	27.9326	28.1628	31.2351	31.0126	30.5315	30.1425	29.7506	29.7966	29.7644	29.7515	29.6176	29.8468	29.9352	29.2688	+		+		+	+			+	3.84755	2.94068
Q69ZA1;Q69ZA1-2;Q8K0D0;Q04735;O35495;Q04735-2;E9PVC7;Q04899;E3W997;Q3V3A1;Q3V3A1-3;Q8K0D0-2;O35495-2;O35495-3;P97377;Q64261;P30285;Q80YP0;P97377-2;P11440;P49615;E9Q9E4;D3Z2T9	Cyclin-dependent kinase 13	Cdk13	16.4923	15.8551	15.4135	20.5445	20.4359	20.1388	20.6929	20.5969	20.508	20.7088	20.8321	19.3105	20.436	20.6215	23.0458	20.2712	20.6292	19.8279	15.2815	16.4481	16.1351	20.0033	20.0564	19.9901	20.0572	20.2897	20.1229	19.952	20.4724	19.6123	20.2722	20.1678	19.7794	20.112	20.2286	19.4355										0.787675	0.226151
Q6A065;Q6A065-3;Q6A065-2	Centrosomal protein of 170 kDa	Cep170	16.256	16.8388	18.2234	20.8746	20.9443	20.699	21.4848	21.4121	21.4399	20.9193	21.1013	19.8511	20.6673	20.8218	18.3135	20.2439	20.7754	20.4899	16.4134	16.5947	16.1651	20.8159	20.8451	20.4322	21.2437	21.4761	21.3388	20.9496	21.2554	20.9679	20.7828	21.0629	20.7196	20.5828	20.7524	19.9398										2.87366	0.606314
Q6A068;E9Q5F8	Cell division cycle 5-like protein	Cdc5l;Gm9049	16.6944	16.4956	17.032	21.7052	21.2854	21.0145	21.524	21.0179	21.0222	21.5434	21.2947	20.442	21.318	20.9938	23.1401	21.1908	21.1541	20.6718	16.4988	16.8109	16.552	21.5411	21.0871	21.1164	21.588	21.122	21.0933	21.7358	21.2424	20.7602	21.3539	21.0046	20.7253	21.3166	21.1271	20.7134										0.218595	-0.14702
Q6A085;D3Z5P9	Zinc finger protein 629	Znf629	15.9048	16.1961	15.3087	18.9129	18.5237	17.4454	18.7795	18.3075	15.9351	19.5459	19.095	16.3689	18.4482	17.6946	16.3161	18.3807	17.6429	16.6706	15.6552	16.1536	15.9574	18.2006	17.5325	15.8593	15.8777	18.5506	17.6114	18.7521	18.3542	16.8532	18.0958	18.4528	15.9864	18.1922	18.4978	16.7523										0.249769	-0.619988
Q6A0A9	Constitutive coactivator of PPAR-gamma-like protein 1	FAM120A	15.5635	16.354	19.1073	23.3782	23.575	23.6141	23.3094	23.5186	23.5022	23.5177	23.5098	22.9762	23.4237	23.5156	25.1969	23.3778	23.3653	23.1465	16.8154	16.3469	16.5399	23.6727	23.5671	23.7649	23.3162	23.3867	23.6185	23.5551	23.4004	23.5964	23.5086	23.6429	23.6784	23.2846	23.5792	23.2264										0.327913	-0.0790704
Q6DFW4	Nucleolar protein 58	Nop58	16.2364	16.2617	20.6172	22.3823	22.2384	22.147	22.2929	22.3101	22.0156	22.4784	22.247	20.6613	22.2345	22.145	22.901	22.2276	22.202	21.7963	15.525	15.5563	17.3396	22.1247	22.113	21.6919	21.7479	21.7795	21.6178	22.0969	21.9605	21.6273	21.7505	21.6646	21.2145	21.7755	21.7591	20.6749										0.158631	-0.0496896
Q6IRU2	Tropomyosin alpha-4 chain	Tpm4	16.7792	15.7822	23.3224	16.1785	18.1549	22.0233	15.2272	16.6308	20.5658	15.9777	16.3884	25.1836	15.8149	16.0284	15.9591	18.8157	17.946	23.0566	17.3188	20.4104	22.877	15.7792	16.433	21.5874	14.6152	15.6356	21.1667	17.2082	16.0776	20.7398	15.8411	16.4232	21.5491	16.1628	18.0183	23.3574										0.217557	-1.31096
Q6NS46	Protein RRP5 homolog	Pdcd11	16.4655	16.3732	16.1966	19.4543	19.0742	19.0254	19.0531	19.1114	19.342	19.2062	18.9217	16.4619	19.1475	18.6448	16.5585	18.7313	18.7205	18.451	15.8954	16.3542	16.6316	18.9454	18.6577	19.0629	18.527	15.8171	16.8934	18.2766	18.2724	18.4472	15.568	18.3977	18.4889	16.1853	18.5094	16.3237										0.0329361	-0.0157814
Q6NV83;Q6NV83-2;Q6NV83-3	U2 snRNP-associated SURP motif-containing protein	U2surp	16.8676	15.7361	17.6076	20.4292	21.0346	20.9891	20.0953	19.577	19.9199	20.0718	19.9117	19.2969	19.7338	20.4151	16.1555	19.8814	20.6194	19.6878	16.5786	16.4704	16.033	20.3066	20.9911	20.047	19.2586	19.6624	19.2235	19.6583	19.5783	19.4618	19.5192	19.9065	20.0513	19.8236	19.8083	18.9663										1.74082	-0.953581
Q6NVF9	Cleavage and polyadenylation specificity factor subunit 6	Cpsf6	16.0089	16.6632	16.2675	20.8481	22.4342	22.67	21.0651	22.409	22.857	21.5704	22.2958	21.8252	21.4168	22.0745	22.4727	20.9598	22.3623	22.2873	16.5961	16.0333	16.6121	21.1998	21.9028	22.7267	21.5688	22.1004	22.8857	21.6578	22.1709	22.9241	21.4	21.8897	22.8879	21.6697	22.2307	22.3154										0.0554678	0.126263
Q6NZF1	Zinc finger CCCH domain-containing protein 11A	Zc3h11a	16.0162	16.4682	15.4173	20.914	21.1068	21.2557	21.3315	21.3183	21.4105	20.1715	20.3626	21.0823	20.6762	20.9137	19.2919	19.9886	20.5147	19.7987	16.0483	16.234	16.6461	21.4148	21.5433	21.2601	21.7051	21.643	21.7183	20.7	20.883	20.8096	21.0385	21.094	21.0795	20.7487	21.0364	20.5898										1.19207	0.261271
Q6P3Z3;Q6P3Z3-2	THAP domain-containing protein 4	Thap4	16.8387	17.1093	16.7141	17.0297	16.8687	16.5638	16.8763	16.5738	16.2368	16.476	16.6187	15.8663	16.5	16.7354	16.5914	16.5659	16.8856	15.8827	15.9423	16.1993	16.9223	16.1981	17.1234	16.2799	16.8248	17.1791	16.0394	16.9092	17.1865	16.3278	16.7621	16.6844	16.126	17.0754	16.7997	16.4327										0.490142	-0.25847
Q6P4T2;E9QAF6		Snrnp200	16.4826	16.3784	21.3724	22.641	22.8357	22.7623	22.4386	22.6034	22.5653	23.2847	23.2945	23.0676	23.5015	23.6938	25.2923	23.3932	23.8487	23.8237	16.3288	16.4474	20.703	22.7025	22.6452	22.8064	22.2918	22.2232	22.2703	23.0291	22.9827	23.0153	23.1953	23.207	23.4975	23.1886	23.4638	23.271										1.30607	-0.21055
Q6P542;A2AN33;REV__Q3UHD3;REV__Q3UHD3-2;Q7TPM1-2;REV__Q3UHD3-3;REV__D3YZ69;F6V431;F6Q3E1;REV__Q8C1S9;REV__D3YY58	ATP-binding cassette sub-family F member 1	Abcf1	16.6552	15.8958	16.3803	18.6309	19.0558	19.4153	20.5813	20.6511	21.1555	19.6059	19.4888	19.0274	19.0712	19.3967	16.3446	18.8058	19.4491	19.4077	16.1523	16.3999	16.5322	19.4673	19.6787	19.8122	20.9834	20.9677	21.0678	20.0846	20.2799	20.1463	19.5966	19.8324	20.151	19.5496	19.7976	19.4478										2.43083	1.76195
Q6P5B0	RRP12-like protein	Rrp12	15.7721	15.7269	15.4937	16.6248	17.8732	15.3509	18.1479	17.7778	17.4271	18.1911	17.9038	17.4523	17.5792	17.1803	16.7306	17.6005	17.6904	16.7566	16.2686	16.7181	16.4482	18.6123	18.2832	16.0597	18.8105	18.0579	17.5331	18.5993	17.9754	16.1084	18.1869	17.7441	17.3133	18.2894	17.8585	17.2094										0.703651	1.16798
Q6P6L6		Gemin4	16.5775	16.1743	16.1149	21.5688	21.2976	20.1675	22.1826	21.5204	21.0871	22.509	22.2268	24.1568	24.4273	24.2558	24.9416	24.3062	24.412	22.9406	16.3912	16.2806	16.4944	21.6105	21.1728	20.124	22.0685	21.8036	21.5765	22.3345	22.1016	21.1041	24.2766	24.1413	23.3188	24.4251	24.4128	23.5466			+				+	+	+	0.475104	0.585379
Q6PDM2;Q6PDM2-2;Q6PDM2-3;F7AI47;F6QXN3	Serine/arginine-rich splicing factor 1	Srsf1	16.2562	16.2369	21.6059	24.7199	25.436	25.7777	24.8571	25.3982	25.869	25.433	25.6148	25.7051	25.5103	25.8814	24.1377	25.3192	25.9247	25.9957	16.1989	16.4647	17.9628	24.7091	24.9539	25.7557	24.4872	24.9216	25.6266	25.2701	25.3437	25.876	25.2223	25.3222	26.0296	25.2762	25.5454	25.5614										0.0511318	0.0635726
Q6PE01;Q3UFK4	U5 small nuclear ribonucleoprotein 40 kDa protein	Snrnp40	16.6826	15.5886	15.1951	19.2283	19.3999	19.5468	19.1328	19.124	16.1643	19.8682	20.0786	19.7746	20.8343	20.213	21.6767	20.3533	21.1506	20.2145	16.2254	16.467	15.8905	19.1976	18.7733	19.6134	16.4932	16.2458	16.4839	19.4176	19.4413	15.3511	19.9906	19.9048	20.1006	19.6557	20.4621	20.0096										0.559322	-1.25128
Q6Q899;E9Q0T5;A2AP29;Q6Q899-3;Q6Q899-4	Probable ATP-dependent RNA helicase DDX58	Ddx58	16.0947	15.5346	16.2949	23.8833	23.3287	22.9323	28.4218	28.2769	27.8379	26.4656	25.7706	23.9576	24.8545	24.1319	24.8523	24.039	23.6506	23.0948	16.1777	15.5251	17.5134	24.7214	24.0453	23.7691	28.9509	28.5613	28.2189	26.8798	26.3664	26.1167	25.2247	24.8458	24.5933	24.8439	24.5166	23.7764	+				+	+			+	3.90138	4.7974
Q6ZQ61;Q8K310	Matrin-3	Matr3	16.2525	15.7843	21.3105	20.7938	20.7548	21.5536	22.2218	22.4151	22.6342	21.944	21.9196	21.0441	21.2699	21.6192	23.8275	21.2016	21.1362	22.3548	16.138	16.6106	16.447	20.9315	20.9551	21.4104	22.8731	22.7337	23.0695	22.7108	22.6284	22.3912	22.1138	22.4948	22.1732	21.7689	21.7919	21.1834										2.08172	1.38961
Q6ZWM4	N-alpha-acetyltransferase 38, NatC auxiliary subunit	Naa38	16.1784	16.1425	16.7741	21.8404	22.2651	22.7736	21.9944	22.5979	22.9621	22.8429	23.1352	23.3321	22.8815	23.3506	22.8968	22.6224	23.1844	23.1812	16.8155	16.3474	16.671	22.2503	22.4262	23.286	21.4448	22.5974	22.8804	22.7476	22.974	23.6907	22.9689	23.1437	23.9078	22.7393	23.1475	23.6762										0.225448	0.225131
Q6ZWN5;Q9CXW7;D3YWH9;F7CJS8;D3Z673;D3YUV6	40S ribosomal protein S9	Rps9	16.801	19.8956	22.1317	21.109	20.7502	21.648	20.9602	21.2808	21.5061	21.1951	20.6678	22.3441	20.9718	20.7193	20.9799	21.4567	20.7589	21.7235	20.3613	19.407	20.5575	21.4678	21.0553	21.4199	21.4889	21.2076	21.1772	21.5586	21.197	21.4384	21.2682	21.3016	21.6061	21.2102	21.2784	21.8764										0.0935437	0.0799783
Q6ZWQ9;Q3THE2;D3YV37;D3Z249	Myosin regulatory light chain 12B	Myl12a;Myl12b	16.2006	22.2216	23.4859	18.8952	19.4817	22.0141	15.3893	16.1789	20.8497	16.1055	16.0877	24.7603	15.9749	17.2174	16.416	19.798	18.5113	22.3916	22.5979	21.7883	22.6511	15.9684	16.8202	21.5564	16.7322	16.1144	21.5662	18.5259	18.5079	21.5759	16.5953	15.4753	22.5264	16.0375	19.2127	24.3899			+						+	0.610064	-2.6577
Q6ZWU9;E9QAB4	40S ribosomal protein S27	Rps27;Gm17241	20.0068	19.9439	21.305	18.4608	18.916	20.645	18.1837	18.8032	20.3027	18.7321	18.9361	21.1226	18.3939	19.0885	17.0349	20.1916	19.0067	20.8663	20.2697	19.3994	20.6465	19.1611	19.6	20.0982	18.8175	19.4454	19.9352	18.9369	19.5324	20.0938	19.0485	18.934	20.1346	19.5149	19.4763	20.446										0.0952741	-0.24402
Q6ZWV3;P86048;B7FAU6	60S ribosomal protein L10;60S ribosomal protein L10-like	Rpl10;Rpl10l	16.3825	21.429	22.5595	21.8794	21.533	22.2801	22.0347	22.0072	22.5422	21.8196	21.9726	22.8474	21.653	21.9794	21.9428	22.2251	21.9288	22.4531	21.6955	21.4461	22.2031	22.087	22.1607	22.4324	22.2677	22.505	22.7696	22.2797	22.5729	22.5963	22.0485	22.3505	22.321	22.1017	22.2302	22.3247										0.463354	0.297185
Q6ZWV7;G3UWD7;E9Q091	60S ribosomal protein L35	Rpl35;Gm10269	15.8216	20.2557	21.597	22.3471	21.9895	22.3654	22.2418	22.237	22.3384	22.2351	22.2663	23.5043	22.1942	22.1078	20.7387	22.441	21.8189	22.1991	20.5421	20.3193	21.177	23.2945	22.8403	22.7169	23.0508	22.8747	22.7418	23.0265	23.0963	22.6489	22.9662	22.6424	22.3211	22.8041	22.8357	22.857										0.109491	0.0383765
Q6ZWZ6;P63323;D3Z6B6;D3Z1P4	40S ribosomal protein S12	Rps12;Rps12-ps2;Gm10063	17.6006	17.0128	22.2231	19.2768	19.7386	21.1859	18.799	19.3315	20.912	18.755	18.7427	21.5815	19.0284	18.6559	15.8499	20.362	20.0568	21.6898	20.4952	19.761	21.2544	18.9482	19.6945	20.4522	19.3214	19.3725	20.0194	19.9376	19.804	20.0687	19.3504	19.3837	20.6688	19.4669	19.8176	20.6308										0.170511	-0.386295
Q76KJ5	DNA-directed RNA polymerase I subunit RPA34	Cd3eap	15.5466	15.6144	15.7233	20.0196	19.4684	18.8776	19.4391	19.2089	19.3414	19.6092	19.7162	18.2296	19.4142	19.3973	16.6715	19.4009	19.4508	18.6578	16.5285	15.4095	16.5167	19.7511	19.2806	18.6797	19.474	19.2904	18.6288	19.6245	19.5602	18.6729	19.2098	18.7379	17.8285	19.3293	19.2786	17.8679										0.137757	-0.125421
Q7TMB8;Q7TMB8-2	Cytoplasmic FMR1-interacting protein 1	Cyfip1	17.1577	16.197	16.5433	16.9546	17.5475	17.7222	17.539	16.1589	17.7364	16.1305	15.9953	17.9284	17.8405	18.0618	16.6106	17.9343	15.5743	17.8656	16.3921	15.4517	15.9467	15.6874	17.6857	18.0676	17.7901	15.4314	18.0933	17.5727	17.7295	15.7637	17.9161	17.8686	17.511	18.1362	16.6175	15.609										0.183165	-0.263329
Q7TMF2	3-5 exoribonuclease 1	Eri1	16.0272	16.8208	16.381	22.1638	21.4395	20.3925	21.9793	21.4181	20.5049	22.1339	21.5499	19.5638	22.111	21.1313	16.7735	21.687	21.4185	19.5932	16.1498	16.2437	16.4676	22.1011	21.3956	20.0065	22.0466	21.7094	20.0014	22.0378	21.5028	20.7311	21.5698	21.4797	20.1745	21.7729	21.7123	19.4538										0.0154263	-0.0311902
Q7TMK9;G3V018;G3UWM1;G3XA76	Heterogeneous nuclear ribonucleoprotein Q	Syncrip	16.9361	20.6928	22.2668	28.2115	27.9692	27.5296	28.0717	27.9805	27.3581	28.2664	27.8817	27.3516	28.305	27.9353	28.4639	28.0244	27.771	27.1415	22.2028	21.6294	21.802	28.3654	27.9523	27.6968	28.0676	27.8681	27.4139	28.2373	27.6573	27.4217	28.3331	28.0085	27.7216	28.1246	27.9479	27.4539										0.121602	-0.0999902
Q7TNC4;Q7TNC4-3;E9PZ93;Q7TNC4-2;E9QNA0;Q05CX5;E9PXU4;E9PX54;E9Q715	Putative RNA-binding protein Luc7-like 2	Luc7l2	16.0307	19.5948	20.8931	24.07	24.1388	23.901	24.0854	24.1015	23.9571	24.0807	24.2156	23.4217	23.9559	24.3089	22.5357	24.0955	24.3444	23.797	21.6536	20.7666	19.2411	23.9298	24.1349	23.7193	23.8967	24.18	23.8559	23.9325	24.4324	23.7695	23.9358	24.1693	23.7125	24.0618	24.1846	23.2562										0.046403	0.0114129
Q7TPD0;Q7TPD0-2	Integrator complex subunit 3	Ints3	16.4052	15.982	16.0435	19.3314	19.546	19.0779	15.8339	18.971	18.6412	18.8544	16.0687	18.6048	16.2046	17.0968	16.5789	15.936	18.9404	16.1228	16.6861	16.0391	15.6557	19.5977	19.6705	19.296	19.3795	18.5138	15.4491	19.7737	19.2445	19.3022	18.9203	18.792	19.1259	19.607	16.2017	18.6927			+						+	0.680096	-1.50306
Q7TPV4;Q3TLF6	Myb-binding protein 1A	Mybbp1a	16.1363	19.5907	23.1387	28.1977	27.9773	27.4466	28.0921	27.8707	27.4854	27.9709	27.7038	26.8826	27.9264	27.4904	26.7231	27.797	27.5286	26.7024	22.3783	22.0169	22.1547	28.3875	28.172	27.6323	28.2324	28.0618	27.6219	28.059	27.9131	27.4348	27.8435	27.7832	27.1591	27.881	27.8864	27.0172										0.0710726	-0.0578136
Q7TSZ0;P38647	Stress-70 protein, mitochondrial	Hspa9	21.6089	22.2928	22.4052	21.616	21.9064	22.338	21.6352	21.8746	22.4365	21.75	21.9269	22.8335	21.6137	21.993	23.6587	21.6205	21.8548	22.7867	22.9125	22.8788	22.7378	22.1467	22.127	22.729	22.2178	22.322	22.9285	22.4032	22.7311	22.7722	22.1601	22.4678	22.8865	22.2777	22.4932	22.8529										0.0304238	0.0286312
Q80SY5	Pre-mRNA-splicing factor 38B	Prpf38b	15.4764	16.2493	16.344	17.3683	16.154	18.5149	18.3183	18.5798	19.0097	18.6954	19.6642	17.5676	19.3618	20.1563	15.5583	19.5489	20.3813	19.7429	16.4612	15.8225	15.9891	15.8802	16.5671	17.8148	18.2665	19.3783	18.5742	18.7168	19.4847	19.1782	19.4832	20.3621	19.6502	19.8225	20.4657	19.6633							+	+	+	0.842524	1.29017
Q80T69	Round spermatid basic protein 1	Rsbn1	16.0463	15.9481	15.7783	21.747	21.3607	20.7823	21.4178	21.3442	21.0342	21.5274	21.3169	20.1746	21.345	21.2856	20.7177	21.233	21.3295	20.2144	16.4835	14.8345	16.3424	21.3686	21.3783	20.4853	21.1056	21.3221	20.7911	21.2215	21.4387	20.4158	20.9918	21.2449	20.0934	21.1837	21.3513	19.8334										0.0347779	-0.0312589
Q80UW8	DNA-directed RNA polymerases I, II, and III subunit RPABC1	Polr2e	17.2901	15.9091	16.6633	19.598	19.1928	19.0898	19.3787	19.2919	19.09	19.5444	19.233	18.3018	19.1439	19.1392	18.0717	18.8077	19.4648	18.2523	16.6297	16.3473	15.8182	19.5999	19.7013	18.9049	19.2127	19.5802	19.0709	18.8676	19.1665	18.9993	18.9551	19.3196	18.7886	18.8734	19.4882	18.5607										0.0796678	-0.0400016
Q80VD1	Protein FAM98B	Fam98b	16.455	15.7847	15.3543	20.8498	20.5818	20.2421	18.6566	18.3632	18.2409	19.7319	19.1407	18.7192	19.0964	18.7749	16.6768	19.9219	19.8028	18.8856	16.3604	15.294	16.0358	21.2275	20.8947	20.4082	19.1964	18.4154	18.7799	19.7289	20.0014	19.3263	19.5836	19.069	19.9373	19.7122	19.515	18.4302										3.24227	-2.13768
Q80VI1	E3 ubiquitin-protein ligase TRIM56	Trim56	16.0732	16.2451	16.0963	22.9383	22.8098	22.2936	23.165	22.8305	22.6554	23.1939	23.0334	21.3144	22.8453	22.8568	21.9845	22.7183	22.8487	21.5135	15.6396	15.9956	16.6353	22.5436	22.5461	22.2646	22.7618	22.5926	22.3784	22.6578	22.7819	22.4934	22.5333	22.4533	22.1664	22.2359	22.463	21.6588										0.339323	0.203039
Q80ZM5		H1fx	15.451	15.6636	15.5742	23.5453	22.8761	22.1316	23.397	23.2981	22.4979	23.5305	23.0708	21.2755	23.5981	23.1294	22.2312	23.0887	22.981	21.9816	15.992	15.5274	16.1728	23.1523	22.8724	21.9551	22.9855	22.9888	22.1423	23.1353	22.9267	22.2215	23.1498	22.9179	22.2557	22.6715	22.8187	21.4421										0.160956	0.213312
Q810A7;Q810A7-2	ATP-dependent RNA helicase DDX42	Ddx42	15.2776	15.9491	16.1494	17.963	18.8981	19.1681	17.9531	18.0535	18.3769	17.6548	18.3147	17.7549	17.2821	18.406	16.0752	17.2189	17.3298	17.9819	15.6738	16.0778	16.012	18.1483	18.9267	18.9515	15.0776	17.7169	18.0766	17.4643	18.0439	18.7592	17.5635	17.6059	18.2238	18.0314	18.0291	17.8235										0.63983	-0.548558
Q8BG05-2;B2RXM2;E9Q7H5		Gm6793;Gm8991	16.7654	16.1631	23.3464	22.6116	22.8575	23.1186	22.5158	23.0665	23.0443	22.6659	22.9039	22.6887	22.7416	22.9282	21.4794	22.3886	22.7625	23.2956	16.7094	19.4642	19.3736	22.8992	22.9678	22.4659	22.9417	22.9079	22.9265	22.6027	22.5558	22.9319	22.7584	22.6076	22.3663	22.6154	22.7737	22.7094										0.0185587	0.0129477
Q8BG30	Negative elongation factor A	Whsc2	17.1441	16.8298	15.4617	15.6987	16.3286	17.0061	17.0037	16.077	17.3107	19.3976	19.3845	20.4312	21.9899	21.2912	21.871	21.7838	21.4098	20.3089	15.5089	16.6537	17.5998	15.997	15.8034	16.6732	15.6877	16.476	16.2252	19.366	18.9357	16.96	21.7993	20.8217	19.2915	21.998	20.8062	19.6691		+	+	+			+	+	+	0.356	0.452626
Q8BG81;Q3UDD3;F6VR84	Polymerase delta-interacting protein 3	Poldip3	16.257	16.5901	20.2144	21.086	21.1167	21.1134	21.5698	21.2755	21.5738	21.2242	21.4523	19.5835	21.022	20.8355	16.3439	20.807	20.7566	21.1528	17.0558	15.97	18.8908	20.8499	21.1226	21.2282	21.5828	21.6515	21.6616	21.4041	21.6599	21.383	21.1776	21.2858	20.9097	21.1623	21.2096	20.3265										1.68326	0.367711
Q922I7;Q8BGJ5;E9Q4L8;Q8CB58;P17225;E9QMW9;Q8C2R5;F7AXP1;G3UZ01;G3UY95;F7DCW4;E9Q279;E9Q3N7;E9Q0W3	Polypyrimidine tract-binding protein 1	Ptbp1	16.4088	16.2492	20.7729	20.4376	20.5371	21.5931	21.1538	21.8142	22.3914	20.8542	21.1282	21.5321	20.7235	20.929	21.7039	20.5925	20.8453	21.9132	16.5734	16.434	15.2691	21.1769	21.1021	21.8999	22.1747	22.1728	22.8607	21.8492	22.2598	22.4392	21.4649	21.8262	22.1347	21.4152	21.6167	21.6103										0.839593	0.930542
Q8BGT7	Survival of motor neuron-related-splicing factor 30	Smndc1	16.7884	16.1573	16.4361	16.4887	16.084	17.3088	16.9349	17.1302	18.1124	16.7913	17.4153	17.1016	17.1717	17.7736	16.4955	15.3925	16.9515	17.9087	16.3863	16.0626	15.9616	16.0979	17.4708	17.2461	16.9237	17.5028	16.1222	16.9729	17.8257	17.8028	15.6897	17.5166	16.2708	16.6935	16.8557	15.6969										0.678662	0.76532
Q8BHE1;E9PV19;B1AVP5;E9PZ44;E9QA54	Gem-associated protein 8	Gemin8;Gm5455	15.9251	15.8026	15.3639	19.5065	19.1814	16.1398	19.9401	19.9883	18.8906	20.5537	20.0382	22.3457	22.9376	22.6005	22.3844	22.8802	22.9712	21.1707	15.6742	16.7446	15.5888	20.0861	19.1921	18.6277	20.358	19.8341	19.4129	19.8261	19.782	18.7257	22.5081	22.6566	20.61	22.5382	22.6964	21.5963			+					+	+	0.516437	1.3304
Q8BI72	CDKN2A-interacting protein	Cdkn2aip	16.0313	16.97	17.0594	20.6263	20.8157	20.7115	20.5239	20.6005	20.365	19.3972	19.6302	16.3535	19.4157	19.7502	15.721	19.2557	19.7761	19.1684	16.7183	16.4111	16.5478	20.6835	21.3578	21.1927	20.0704	20.422	20.235	19.3278	19.9598	19.7714	19.3143	19.5598	19.7228	19.4752	19.7358	16.2303										1.17775	-0.221405
Q8BIF9	Zinc finger protein 787	Znf787	15.905	16.4507	16.5097	20.6503	20.2232	19.7054	20.6743	19.9141	19.7797	20.7894	20.2182	17.9362	20.4953	20.1321	15.8184	20.4731	20.1549	15.4895	16.958	15.9006	16.9695	20.1507	19.9456	19.203	19.8356	20.3235	19.3387	19.6994	20.7113	19.2009	20.0364	20.0331	19.1118	20.1191	20.1854	18.0204										0.0625785	-0.0702731
Q8BIQ5;Q8BIQ5-2	Cleavage stimulation factor subunit 2	Cstf2	16.0048	16.2274	15.6327	22.3905	21.8646	22.3026	21.9088	21.5995	21.9158	21.2542	20.9209	21.0009	21.0628	20.5645	21.2192	20.3781	20.0211	20.6106	16.3045	16.099	15.9162	22.0253	21.83	22.4015	20.51	20.5786	20.893	20.6723	20.9345	20.693	20.5246	20.4918	20.6315	19.7033	20.3514	19.8997										0.913135	-0.377877
Q8BJ90	Zinc finger protein 771	Znf771	15.9806	16.4404	15.9696	22.1773	21.772	21.1848	22.0947	22.3928	21.1648	22.2659	22.0039	20.1385	21.9265	21.9892	16.5888	21.8469	21.8438	20.3825	16.1896	16.6621	16.4344	21.849	21.5179	20.4562	21.5782	21.8956	20.6421	21.6213	21.6049	20.4511	21.6559	21.7385	20.7685	21.1544	21.5856	20.3877										0.135947	0.17271
Q8BJH1;Q8BJH1-2	Protein FAM164A	Fam164a	15.9766	15.9387	18.7197	23.5798	22.9921	22.3191	23.9028	23.4853	23.1383	23.685	23.4886	21.3325	23.1632	22.8705	20.6445	23.0219	22.9002	21.5017	16.3944	16.2523	18.1138	23.1801	22.9135	22.0479	23.3525	23.4045	22.9495	23.228	23.3737	22.3647	22.8776	22.8633	21.8412	22.7609	22.7876	21.358										0.568813	0.545101
Q8BK67;A2AWQ2	Protein RCC2	Rcc2	15.2452	17.4729	19.9037	20.3216	20.9344	20.7818	20.8244	21.2164	21.0171	20.6525	20.8554	20.125	20.6431	20.958	15.3446	20.4329	20.7965	20.5712	21.3325	19.4061	19.9805	20.907	21.4243	21.343	21.176	21.825	21.8621	21.0675	21.4316	21.6282	20.912	21.3843	21.6431	21.0882	21.3102	20.9277										0.719275	0.34002
Q8BKW4;Q8BKW4-2;Q08EK6	Zinc finger CCHC domain-containing protein 4	Zcchc4	16.0599	15.981	16.0805	19.3844	18.7573	18.6143	19.4382	18.097	18.0929	19.7866	19.0222	17.4619	19.3462	18.8538	21.6573	19.1963	18.9209	17.6519	16.6089	16.4321	15.8803	19.5586	18.7602	18.194	18.7349	18.6395	18.3644	19.2123	18.7409	17.7456	19.1522	18.8099	18.5108	18.9667	18.5422	18.3495										0.301862	-0.375964
Q8BMC4	Pumilio domain-containing protein C14orf21 homolog		15.9939	15.9154	16.4464	16.5853	17.6054	17.6923	18.2927	17.9014	17.6924	18.3613	17.8265	16.2934	18.1503	17.5668	15.8867	17.7742	17.2607	17.3615	16.2405	16.3408	16.839	18.1459	17.7406	16.1702	18.173	17.861	17.3583	17.8009	18.0311	17.887	17.7867	17.7375	17.1056	16.1268	16.6789	16.3705										0.776059	0.667824
Q8BMK4	Cytoskeleton-associated protein 4	Ckap4	20.1483	21.5439	23.117	26.9304	26.2556	25.8449	26.7757	26.3725	25.9281	26.6603	26.2743	25.7542	26.4276	25.9462	25.1816	26.3765	25.8684	25.355	22.8858	22.1316	22.0314	26.8136	26.1353	25.6293	26.7268	26.3234	25.729	26.5022	26.0667	25.4309	26.3768	25.8098	25.2894	26.1985	25.9897	25.659										0.01246	0.0150909
Q8BP47	Asparagine--tRNA ligase, cytoplasmic	Nars	16.5672	16.265	15.6677	17.0086	16.9596	17.3409	15.2035	17.5036	17.8347	16.5163	17.254	17.5747	16.4787	17.4471	16.8148	16.071	17.0929	17.7437	16.0478	16.4069	15.5229	15.7691	17.0961	18.0028	17.6702	17.8132	19.5703	18.0986	17.9161	18.6803	16.0107	17.5045	18.7857	15.8386	15.7044	17.4738										0.110741	-0.255764
Q8BP48	Methionine aminopeptidase 1	Metap1	17.7176	16.4458	16.5365	18.1622	19.295	19.9294	17.6266	18.7543	19.645	17.6874	18.9377	17.8803	17.8531	18.663	16.9313	17.8061	19.0317	19.5096	15.8094	17.2449	15.9932	17.9404	19.2828	20.0163	17.8015	19.1686	19.5666	18.1118	18.811	19.3477	17.6725	19.0215	19.7705	18.1039	18.5722	17.9238										0.227621	-0.453524
Q99MJ9;Q8BRU5	ATP-dependent RNA helicase DDX50	Ddx50	16.2571	16.0681	18.6116	20.4966	20.4859	20.3559	20.5918	20.476	20.3041	20.5596	20.4024	19.9017	20.8331	20.65	22.6334	20.6492	20.7276	20.6278	16.1047	15.577	15.8656	20.1046	19.8571	19.4034	19.4894	19.4241	19.7558	19.3135	19.662	19.2709	19.6049	19.5634	19.403	19.6704	19.9169	19.0672										0.0398948	0.0111529
Q8BTI8;Q8BTI8-3;Q8BTI8-2;D3Z2W6	Serine/arginine repetitive matrix protein 2	Srrm2	16.5228	15.4475	19.9611	21.0162	22.0623	22.3383	20.6383	21.7324	22.0457	21.149	22.1962	21.7899	21.2687	22.2884	20.7665	21.0558	22.3716	22.4286	15.5741	16.8296	15.5263	20.9062	21.6935	22.1587	20.4589	21.3702	21.9385	21.0851	21.5996	21.9992	21.0349	21.7145	22.1255	21.0194	21.7672	21.6258										0.221767	-0.333488
Q8BTV2;Q8BTV2-2;Q8BTV2-3	Cleavage and polyadenylation specificity factor subunit 7	Cpsf7	16.5268	16.0518	16.2416	19.784	20.7809	20.9506	20.2212	20.9601	21.5574	20.5934	20.9645	20.5992	20.6876	20.7874	21.2725	20.3882	20.8392	20.9851	16.3046	15.9187	16.0626	20.2229	20.6615	21.5479	20.5727	21.3789	21.8379	20.8852	21.6121	21.7426	20.687	21.0946	21.9288	20.8133	21.0754	21.3191										0.31405	0.407764
Q8BU30;E9Q866	Isoleucine--tRNA ligase, cytoplasmic	Iars	16.8716	16.332	18.3015	18.3892	18.4618	18.7125	18.7446	18.9138	18.7824	18.4656	18.2499	19.4956	16.7955	18.2398	16.6055	18.3689	18.5061	18.2397	15.7756	16.8147	16.5881	19.319	19.5527	19.069	19.934	19.4925	19.4926	19.8502	19.2075	19.0125	19.2666	19.0135	16.8727	19.3588	19.1548	16.1275										1.24189	0.292417
Q8BVE8-2;Q8BVE8;Q8BVE8-3;D3Z3E0;B2RY48;D3Z3E4;F6Y765;F6S6G6;Q8BJU7	Probable histone-lysine N-methyltransferase NSD2	Whsc1	16.2176	15.9387	16.2147	18.2798	17.749	18.0838	18.0845	18.2114	16.2296	18.5082	17.6245	16.5721	17.5845	14.812	19.3009	18.0651	17.6089	17.5139	16.3872	15.8488	16.4639	18.7893	18.5538	16.0699	16.1235	16.5383	18.2815	18.2013	18.2831	17.777	16.6538	16.3924	15.4805	17.4303	17.8315	16.2568										0.330612	-0.529022
Q3UL54;Q8BVY0;E9Q0A1		Rsl1d1	16.471	16.0059	20.3929	26.207	26.3621	26.2654	26.0335	26.3238	26.3046	26.0791	26.2213	25.1578	25.9767	26.2009	25.0198	25.8861	26.1883	25.6125	15.7571	16.8071	15.3501	25.836	26.1349	26.0288	25.4453	25.9761	25.8645	25.4796	25.9582	25.9476	25.5286	25.8704	25.8765	25.4623	25.8886	25.1178										0.214855	-0.057546
Q8BWQ4	FtsJ methyltransferase domain-containing protein 1	Ftsjd1	16.8317	15.9641	16.2549	16.1203	16.9365	17.2972	15.5026	15.9869	16.9807	15.6152	16.3255	16.6096	15.4854	16.2213	16.1979	16.7815	17.3683	18.2148	15.6571	16.2549	15.8847	15.1079	16.0922	16.5525	16.3675	16.9516	15.7865	15.74	15.5944	16.3928	16.5766	16.6438	17.0174	17.7737	17.7748	18.2054										0.491061	-0.627913
Q8BX10;Q8BX10-2	Serine/threonine-protein phosphatase PGAM5, mitochondrial	Pgam5	15.4305	16.1119	15.8358	18.3526	16.6799	18.1672	18.2477	18.3256	17.8495	18.3473	18.4164	16.8884	16.6428	18.7149	15.6516	16.2238	15.5998	18.0732	16.2168	16.8993	15.3537	16.7324	16.3505	16.8074	17.0653	18.2231	16.6774	16.7444	18.3352	15.392	18.3712	18.3709	16.2111	18.5688	18.3068	15.5239										0.301585	0.407668
Q8BZ20	Poly [ADP-ribose] polymerase 12	Parp12	16.1248	15.6888	18.4901	25.9342	25.9388	25.6654	26.3266	26.1355	25.6235	25.8319	25.3764	25.1758	26.2838	26.1317	24.9337	26.0304	26.157	25.3856	19.633	16.5971	16.3897	26.4933	26.4581	26.2325	26.6084	26.3512	25.9622	26.0595	25.846	25.6522	26.4768	26.5561	26.1837	26.5295	26.3004	25.8334										0.328358	0.182381
Q8BZR9;F7BT77;Q8BZR9-3;Q8BZR9-2	Uncharacterized protein C17orf85 homolog	1200014J11Rik	16.1852	15.0736	16.0142	16.8219	16.4623	15.0442	16.572	15.5617	16.0396	22.301	22.7073	23.7657	23.7645	24.0201	21.9076	23.7438	24.2758	23.5752	16.4094	16.1347	16.7601	15.6243	17.1478	16.0594	17.0303	16.6827	16.8638	21.7453	22.3169	22.2181	23.8138	24.1828	23.7748	23.9465	23.9994	24.2945		+	+	+		+	+	+	+	0.028175	-0.0516796
Q8BZX4-2;Q8BZX4	Splicing regulatory glutamine/lysine-rich protein 1	Srek1	16.5136	16.3295	16.0584	23.8236	23.8199	23.2771	23.868	23.9184	23.3095	23.9615	23.8658	23.3088	24.0547	23.9998	23.9163	23.9642	23.9959	23.1212	16.3596	16.7053	16.2879	23.8353	23.5765	23.1531	23.4908	23.7986	23.372	23.8275	23.7349	23.1558	23.8382	23.7323	23.1606	23.8456	23.7491	23.0463										0.077218	0.0584596
Q8C2Q3;E9Q205;Q8C2Q3-2;E9QL13;E9PXP4;B0LM42	RNA-binding protein 14	Rbm14	16.5142	19.6266	21.1518	21.5744	22.0023	22.05	21.889	22.1248	22.2352	21.8738	22.0983	21.5671	21.569	21.9225	18.1669	21.6252	21.9114	22.1412	20.0137	20.7946	19.837	21.2328	21.5111	21.794	21.6078	21.8549	21.8707	21.6758	21.9055	21.8654	21.4455	21.7034	21.7074	21.759	21.9324	21.0281										0.496172	0.207443
Q8C2Q7;O35737;D3Z6Y3	Heterogeneous nuclear ribonucleoprotein H;Heterogeneous nuclear ribonucleoprotein H, N-terminally processed	Hnrnph1	16.2849	20.1431	21.2878	23.431	23.9574	24.3058	23.2598	23.9388	24.1455	23.496	24.0212	24.0893	23.5775	24.1564	22.4677	23.5036	24.1856	24.3764	20.5881	20.5341	19.9203	23.5537	24.1469	24.6828	23.5216	23.9633	24.4	23.9554	24.3057	24.6477	23.8607	24.2312	24.6941	23.809	24.1848	24.2876										0.114756	-0.116638
Q8C3F2;Q8C3F2-3;Q8C3F2-2	Constitutive coactivator of PPAR-gamma-like protein 2	Fam120c	15.7095	15.7054	16.1657	17.9491	18.4515	18.1628	18.1967	18.2878	18.3304	18.1422	18.254	16.3542	18.3182	18.187	16.8782	18.1244	18.2558	15.5123	15.8213	17.1225	15.828	18.5095	18.4028	18.6608	18.3724	17.007	18.4113	18.7969	18.3311	18.3409	18.6927	18.3194	18.7709	18.4521	16.1109	16.807										0.216246	0.0838668
Q8C4Y3;F6SWS9;F6UFF7	Negative elongation factor B	Cobra1	16.6609	16.7017	15.5871	16.2855	17.1986	16.1965	15.6462	16.5763	16.4602	20.9276	20.8791	22.4919	23.3869	23.1291	23.8834	23.0161	23.2276	22.2713	15.7465	15.4837	16.3348	16.1589	16.3512	16.2552	16.6072	16.207	16.6681	21.0607	20.8129	20.9281	23.2177	22.8414	22.4453	23.5948	22.974	22.4859		+	+	+		+	+	+	+	0.313451	-0.332675
Q8C5Q4;E9Q179;D3YUN1;D3YV30	G-rich sequence factor 1	Grsf1	16.0445	15.8673	15.9725	24.9994	24.8546	24.5291	24.998	24.9292	24.5514	25.4422	25.0312	24.6895	25.3974	25.0625	26.5946	25.227	25.0698	24.4481	15.9283	16.6986	15.6089	25.2637	24.8838	24.9375	25.92	24.8601	24.7723	25.5434	25.1157	25.0644	25.4273	25.2498	25.2656	25.2809	25.1888	24.7257										0.0558889	0.0318082
Q8C7E9	Cleavage stimulation factor subunit 2 tau variant	Cstf2t	16.4308	15.0603	16.1635	21.3483	20.798	21.388	20.7419	19.7617	20.7322	19.6457	19.2238	18.6949	19.4618	19.1593	16.2885	18.8804	18.4019	18.8155	16.125	15.8527	16.8147	20.546	21.0682	21.0986	18.6725	19.1463	19.3207	18.696	19.4262	19.0092	18.2298	18.8379	18.629	18.3521	18.7428	18.4039							+	+	+	0.951686	-0.766137
Q8C854;A2ATP6;Q8C854-3;A2ATP5;Q8C854-1;G8JL68;Q8C854-2;F6XJA1	Myelin expression factor 2	Myef2	16.0718	15.9209	20.1889	23.6526	23.533	23.1414	24.208	23.9725	23.718	24.4753	23.9856	22.9778	24.2521	23.687	24.5054	24.039	23.7188	23.0178	15.1327	19.4827	17.2772	23.3523	23.0053	22.8783	23.935	23.4595	23.3101	24.3288	23.7877	23.0765	23.8525	23.3665	22.7014	23.7964	23.48	22.485										1.17601	0.52378
Q8CB77	Transcription elongation factor B polypeptide 3	Tceb3	15.3885	16.9795	16.5056	20.211	19.3446	19.22	20.4546	20.4387	19.4631	19.9316	20.1225	18.1963	19.4967	19.2812	16.53	19.7558	19.3231	15.6224	16.4863	16.5251	16.3639	19.9359	19.5886	18.8151	20.2435	20.2598	19.8965	20.2925	20.4039	19.0989	19.2079	19.826	18.4455	19.5769	19.1973	18.9248										0.510324	0.526953
Q8CCF0;Q8CCF0-3;Q8CCF0-2;Q8CCF0-4;Q8CCF0-5	U4/U6 small nuclear ribonucleoprotein Prp31	Prpf31	15.9548	16.4177	15.9624	22.6037	23.1627	23.5334	22.6173	23.2525	23.6334	23.8076	23.9701	24.0003	23.7103	23.9578	24.7569	23.6607	24.0402	23.8829	15.2305	16.059	15.3724	22.7719	23.0414	23.622	22.5583	22.9611	23.4811	23.4017	23.7282	24.0458	23.7195	23.8109	24.2618	23.5317	23.947	23.9278										0.0585397	0.0678329
Q8CCP0;Q8CCP0-2;Q8CCP0-3;Q8CCP0-4	Nuclear export mediator factor Nemf	Nemf	16.3151	15.5088	16.5171	18.8377	19.1574	19.0904	19.2516	19.4239	19.5254	19.2927	19.51	18.9718	19.0716	18.9405	16.3866	19.0471	19.3209	18.8292	16.6987	16.3995	17.0416	19.8425	19.8037	19.7371	19.5971	20.2625	20.1203	20.0603	20.2138	19.6957	19.8328	19.7306	19.2622	19.5292	20.0269	19.3092										1.37781	0.371782
Q8CD15;D3YTU3;Q8CCK9;D3Z287	Myc-induced nuclear antigen	Mina	16.0735	16.335	15.9843	19.7403	19.3904	19.401	19.6865	19.4987	19.7174	19.7763	19.4197	19.2972	19.2703	19.3135	16.3691	19.1496	19.2608	19.3603	15.0734	16.0394	15.9568	19.8	20.0532	19.3725	19.8907	19.8777	19.5641	19.9703	19.8151	19.4841	19.6898	19.5995	19.1054	19.6092	19.8942	19.2674										0.389893	0.123616
Q8CFI7	DNA-directed RNA polymerase II subunit RPB2	Polr2b	15.2888	14.9593	16.1312	20.6645	20.3792	20.2633	20.3049	20.4683	20.4441	20.6152	20.6613	20.0074	20.176	20.3149	15.5313	20.0595	20.2845	20.0343	15.5505	17.2062	16.8406	20.8522	20.5445	20.4772	20.6106	20.6279	20.5243	20.8017	20.6175	20.5977	20.4376	20.328	20.2022	20.4072	20.5771	19.8988										0.0815379	-0.0299142
Q8CGC7	Bifunctional glutamate/proline--tRNA ligase;Glutamate--tRNA ligase;Proline--tRNA ligase	Eprs	15.6938	21.0873	20.8347	21.3454	21.5064	21.3305	21.6235	21.5799	21.6233	21.4598	21.2504	21.9575	21.1362	21.015	21.3199	21.0001	20.9831	20.841	21.5138	21.228	21.8162	22.3546	22.2557	21.8221	22.4296	22.0637	22.0953	22.4449	21.9734	21.8034	21.9563	21.6614	21.6782	22.1108	21.815	21.5737										1.67813	0.214764
Q8CH02	SURP and G-patch domain-containing protein 1	Sugp1	16.0202	16.5244	16.5627	21.4257	22.5804	22.7854	16.0885	16.3424	18.7742	19.9187	20.4265	20.1281	20.514	21.2115	16.0236	19.7415	20.0061	19.9195	16.0755	15.5665	16.1426	22.4028	22.5807	23.1949	16.3642	15.6363	19.1325	19.9136	19.2894	20.3195	20.2364	20.1043	21.5125	16.3079	19.4991	20.4532	+				+	+		+	+	2.25638	-5.19549
Q8CH18;Q8CH18-3;Q8CH18-2	Cell division cycle and apoptosis regulator protein 1	Ccar1	16.7133	16.0951	16.3983	25.223	25.362	25.3553	25.1306	25.3802	25.352	25.4615	25.4544	25.6954	25.5185	25.6111	24.9882	25.2033	25.8409	25.3236	16.2637	16.3235	16.4744	25.2498	25.5383	25.7229	25.0152	25.3816	25.4183	25.563	25.6809	25.6237	25.4264	25.6283	25.6966	25.4585	25.5944	25.4391										0.101827	-0.0257721
Q8CH25;Q8CH25-2;Q9CS69	SAFB-like transcription modulator	Sltm	17.0178	15.8222	16.025	19.2365	18.9958	18.5482	19.824	19.574	19.7487	19.4508	19.3858	15.5807	19.2253	19.1029	15.4457	18.8691	19.2358	18.8718	16.5534	16.9597	15.4045	19.104	19.1901	18.7703	19.2691	19.2966	18.9447	19.5143	19.695	18.4257	19.2181	19.0726	18.3424	18.8	18.7873	18.5202										1.67033	0.788717
Q8CI11;Q8CI11-2	Guanine nucleotide-binding protein-like 3	Gnl3	15.9689	16.5465	15.4334	17.796	18.1076	18.4626	22.5939	22.9361	22.7515	20.9337	20.8427	20.8351	19.8275	19.9614	21.1115	19.8753	19.6211	19.2124	16.5665	15.3744	16.0345	19.6814	18.6863	18.4385	22.8317	22.6633	22.1826	21.5004	21.5431	20.2122	20.164	20.0174	19.1056	19.959	20.0868	19.295	+	+	+		+				+	4.55192	4.63848
Q8JZM0	Dimethyladenosine transferase 1, mitochondrial	Tfb1m	15.8389	15.9208	15.5986	18.6868	17.4678	17.0036	18.3064	17.4385	16.9337	17.8831	17.3986	16.7144	17.4344	17.1733	15.6842	17.5403	17.1026	15.3931	16.2954	17.2627	15.7156	17.7093	17.5511	16.8277	17.6377	17.0244	16.7279	17.0828	17.1876	16.384	16.9938	16.8455	15.5616	17.4567	17.4348	16.3555										0.0884562	-0.159857
Q8JZX4;A2AP40	Splicing factor 45	Rbm17	16.3984	16.4865	16.6962	19.624	19.9876	20.2346	19.1802	19.0131	19.5357	19.2472	19.5605	18.7378	19.1275	19.5875	16.1466	19.0479	19.4213	19.532	14.7617	16.7238	16.0188	19.8559	19.8459	20.3982	18.7787	18.95	18.8326	19.057	19.552	19.0243	19.1739	19.4453	19.3665	19.0647	19.355	18.5009										1.4004	-0.705746
Q8K007	Extracellular sulfatase Sulf-1	Sulf1	16.4364	15.643	15.6157	19.3401	18.9702	18.8399	19.4299	19.7337	19.5716	19.6513	19.5197	17.9245	19.393	19.1312	20.6933	19.0841	19.461	18.4566	15.6294	16.7662	16.2148	18.871	18.6074	18.7549	19.0723	19.0113	18.9211	19.0504	19.1777	19.0064	18.9995	18.6324	18.6063	18.6668	18.9046	17.1436										1.41697	0.528318
Q8K072	Receptor expression-enhancing protein 4	Reep4	15.2544	16.179	16.2045	16.1152	20.0554	16.0639	20.3705	20.3857	16.273	20.321	20.3663	19.8994	17.3569	20.074	20.1099	15.9323	20.0178	15.7386	15.9476	15.0201	16.8303	20.8249	20.2614	16.5101	16.7108	20.4843	16.0097	15.3311	16.2776	16.4765	20.3524	15.6298	15.4994	15.9535	16.4576	17.0734										0.348545	1.59826
Q8K1N4;Q8K1N4-2	Spermatogenesis-associated serine-rich protein 2	Spats2	16.4487	15.561	15.9786	19.5111	18.8615	18.6451	19.2824	19.5506	19.1572	19.3086	19.1848	18.2631	19.2777	19.1334	16.2083	19.0035	18.8843	18.3308	16.7093	15.927	16.045	19.7159	19.1983	18.3103	19.686	19.8432	19.0455	19.7735	19.6237	19.004	19.4593	19.4449	18.9196	19.1233	19.1075	16.9949										0.496557	0.324183
Q8K202;Q8K202-2;Q8K202-3;G8JL51	DNA-directed RNA polymerase I subunit RPA49	Polr1e	16.741	16.0589	16.4981	19.6767	18.7084	18.3466	19.4242	18.7139	18.9801	19.558	18.869	17.3498	19.1335	18.341	16.3356	18.9025	18.33	18.3784	15.9505	15.6973	16.5683	19.2102	19.0865	18.283	19.1065	18.75	18.6249	19.0463	19.0971	18.1978	18.3693	18.4198	18.1906	18.6296	18.0132	17.7715										0.103554	0.128853
Q8K205;Q9D4G5		Pop1	15.9511	14.8722	16.7943	19.7005	19.6669	19.5703	19.5508	19.5056	19.7869	19.4755	19.6224	18.8841	19.46	19.6772	21.3852	19.4522	19.5188	19.1975	16.5564	15.556	15.8734	19.4297	19.3755	19.3183	19.4	19.4784	19.6785	19.5882	19.6925	18.9974	19.5004	19.2323	19.3537	19.0633	19.4179	18.9411										0.120227	-0.0315024
Q8K2F8	Protein LSM14 homolog A	Lsm14a	15.8463	15.6345	17.5676	17.2198	17.8957	18.401	18.1559	17.9822	18.4327	17.0427	18.2486	17.6265	17.6156	18.4002	15.8677	18.0375	18.7688	18.746	16.261	16.2847	16.0657	17.5742	18.3876	18.2308	16.9386	18.7249	16.0713	18.403	18.9047	18.6689	18.3786	19.1119	18.9907	18.8939	19.098	18.0467										0.406905	0.351458
Q8K301	Probable ATP-dependent RNA helicase DDX52	Ddx52	16.8241	16.4652	16.9	19.6787	19.2077	19.4453	20.2491	19.728	19.8109	19.5823	19.5221	18.5879	19.5925	19.05	16.0363	19.4248	19.8789	18.917	15.8942	15.585	15.5089	20.0795	19.279	19.0358	20.0668	20.2456	19.5963	19.47	19.4248	19.6055	19.3206	19.0356	19.0439	18.9656	19.2677	15.7154										1.08024	0.485437
Q8K363;F6ZX28	ATP-dependent RNA helicase DDX18	Ddx18	15.8853	15.4206	18.0445	21.4555	20.9009	20.786	21.5273	21.3049	20.7201	21.4339	20.8679	20.043	21.3049	20.5752	22.424	20.8864	20.5746	20.3697	15.498	17.2651	15.9054	21.3079	20.993	20.7533	21.5903	20.4764	20.686	21.2461	20.9708	20.1492	21.0026	20.6263	20.1413	20.7286	20.596	20.0843										0.161818	0.13662
Q8K3A9;F6XIE4	7SK snRNA methylphosphate capping enzyme	Mepce	15.5488	16.3513	16.7648	22.8973	22.8379	22.5231	22.8248	22.9526	22.5879	22.9531	23.0632	21.9251	22.7982	22.8086	21.2126	22.6073	22.8863	22.2044	15.1276	15.6288	16.7347	22.7605	22.8641	22.7245	22.6304	23.0644	22.6618	22.8951	22.998	22.6821	22.6317	22.9453	22.4129	22.5224	22.8658	22.0822										0.0797243	0.0356598
Q8K4F6	Putative methyltransferase NSUN5	Nsun5	16.5346	15.1979	15.3867	20.4127	19.9763	19.7527	20.4178	20.1212	19.9025	20.4673	20.2838	19.1324	20.4334	19.9546	15.8672	20.1103	20.1421	19.298	15.8641	16.3743	16.3624	20.5994	20.336	19.3731	20.831	20.6755	19.8693	20.6252	20.6045	19.4513	20.6118	20.3509	19.2319	20.4974	20.4169	19.0482										0.152567	0.0999571
Q8K4P0;D3YX80	pre-mRNA 3 end processing protein WDR33	Wdr33	16.2571	16.3232	16.3002	22.2471	22.2102	21.7286	21.8643	21.6795	21.3788	21.7238	21.4298	20.329	21.4836	21.2746	20.8826	20.9456	21.0367	19.8571	16.547	17.1365	16.578	21.905	21.893	21.4503	20.8828	20.7634	20.086	20.9982	21.0123	19.7334	20.79	20.8381	19.7061	20.8283	20.523	19.8655										0.897187	-0.421096
Q8K4Z5	Splicing factor 3A subunit 1	Sf3a1	15.945	16.5751	18.3306	23.2581	23.577	23.7234	21.3486	22.0118	21.9521	22.2022	22.7432	21.9461	22.2936	22.6634	22.0938	21.9256	22.6558	22.4031	16.7864	16.9008	16.6414	23.2162	23.5013	23.6321	20.5643	21.1022	21.0907	22.0242	22.0901	22.2477	21.8901	22.4928	22.5266	22.0435	22.2557	21.571										2.64189	-1.74867
Q8R0X7;D6REF7;D3YZT4;D3Z1Z3;D3YY13	Sphingosine-1-phosphate lyase 1	Sgpl1	16.1588	18.6177	20.664	23.2209	22.7104	22.4534	23.2197	22.9347	22.5975	23.1562	22.7083	22.5816	22.8005	22.2234	21.7581	22.6098	22.2854	21.9057	21.4073	19.6713	19.1679	23.4644	23.0746	22.47	23.6745	23.1373	22.5652	23.6333	23.1979	22.5053	23.0834	22.9883	22.1258	23.1094	22.9022	22.432										0.15914	0.122388
Q8R151;A2A5R6;A2A5R5;A2A5R4	NFX1-type zinc finger-containing protein 1	Znfx1	16.1115	16.1744	17.1108	25.1838	24.8422	24.1974	24.9083	24.8472	24.0404	25.0362	24.6965	20.8095	25.1066	24.7166	24.2728	24.808	24.7722	23.7247	16.4187	15.3211	16.023	25.5487	25.3226	24.7624	25.2994	25.0612	24.424	25.4421	25.0661	24.5928	25.3056	25.2109	24.7675	25.3501	25.125	23.2816										0.130126	-0.142485
Q8R1F0	Leydig cell tumor 10 kDa protein homolog	D8Ertd738e	16.2698	16.1586	16.0885	19.0905	19.2604	18.8453	19.3154	19.3217	18.957	18.752	19.1509	18.0939	18.5383	18.6897	15.0183	18.8361	19.1518	19.0029	16.8392	16.1571	15.4371	18.8148	20.0227	18.815	18.7224	19.6168	18.4336	19.0422	19.7582	17.7998	18.4814	19.2014	18.0924	18.9865	19.2642	16.9355										0.318813	0.132632
Q8R205	Zinc finger CCCH domain-containing protein 10	Zc3h10	16.0568	17.6219	15.8431	16.095	17.8952	18.0689	18.6568	18.6091	18.7196	16.1681	18.2929	16.8135	15.9554	18.1704	15.789	16.5057	18.0352	18.0493	15.3091	15.999	16.2078	15.5015	18.2178	16.1268	18.474	18.8653	19.1764	18.2113	18.6165	19.2498	18.732	16.4742	18.0088	18.3067	18.4309	15.7832										0.970369	1.30876
Q8R322	Nucleoporin GLE1	Gle1	16.4653	15.4455	15.8845	16.6029	20.7398	21.6349	20.236	16.5941	20.9762	20.856	20.4857	15.5415	20.7279	20.5846	21.028	16.8974	16.2627	16.8391	16.196	15.4527	16.6627	16.8869	15.7963	16.286	15.7889	17.11	15.478	15.7491	20.3093	15.6326	17.2773	20.6087	16.6137	20.8251	19.8745	16.7777										0.0661284	-0.3905
Q8R323	Replication factor C subunit 3	Rfc3	16.3331	16.343	19.3127	21.5909	21.2756	21.0489	22.0041	21.8223	21.4823	21.5382	21.3242	20.584	21.1726	20.9321	23.1178	21.1921	21.0714	20.6227	16.0619	15.1161	16.2773	21.1941	20.5155	20.3943	21.5846	21.321	21.0215	21.2917	20.8866	20.4876	20.6892	20.1387	20.3595	20.6039	20.649	20.4422										0.993169	0.464392
Q8R326;Q8R326-2;F7D909	Paraspeckle component 1	Pspc1	15.8266	16.3922	15.8329	18.5195	18.7967	19.0453	18.5176	18.4541	19.0732	18.6666	18.838	18.0546	18.3479	18.6375	15.8389	18.1641	18.6874	18.6227	15.3231	16.7238	16.0774	18.6714	18.7998	19.7168	19.0287	19.0604	19.4655	19.5129	19.1941	19.6918	18.577	18.7503	19.0478	18.9489	19.2596	17.8116										0.15941	-0.105558
Q8R3C6;Q8R3C6-2	Probable RNA-binding protein 19	Rbm19	16.9309	16.0879	16.4749	20.7965	20.3109	19.957	20.4915	20.6693	20.1888	20.9373	20.5691	19.7566	20.7	20.7075	22.8891	20.3659	20.4287	20.1916	16.0649	16.8373	15.4382	20.2758	20.359	19.8212	20.0654	20.2488	19.892	20.4494	20.1164	19.8783	20.3559	20.1282	19.9486	20.1696	20.0174	19.3671										0.123799	0.0950801
Q8R409	Protein HEXIM1	Hexim1	16.7738	17.3739	15.9106	18.1156	18.2764	18.2113	18.55	18.4523	19.0428	18.5576	18.6979	18.0022	17.9771	18.4877	16.5794	15.9217	18.2676	17.778	17.0084	15.4182	16.3082	17.6922	18.2558	18.7606	18.4819	18.56	18.9886	18.2804	18.7745	18.8286	15.947	18.5023	18.3468	17.736	18.16	18.0662										1.19773	0.480609
Q8R5F7;Q8R5F7-2	Interferon-induced helicase C domain-containing protein 1	Ifih1	16.833	16.8587	15.5586	15.69	18.1449	15.3862	16.0947	15.6778	16.4645	17.7361	15.6374	15.9375	16.4503	17.1474	15.9599	15.4548	15.5832	15.6937	16.6782	15.9184	15.9363	18.9634	18.6469	18.5863	16.3668	16.7161	17.7209	18.4976	18.587	18.3674	18.2457	18.2588	18.2647	17.8342	18.0439	17.7213										0.13392	-0.328005
Q8VDD5;F7AUR3;E9Q3T2;F2Z494	Myosin-9	Myh9	25.9949	26.8648	29.327	24.0998	24.9616	28.376	23.0246	23.8833	27.114	23.3807	23.7427	30.8527	22.978	24.0336	26.5829	25.2125	24.6496	28.798	27.4807	27.6538	29.1311	23.819	24.5852	28.0443	23.6889	24.0652	27.607	24.2809	24.2377	27.9679	23.8343	24.1381	28.2215	24.2513	24.9578	30.0456										0.250071	-1.13851
Q8VDJ3	Vigilin	Hdlbp	16.5408	16.4233	19.6262	21.6108	21.6974	21.8188	21.8188	21.9124	21.9559	21.8907	21.7338	21.9173	21.5914	21.6102	22.0271	21.5828	21.7255	21.6707	16.0544	15.7038	17.4379	22.2374	21.8938	22.3509	22.3362	22.0512	22.4711	22.3534	22.1297	22.2703	22.1491	21.9391	22.3271	21.9686	22.0175	22.0968										1.20817	0.186701
Q8VDM6;Q8VDM6-2;Q8VDM6-3	Heterogeneous nuclear ribonucleoprotein U-like protein 1	Hnrnpul1	16.4141	15.7603	17.8142	25.2149	25.0889	25.2912	23.2552	23.7445	23.684	24.289	24.7176	23.0477	23.9249	24.324	22.6361	24.2828	24.7935	24.3791	16.4103	16.3679	15.7893	25.5837	25.6641	25.6894	23.1291	23.4885	23.6973	24.4915	24.9077	24.7535	24.1814	24.4454	24.6627	24.6101	24.7241	23.6553										3.2381	-1.6371
Q8VEK3;G3XA10	Heterogeneous nuclear ribonucleoprotein U	Hnrnpu	22.6227	21.6952	24.359	29.0819	28.86	28.5311	29.1173	29.0887	28.6943	29.0476	28.9385	28.3401	28.9796	28.95	27.9342	28.7921	28.8022	28.025	23.1076	23.3897	22.934	28.9871	28.8688	28.6887	29.0905	29.1049	28.7569	29.0596	28.9955	28.509	29.0038	28.9932	28.3664	28.8598	28.8714	27.9651										0.271316	0.142434
Q8VH51-2;Q8VH51;E9Q8F0;Q8VH51-3;B7ZD61;F7AA45;B7ZD63;E9Q999;E9PZF9;B7ZD64;D6RJ85;D6RCZ8	RNA-binding protein 39	Rbm39	16.4121	19.7278	21.5536	27.5013	26.9702	26.7666	27.4849	27.2989	27.0739	27.4892	27.2705	26.5812	27.5403	27.2748	28.5377	27.3928	27.3146	26.7029	23.0977	22.1161	22.7396	27.3831	27.1417	27.085	27.3044	27.2868	27.1398	27.4931	27.2784	26.9875	27.5845	27.2958	27.1822	27.3324	27.2453	26.8103										0.343222	0.206544
Q8VHM5;A2AW41;A2AW40		Hnrnpr	15.9854	16.3608	19.4723	25.8013	26.0994	26.1	25.6035	26.1466	25.9711	25.681	25.8788	25.5095	25.7735	26.1126	25.9519	25.6376	25.9481	25.7474	16.776	16.0683	18.9566	25.6327	25.9189	26.0824	25.4658	25.7671	25.9972	25.4276	25.6263	25.9943	25.5098	25.8027	26.1252	25.3467	25.6687	25.8074										0.189131	-0.0931428
Q8VI93;F7CXR7		Oas3	17.0113	15.4629	16.5392	19.0159	18.6936	15.6469	18.7178	18.7565	18.4564	18.8324	18.822	17.3429	19.0925	18.4713	16.4515	18.6975	18.3116	16.0232	16.1345	16.2567	16.2723	20.9152	20.5832	19.9039	20.9837	20.449	20.4894	21.3889	20.7366	19.9813	21.5056	20.7391	19.5035	20.503	21.002	19.1415										0.327572	0.85815
Q8VIJ6	Splicing factor, proline- and glutamine-rich	Sfpq	20.614	16.4592	23.0582	24.1498	24.6913	24.1865	24.572	24.5163	24.3719	24.3586	24.5267	23.3935	24.0509	23.9275	22.9005	23.8862	24.011	24.0768	21.2557	19.111	20.0136	24.3312	24.5271	24.2183	24.6433	24.6024	24.4425	24.7291	24.8169	24.1412	24.2941	24.3063	23.8559	24.578	24.5334	23.5753										0.320401	0.144253
Q91VE6;Q91VE6-2;E0CXU3	MKI67 FHA domain-interacting nucleolar phosphoprotein	Mki67ip	16.2894	15.5937	18.0736	19.7522	19.6049	19.4107	19.9032	19.5862	19.8105	19.7021	19.6001	19.0463	19.6198	19.5141	20.8823	19.2628	19.1826	19.4472	16.1341	15.3208	15.2238	19.5375	19.1153	19.2918	19.487	19.3175	19.2929	19.1996	18.8975	19.1616	19.2426	18.7421	19.1274	18.882	18.9813	18.637										0.579115	0.177417
Q91VI7	Ribonuclease inhibitor	Rnh1	20.7257	18.3463	17.7255	16.9018	17.2572	18.1382	15.3482	16.0429	15.9258	16.8672	17.394	18.0701	16.639	17.4471	16.0261	16.14	18.3388	16.7554	21.9874	16.7185	17.9162	15.3853	15.2252	16.4121	15.4988	17.253	16.2028	16.1103	18.3857	16.1791	15.8261	17.6563	15.7527	17.2524	17.2643	16.899										1.75602	-1.66007
Q91VJ2	Protein kinase C delta-binding protein	Prkcdbp	16.7112	15.7037	16.3062	20.9926	20.083	19.6097	20.5752	20.3007	18.9777	20.3507	19.9482	18.5362	19.7767	19.3532	16.2445	20.0465	19.1749	18.5361	16.5898	15.7473	15.3866	20.5016	20.3296	19.2829	19.9005	19.8895	19.1309	20.1667	20.1151	16.0095	19.4649	19.6089	17.893	19.4536	19.5287	15.4349										0.163292	-0.277238
Q91VM5;A2AFI4	RNA binding motif protein, X-linked-like-1;RNA binding motif protein, X-linked-like-1, N-terminally processed	Rbmxl1	14.3981	15.8799	20.6154	22.162	22.3596	22.3098	21.8117	22.2388	22.0298	21.9069	22.3864	21.1826	21.7625	22.0696	20.3489	21.8267	22.205	21.8454	16.5832	16.2771	15.3401	21.6741	22.0114	21.5916	21.5782	22.1716	21.7326	21.8605	22.0505	21.3948	21.855	22.3194	21.345	21.9769	22.2063	21.4871										0.849643	-0.25032
Q91VR5	ATP-dependent RNA helicase DDX1	Ddx1	16.2963	16.5998	20.9656	23.9005	23.5624	23.434	21.8851	21.7657	22.1395	22.6116	22.3399	21.8964	22.3032	22.2862	24.0622	22.4435	22.4588	22.7886	17.4465	15.8916	15.5264	23.9132	23.6348	23.8466	22.3067	21.9338	22.5922	22.8587	22.7007	22.6906	22.4123	22.2523	22.6944	22.6955	22.6172	22.2731										3.18008	-1.70222
Q91W50;Q80TP8	Cold shock domain-containing protein E1	Csde1	15.9333	16.695	16.1174	24.0389	24.2422	24.4184	23.8186	24.0614	24.2847	23.9729	24.0497	23.4434	24.0379	24.1606	22.2728	23.8642	24.2288	24.051	15.6532	16.0178	15.9089	24.4335	24.5417	24.8631	24.0579	24.4297	24.6579	24.3361	24.5041	24.8304	24.3349	24.6542	24.8453	24.4864	24.6787	23.8344										0.440797	-0.1783
Q91WD1	DNA-directed RNA polymerase III subunit RPC4	Polr3d	15.9306	16.432	16.8363	19.7243	20.0697	19.8639	19.6218	19.766	19.7813	19.7633	20.0738	18.4159	19.6443	19.9006	16.9159	19.1886	19.7182	19.0619	15.8207	14.6705	16.0049	20.1648	20.5495	20.902	19.4439	20.1747	20.3555	20.3978	20.4617	20.2398	20.0419	20.2279	20.5611	19.9047	20.2813	19.2796										0.655677	-0.162923
Q91WK2;Q8BMZ8	Eukaryotic translation initiation factor 3 subunit H	Eif3h	15.5498	16.1339	18.3068	16.1768	16.565	17.0095	16.104	15.1237	17.0903	17.2555	16.7412	18.2216	14.7515	15.5444	17.0098	17.1049	16.5362	17.7431	16.1778	17.5916	16.0901	16.4368	15.2482	17.0763	16.0033	16.6483	16.6275	15.4283	16.418	16.8533	15.4514	15.6764	17.2259	17.303	17.1516	17.41										0.317265	-0.477787
Q91WM1;Q91WM1-2;A2BH82;A2BH83	Spermatid perinuclear RNA-binding protein	Strbp	16.7823	16.5946	15.7491	23.5875	23.6663	23.7791	23.2765	23.8422	23.6439	23.3716	23.5876	22.5912	23.3981	23.684	22.4669	23.235	23.7215	23.4669	16.113	15.7029	15.4239	23.1362	23.4784	23.5083	22.8588	23.4076	23.4809	22.8854	23.1527	23.6707	22.9386	23.3619	23.5803	23.06	23.27	23.2423										0.198245	-0.0900669
Q91WN1	DnaJ homolog subfamily C member 9	Dnajc9	16.2849	16.2993	16.9757	20.01	19.6378	19.379	19.9911	19.6992	19.2236	19.7692	19.5948	18.5975	19.7275	19.1625	15.2835	19.4201	19.4117	18.9043	16.5624	16.213	16.8055	20.1041	19.7061	19.4031	19.919	19.5428	19.5303	20.0204	19.5493	19.2143	19.9181	19.5404	19.2967	19.2921	19.5435	19.2321										0.0444677	-0.0376434
Q91XI1;Q91XI1-2	tRNA-dihydrouridine(47) synthase [NAD(P)(+)]-like	Dus3l	15.8089	16.8063	16.6227	24.2608	23.6639	23.2358	23.7819	23.3689	23.1298	24.2683	23.8043	21.5516	24.1659	23.7605	24.4891	24.1795	23.9634	22.9196	15.3721	16.5524	16.7333	24.4203	24.0803	23.6139	23.8645	23.7724	23.4035	24.3022	24.2188	23.6511	24.2162	23.9941	23.6187	24.2429	24.2546	22.384										0.344139	-0.293296
Q91YK2;F7AGW8;D6RDD0	Ribosomal RNA processing protein 1 homolog B	Rrp1b	16.6443	16.0744	16.7113	21.1267	20.3015	20.0523	21.0252	20.6841	20.3215	20.6881	20.5337	19.0912	20.7804	20.2156	15.9049	20.5856	20.2968	19.1804	16.3761	16.6564	15.3954	21.0182	20.4668	19.9883	20.7374	20.4856	20.2555	20.839	20.5753	19.7975	20.4195	20.1766	19.6203	20.1111	20.0821	15.936										0.182422	0.183411
Q91YQ5	Dolichyl-diphosphooligosaccharide--protein glycosyltransferase subunit 1	Rpn1	15.6836	16.6532	17.6754	19.7741	18.4973	17.5078	19.135	18.979	17.9942	20.5262	18.6301	19.8759	20.4924	18.7935	21.3819	20.0253	18.6023	18.5172	16.6287	15.8235	16.6364	19.6231	18.4165	16.9639	20.338	17.6881	17.5092	20.7692	19.2971	19.0497	20.1323	19.0597	17.8771	20.6159	19.0141	18.8249										0.0504289	0.109663
Q91YR7;Q91YR7-2	Pre-mRNA-processing factor 6	Prpf6	15.8918	15.687	18.9379	21.8201	22.0193	21.7561	21.5022	21.7619	21.4686	22.5201	22.8369	22.106	22.9241	23.1148	23.6834	22.8176	23.3977	22.6004	15.9619	16.5418	15.805	21.8988	21.803	21.499	21.2719	21.201	21.0918	22.2475	22.4274	21.9457	22.4244	22.7091	22.2192	22.5888	22.8648	22.0195										1.10909	-0.287601
Q91ZA3;D3YZC0;D3YWM4	Propionyl-CoA carboxylase alpha chain, mitochondrial	Pcca	29.5051	30.8842	28.9849	27.3362	27.5848	27.5438	27.1233	27.4461	27.3417	27.0289	27.2332	27.2856	27.1457	27.4545	27.3624	26.9873	27.4554	27.2993	30.3217	30.432	29.9068	27.0757	27.4013	27.5242	26.9467	27.4394	27.2094	26.6909	27.105	27.6788	27.0465	27.3369	27.5985	26.9599	27.2295	28.1395										0.686402	-0.184579
Q91ZS8-2;Q91ZS8-3;Q91ZS8-5;Q91ZS8;Q91ZS8-4	Double-stranded RNA-specific editase 1	Adarb1	15.8702	16.5416	16.0314	25.2973	25.1017	24.4415	25.1762	25.1588	24.3472	24.9779	24.8751	24.267	25.147	25.0049	26.2227	25.0539	25.1455	24.4705	16.6637	16.05	16.0946	25.3176	25.1931	24.6988	24.9766	25.2852	24.7474	24.7418	24.8916	24.8815	25.0501	24.8031	24.9353	25.0296	24.9355	25.1936										0.0480064	-0.0527604
Q91ZW3	SWI/SNF-related matrix-associated actin-dependent regulator of chromatin subfamily A member 5	Smarca5	16.4485	17.2837	19.7051	20.207	19.5338	19.8953	20.1859	19.4826	20.2065	19.998	19.6613	18.4546	19.8459	19.605	16.858	19.4686	19.3049	20.5409	16.0689	16.6149	15.4232	20.1818	19.5977	18.7857	20.107	19.9217	19.6598	20.3567	19.6824	19.38	19.8537	19.5584	19.1592	19.4216	19.4762	19.1085										0.0924271	0.0796477
Q921F2	TAR DNA-binding protein 43	Tardbp	16.3334	16.5265	20.6049	20.9964	21.6612	21.8509	21.4371	21.7166	21.8578	21.3222	21.7447	21.7505	21.1131	21.5573	21.7491	21	21.7381	21.9403	19.4439	19.9294	15.7483	21.2947	21.6985	21.8099	21.5129	21.6587	21.9927	21.9122	22.1018	21.9555	21.4809	21.8183	21.7755	22.1966	21.8409	21.0028										0.228847	0.167709
Q921K2;P11103;P11103-2		Parp1	15.2294	16.5967	18.5794	18.6176	18.8052	19.355	18.6656	18.7063	18.9503	18.2769	18.1702	17.5312	18.0745	18.7964	20.1992	18.041	18.3233	18.8631	15.7881	16.5341	16.0996	19.1078	19.1515	19.4969	18.8936	18.8859	19.4907	18.8425	18.5833	18.9253	19.0888	18.645	19.0613	18.5524	18.6842	18.6626										0.252598	-0.151819
Q921M3;F8WHW1;Q921M3-2	Splicing factor 3B subunit 3	Sf3b3	15.4133	15.2447	18.9205	24.0369	24.3155	24.327	23.0018	23.5741	23.4655	23.4723	23.3399	23.2601	23.3818	23.5753	23.6523	23.0939	23.5813	23.3249	16.2545	16.3428	16.5111	24.035	24.0335	24.2331	22.726	22.7841	22.7671	23.3092	23.3681	23.34	23.3194	23.3272	23.7323	23.0357	23.3091	23.2984										1.93473	-0.879341
Q921X6;Q9CZ23	DNA-directed RNA polymerase III subunit RPC6	Polr3f	15.6639	16.5874	15.8554	18.1894	18.354	18.2382	18.2915	18.4097	18.5146	18.0744	18.5121	17.225	15.7098	18.213	16.5267	17.7117	18.2449	17.729	16.2793	16.4391	16.7193	18.5379	18.9722	19.162	18.0754	18.9106	19.0117	18.181	18.7605	19.149	18.1861	18.447	18.4924	18.2534	18.5383	17.9064										0.829993	0.144754
Q922B2;Q8BJY7	Aspartate--tRNA ligase, cytoplasmic	Dars	15.8749	16.2363	18.7646	18.8054	19.1105	19.1311	19.2884	19.0739	19.3781	18.8128	19.0312	20.1137	18.6207	18.7305	20.123	18.6584	18.7166	18.6293	16.2431	18.7665	19.3598	19.9226	19.8442	19.7213	20.0971	19.6671	19.9634	20.1402	20.0842	19.7649	19.8992	19.4845	19.1181	19.7007	19.4859	19.1548										0.767323	0.231158
Q922F4	Tubulin beta-6 chain	Tubb6	19.9886	20.268	18.5597	18.1718	16.3514	18.3982	17.1115	17.5787	17.557	17.8718	16.8568	17.7382	15.7669	16.8123	16.8496	18.5281	16.7386	16.3232	21.0116	20.4226	20.2738	17.2604	16.7055	18.4225	17.2397	16.3849	16.4412	16.1215	16.2775	16.9083	16.0198	17.1538	17.6813	16.0417	16.6546	16.6798										0.12345	-0.224735
Q922Q8;Q3TF84	Leucine-rich repeat-containing protein 59	Lrrc59	21.2794	22.8054	21.5852	22.6403	22.4418	22.0133	22.5878	22.7385	22.322	22.8727	22.2558	22.9115	22.5	21.9563	24.0369	22.5512	21.9746	22.0738	23.2807	22.0997	21.5823	22.757	22.1413	22.4222	24.2084	22.638	22.6395	23.4908	22.3514	22.0149	22.568	21.903	22.2421	23.8627	22.1225	22.0245										0.344752	0.184298
Q922U1;E0CYD0;F6T4V0	U4/U6 small nuclear ribonucleoprotein Prp3	Prpf3	16.345	15.6951	15.4451	24.4434	24.5476	24.4267	24.4437	24.6688	24.6428	25.2113	25.3225	25.0947	25.2538	25.4147	25.0392	25.0722	25.2964	24.8721	16.8266	16.1972	17.0275	24.4096	24.4623	24.4705	24.2324	24.4065	24.6038	24.9678	25.2041	25.0623	25.1682	25.248	25.159	25.0381	25.2316	24.9197										0.629234	0.112517
Q923D4	Splicing factor 3B subunit 5	Sf3b5	16.3253	16.4308	16.727	22.7467	22.4775	22.2553	21.289	21.5536	21.239	21.565	21.7797	21.2428	21.7376	21.8909	20.2809	21.3607	22.1251	21.5994	16.7531	16.1134	15.6858	22.1321	22.1857	22.1858	20.7912	20.9607	20.9264	21.4065	21.738	21.5236	21.2973	21.6437	21.1202	21.4582	21.6454	20.4116										2.55665	-1.13264
Q923G2	DNA-directed RNA polymerases I, II, and III subunit RPABC3	Polr2h	16.0176	16.6792	16.6131	20.8434	20.1741	20.3194	20.2547	19.984	19.896	20.2328	20.1519	19.5326	20.3524	19.8903	21.3145	19.5825	19.9108	19.958	15.8538	15.8638	17.7979	20.5841	20.5481	20.7016	20.2121	20.3232	20.3053	20.5206	20.1956	20.2917	20.1303	19.9245	20.5108	20.0661	19.9469	20.31										0.80532	-0.400759
Q99020;Q20BD0;Q80XR6;Q9D6G1	Heterogeneous nuclear ribonucleoprotein A/B	Hnrnpab	19.3368	21.5364	22.3148	28.0491	27.72	27.2764	27.9215	27.9059	27.4417	28.1663	27.8299	27.1098	28.0646	27.6966	27.9946	27.8292	27.6283	26.9981	23.2048	22.0407	18.6599	28.0842	27.8551	27.6715	28.1309	27.9357	27.7199	28.2167	27.7706	27.7156	28.266	27.8731	27.6652	27.9354	27.9218	27.2371										0.0975087	0.0745106
Q99J87;E9Q6W5	Probable ATP-dependent RNA helicase DHX58	Dhx58	16.0083	16.903	18.5671	24.7508	25.1319	24.7489	24.4937	24.9643	24.5662	24.5702	24.5786	22.1268	24.5638	24.7201	25.5705	24.5394	24.8447	24.2861	16.7828	17.3419	15.4375	25.7437	25.8745	25.6879	25.8697	25.8888	25.4919	25.5927	25.6619	25.8631	25.5023	25.8015	25.712	25.5089	25.8035	24.6886										0.449131	-0.20244
Q99J95;Q99J95-2;Q99J95-3;D6RHP4	Cyclin-dependent kinase 9	Cdk9	16.0707	17.1808	16.273	17.1582	17.2653	17.6743	17.1697	17.8683	17.5687	17.0191	17.3461	17.137	16.7846	17.3618	16.1322	16.5178	17.5895	17.1743	15.1921	16.8291	15.8227	17.1381	18.2384	17.2644	16.3776	17.418	15.6041	16.0408	17.5085	17.4886	16.5729	17.2697	17.3993	16.6429	17.8415	16.6513										0.264268	0.169664
Q99JX7	Nuclear RNA export factor 1	Nxf1	15.6218	17.027	16.574	20.013	19.7109	19.4864	20.1819	20.1618	19.9963	20.3232	19.923	18.7022	19.9363	19.9063	15.9373	19.7296	20.0204	19.2847	15.8472	16.2402	16.1221	19.8017	19.5372	19.4085	20.3795	20.2705	20.2615	20.1752	20.6059	19.8692	19.9933	20.5924	19.5414	19.6453	19.7666	19.2436										1.08262	0.376534
Q99KP6;Q99KP6-2;Q99KP6-3	Pre-mRNA-processing factor 19	Prpf19	15.9135	15.9392	19.5435	22.4139	22.0102	21.6026	22.2606	21.9538	21.7761	22.2778	21.9843	20.9012	22.029	21.841	23.851	21.7436	21.7274	21.3962	16.4291	17.3294	16.1193	22.2631	21.9487	21.5012	22.3272	21.7013	21.2966	22.1786	21.7458	21.2615	21.9954	21.6873	21.2482	21.9779	21.6528	21.1001										0.014612	-0.0120761
Q99LC2;A2APA3	Cleavage stimulation factor subunit 1	Cstf1	16.0664	16.6191	16.1841	23.3357	22.9127	23.2281	22.7559	22.7064	23.0894	22.2039	22.0686	22.1194	21.8213	21.7178	23.6195	21.4298	21.3341	21.202	15.289	16.0202	15.5424	22.8977	22.9143	23.2608	21.7862	21.6051	22.0868	21.61	21.7025	21.5659	21.4799	21.5881	21.6319	21.0731	21.4622	21.1067										0.816229	-0.308247
Q99LF4	tRNA-splicing ligase RtcB homolog	D10Wsu52e	16.7237	16.2044	20.6339	23.5832	23.2438	23.1971	21.7204	21.4521	21.9808	22.2951	21.9547	21.3269	21.8543	21.7193	24.1723	22.2369	22.1954	22.0564	15.4878	16.2919	16.4123	23.5774	23.3072	23.5584	21.7565	21.7212	22.0031	22.4368	22.3103	22.4936	21.9615	21.8446	22.4172	22.2743	22.169	22.119										2.94264	-1.62364
Q99LH1;B1ASC2	Nucleolar GTP-binding protein 2	Gnl2	16.4482	15.5659	16.2028	20.3179	20.3958	20.0203	20.5114	20.8826	20.1806	20.4367	20.56	19.668	20.32	20.0216	21.7349	20.2332	20.2841	19.4727	17.2301	15.6906	16.0964	20.4247	20.3746	19.8859	20.5856	20.5592	20.4678	20.6725	20.344	19.9438	20.2835	20.411	19.7277	20.1382	20.1524	19.416										0.529956	0.280188
Q99LI5		Zfp281	17.0443	16.417	16.489	18.7187	18.4702	18.1431	18.8024	16.1671	18.5461	18.9302	18.5793	17.334	18.7766	18.8307	20.5976	18.6108	18.3425	15.9533	17.2186	16.6266	17.2357	18.7974	18.2723	16.4908	18.8672	18.7999	18.6345	18.9881	18.8445	15.6553	18.705	18.5907	16.3205	18.7629	18.5667	15.9982										0.285571	-0.605464
Q99LI7	Cleavage stimulation factor subunit 3	Cstf3	15.1916	16.1395	16.055	21.8389	21.737	22.2399	21.594	21.4332	22.0873	20.6793	20.6016	20.7235	20.3491	20.6409	22.5018	20.3075	20.1146	20.7043	16.6436	16.7535	15.657	21.8838	21.466	22.4277	20.3239	20.0307	20.1928	20.2586	19.6331	20.5743	20.4894	19.9897	20.0726	19.4176	20.1443	19.3447										0.395849	-0.233767
Q99LI9	Polyribonucleotide 5-hydroxyl-kinase Clp1	Clp1	16.362	15.9592	16.6763	18.1389	18.1962	18.0603	22.1129	22.0047	21.3254	17.2552	16.2768	16.9844	17.2476	16.3645	15.7366	16.9762	17.2816	16.8581	15.9981	16.1877	16.0182	18.7646	18.585	18.395	21.7715	21.8875	21.1752	17.7017	17.712	17.1905	17.2393	17.4868	16.3575	17.6019	17.657	16.705	+				+				+	3.91081	3.68255
Q99LT0	Protein dpy-30 homolog	Dpy30	16.5886	16.508	16.6152	16.5718	18.6168	18.5463	16.4027	16.3093	19.3812	18.5188	18.4327	16.6954	18.7582	18.2293	19.7672	16.2673	18.1058	19.2211	17.2842	16.2469	15.5357	18.7421	18.3149	18.3679	19.1451	18.3934	16.2747	18.1904	18.0554	18.8258	18.3987	17.8203	18.4336	18.5315	18.0198	17.3183										0.170816	-0.547206
Q99M28;Q99M28-2;E9PVX3	RNA-binding protein with serine-rich domain 1	Rnps1	16.052	17.6109	18.3171	19.7746	20.1357	19.6703	19.1027	19.6866	19.4413	19.7365	19.8001	18.902	19.5523	20.0887	16.5339	19.5189	19.638	19.8324	16.1842	16.5465	16.1158	19.0516	19.684	19.6672	18.7173	19.1335	18.9551	19.2717	19.4823	19.3666	19.2753	19.7733	20.2213	16.3526	19.2575	19.3103										0.956151	-0.450005
Q99ME2;E9Q6X7	WD repeat-containing protein 6	Wdr6	16.441	16.5023	16.0302	21.3446	21.817	21.4969	21.4329	21.742	21.5865	21.6586	21.6092	20.5024	21.401	21.7388	21.6708	21.2201	21.7584	20.8165	16.0396	15.7643	15.8567	21.3641	21.7816	21.351	21.8626	21.5797	21.2398	21.7966	21.6242	21.67	21.5778	21.5529	21.5081	21.6708	21.6548	20.5937										0.0728531	0.0343552
Q99MN1;Q8R2P8	Lysine--tRNA ligase;Lysyl-tRNA synthetase	Kars	16.284	16.0927	18.7026	18.9993	18.6618	19.7036	19.2146	19.1044	19.5412	18.7306	18.9702	20.3785	18.422	18.6927	16.0298	18.8327	18.5581	18.7639	16.5441	16.1921	19.4404	20.0014	19.7041	20.1403	19.7927	19.6968	20.2504	19.6592	19.5954	19.6759	19.354	19.6423	19.8121	19.412	19.3945	19.7256										0.189381	0.165192
Q99MN9;E9Q1J7;E9Q5K5;D3YZC1	Propionyl-CoA carboxylase beta chain, mitochondrial	Pccb	29.4228	30.742	28.9838	27.1681	27.493	27.6738	27.0455	27.451	27.5659	26.9552	27.174	27.52	27.1327	27.3733	27.613	26.9832	27.326	27.4314	30.2703	30.3902	30.0683	27.023	27.4176	27.7415	26.9016	27.3623	27.3883	26.6415	27.0104	27.8418	26.897	27.2241	27.8736	26.8085	27.148	28.2611										0.157302	-0.0908381
Q99MR6;Q99MR6-2;Q99MR6-4;Q99MR6-3	Serrate RNA effector molecule homolog	Srrt	15.7523	17.1488	17.1119	16.2294	17.3539	18.2286	16.2106	15.987	17.4812	23.9568	24.9629	25.8087	26.521	27	24.9433	26.7793	27.5304	26.9322	15.5348	16.4389	18.0504	16.3873	16.7134	19.2071	16.2791	16.9476	17.1293	23.5661	24.5119	25.0728	26.1852	26.6863	26.6645	26.889	26.8906	26.8662		+	+	+		+	+	+	+	0.406179	-0.711037
Q99MR8;D6RI29;F6Z2J7	Methylcrotonoyl-CoA carboxylase subunit alpha, mitochondrial	Mccc1	29.9954	31.0543	29.0321	27.8215	27.8742	27.729	27.5517	27.6816	27.6165	27.5051	27.7328	27.6295	27.6565	27.8412	27.1147	27.5985	27.8722	27.5701	30.7329	30.8717	30.0962	27.5878	27.9106	27.8286	27.4739	27.7354	27.6256	27.4036	27.7731	27.8204	27.4619	27.7605	27.7752	27.4147	27.6262	28.2171										1.55763	-0.191608
Q99MU3;Q99MU3-5;Q99MU3-4	Double-stranded RNA-specific adenosine deaminase	Adar	15.2565	15.9274	16.372	26.6269	26.546	26.1898	26.4568	26.6776	26.309	26.5951	26.6472	25.1893	26.5816	26.6935	26.0675	26.5507	26.7829	26.036	16.8266	16.5912	16.6754	26.4351	26.5952	26.17	26.3983	26.5518	26.2969	26.5035	26.6649	26.4336	26.498	26.6763	26.3523	26.479	26.6313	25.8815										0.0539694	0.0268943
Q99PV0;B7ZC27;E9Q3K7	Pre-mRNA-processing-splicing factor 8	Prpf8	16.0724	16.121	18.1385	22.077	22.1045	22.0188	21.6501	21.9367	21.7426	22.682	22.6304	22.3102	22.9253	23.1292	22.093	22.8214	23.2774	22.8816	16.3797	16.116	16.4981	22.021	22.0317	21.7288	21.2341	21.7565	21.3374	22.1581	22.4663	22.1217	22.4384	22.6436	22.5553	22.3615	22.8749	22.2714										1.52152	-0.290318
Q9CPN8	Insulin-like growth factor 2 mRNA-binding protein 3	Igf2bp3	15.2022	21.0479	20.7531	26.1564	26.1475	26.0345	25.929	25.9938	25.9332	26.0291	26.0522	25.7538	25.9998	26.0986	25.471	25.9838	25.9606	25.5343	21.69	20.4592	20.5646	26.1026	26.3251	26.2664	25.7995	25.919	25.9035	25.9929	26.1511	25.917	25.9583	26.07	25.8501	25.8456	26.0119	25.6291										1.64914	-0.160798
Q9CQ49;D3Z3D2	Nuclear cap-binding protein subunit 2	Ncbp2	16.0053	15.2747	15.3365	16.2473	16.0559	15.5708	15.3547	15.9334	16.5109	25.1971	25.5013	25.5126	26.9645	26.8986	25.0836	26.9922	27.0806	26.0273	21.5365	20.0011	16.2163	20.1573	15.8307	16.318	16.5173	16.2142	16.6215	24.6623	25.0503	24.7206	26.6546	26.7762	26.2954	26.9503	26.6389	26.3746		+	+	+		+	+	+	+	0.0213832	-0.0249907
Q9CQ65	S-methyl-5-thioadenosine phosphorylase	Mtap	16.1084	20.7526	20.0109	15.9652	18.1443	19.2087	18.009	18.4583	19.5177	17.4502	18.0722	18.3522	17.8091	18.7268	19.5162	17.8932	18.3509	19.526	20.008	20.8153	21.157	17.8753	18.7289	19.5762	18.8519	19.1561	20.0674	18.4717	18.798	19.5393	17.9562	19.2644	19.9029	18.3585	18.4194	18.6626										0.350119	0.88892
Q9CQE8	UPF0568 protein C14orf166 homolog		16.8932	16.0797	18.9986	22.4605	22.365	22.1641	20.6996	20.8641	20.6323	21.529	20.7993	20.8283	21.0664	20.8543	22.3058	21.1291	20.9987	21.5307	16.6563	16.4671	15.6526	22.7681	22.4035	22.4715	20.9758	20.772	20.9223	21.6155	21.2399	21.6793	21.0642	20.9777	21.6009	21.4141	21.21	21.1652										3.86533	-1.59788
Q9CQF3	Cleavage and polyadenylation specificity factor subunit 5	Nudt21	16.5433	15.7432	14.9917	21.2432	22.4943	22.8803	21.5338	22.7603	23.2686	21.7815	22.4894	22.1769	21.7445	22.4932	24.1598	21.2739	22.6108	22.8946	16.1983	16.1753	15.3963	21.7373	22.4414	23.4153	22.2545	22.6171	23.5536	22.3914	22.8414	23.2866	21.7858	22.5381	23.4919	22.1691	22.6349	22.7729										0.16636	0.314946
Q9CQK1	Zinc finger HIT domain-containing protein 3	Znhit3	16.1548	16.6471	16.2227	20.8173	20.779	20.5477	20.8367	20.6393	20.8476	20.7517	20.69	19.55	20.6638	20.8037	19.2153	20.6739	20.9851	20.3766	16.2034	15.6274	15.8316	20.5192	20.6266	20.2853	20.4315	20.7674	20.6201	20.7253	21.1469	20.4657	20.417	20.8369	20.2126	20.4252	20.7373	19.6237										0.215242	0.0598348
Q9CQQ4	Gem-associated protein 2	Gemin2	16.6463	17.4472	15.968	22.0886	21.7173	21.3963	22.095	21.6633	21.7634	22.5968	22.5461	23.9472	24.318	24.0876	25.6301	24.2538	24.2359	23.5273	16.4418	16.2079	15.4566	22.1988	21.7538	21.5651	22.1611	22.0306	22.016	22.7869	22.4987	22.0386	24.2374	23.8668	23.6973	24.0781	24.2852	23.374			+						+	0.1682	0.106431
Q9CQQ8	U6 snRNA-associated Sm-like protein LSm7	Lsm7	16.1429	16.3222	15.2207	21.6333	21.6196	22.1585	21.4018	22.0041	22.7772	22.1904	22.5891	22.9638	22.2678	22.8995	24.369	22.2349	22.9497	23.1393	17.2315	16.6238	15.8482	21.4109	22.332	22.6535	21.0579	22.3568	22.3116	22.0868	22.7397	23.2099	22.14	23.0437	23.1649	22.8554	22.8911	22.7751										0.231574	0.257252
Q9CQR2	40S ribosomal protein S21	Rps21	19.0422	19.3971	21.1462	17.8234	18.2107	20.5755	18.0954	17.7689	20.4109	17.7077	18.1347	21.3473	17.7291	18.3533	16.3062	20.0709	18.1774	20.6946	20.3182	20.2248	21.1188	18.0796	18.5177	20.4788	17.7663	18.1721	19.2961	18.2591	18.623	20.4476	18.2876	19.4099	20.3693	18.5274	18.5665	20.2952										0.0314019	-0.111472
Q9CQT2;Q3U5M9	RNA-binding protein 7	Rbm7	15.4737	16.0222	16.2282	22.3264	22.0576	21.2841	21.852	21.9279	21.2462	22.2957	22.3322	20.9913	22.3155	22.8222	20.3199	22.3333	22.9812	21.7997	16.0445	15.7134	17.3335	21.4937	21.7624	21.1073	21.4696	21.6816	21.0113	22.0531	22.0694	21.5574	21.9393	22.3069	21.7892	22.2071	22.393	20.8498										0.219641	-0.21401
Q9CQW9;Q99J93;E9Q0C7	Interferon-induced transmembrane protein 3	Ifitm3	15.6579	19.49	20.2154	16.304	15.7913	15.8394	17.0352	15.3697	17.5057	15.9292	16.6906	17.2756	17.0956	15.5421	15.8874	16.08	17.1659	17.4756	21.69	21.2434	20.988	15.866	18.1305	15.9609	19.6295	14.9286	17.8811	18.5225	17.7728	17.9883	17.916	17.724	17.7831	16.0589	17.779	17.8707										0.420041	0.658618
Q9CQZ7	DNA-directed RNA polymerase III subunit RPC10	Polr3k	16.473	16.3023	16.5481	19.0882	18.4692	18.1567	18.4544	18.1952	18.4391	18.2488	18.0979	16.5846	18.296	18.0266	15.9935	18.3178	18.8707	17.7866	16.0497	16.1352	16.2653	18.4054	18.3955	18.8894	18.5377	18.5065	18.19	19.7235	19.7571	19.2803	19.0744	19.5597	18.44	18.5546	19.2657	15.822										0.295143	-0.208488
Q9CWK0;Q9CR57	60S ribosomal protein L14	Rpl14	21.5675	21.8263	22.8015	20.8791	21.2155	22.2609	20.5593	21.0106	22.1649	21.0278	21.2283	23.0177	20.7586	21.1727	20.2889	21.8947	20.9798	22.6049	22.2913	21.8764	22.8774	20.9272	21.2937	22.1917	20.858	20.7474	21.8794	21.0886	21.4394	21.9783	20.8579	21.3449	22.0435	21.0392	21.2942	22.1238										0.118943	-0.206914
Q9CWY4;D3Z684	Gem-associated protein 7	Gemin7	15.8276	15.5485	16.5089	19.7978	20.2372	19.8573	20.2584	20.1158	20.5109	20.7138	21.0037	21.9372	22.1718	22.3881	22.7248	22.5275	22.5037	21.8141	16.9837	16.6801	16.2298	20.2982	20.2336	20.1875	20.1633	19.9894	20.4079	20.0495	20.7993	20.0133	21.9933	21.6964	21.861	22.2286	22.1058	21.8905			+						+	0.855933	0.330897
Q9CX53	Gem-associated protein 6	Gemin6	16.0912	16.0872	16.1962	15.3386	19.7399	18.4542	16.3994	19.3522	15.1979	18.5416	19.6578	21.3064	20.5001	21.502	19.6332	21.4818	21.7365	20.9334	16.8866	16.5924	16.2859	19.8417	19.1213	18.6677	19.3348	19.4584	16.9003	20.1442	20.4967	19.5544	21.1828	21.7505	21.1563	21.6654	21.9818	20.9507										0.182502	-0.861096
Q9CX86	Heterogeneous nuclear ribonucleoprotein A0	Hnrnpa0	16.8856	17.2089	22.0057	25.7886	25.5934	25.4668	25.7723	25.859	25.649	26.0756	25.9583	25.1537	25.95	25.7429	26.7327	25.5586	25.3355	25.1413	21.0511	15.2814	19.1256	25.7708	25.384	25.566	25.966	25.6797	25.5598	26.1902	25.5686	25.5236	26.0212	25.6664	25.5304	25.7682	25.6419	25.1154										0.573101	0.143809
Q9CXY6	Interleukin enhancer-binding factor 2	Ilf2	16.4183	21.5961	20.9465	28.4319	28.2703	28.1188	28.2886	28.442	28.0416	28.2037	28.0145	27.8512	28.2954	28.2924	29.8265	28.2298	28.2592	27.9466	23.7707	22.8982	19.8307	28.2755	28.1515	28.1399	28.2457	28.186	28.0873	28.1234	27.8132	28.2822	28.2178	28.1093	28.3232	28.1524	28.0318	28.5964										0.037447	-0.0162964
Q9CY46;Q9QXA5;D3YTP8	U6 snRNA-associated Sm-like protein LSm4	Lsm4	16.479	15.5804	16.2407	20.7886	21.6356	21.7314	21.0374	21.3495	22.0387	22.1926	22.5768	22.4927	22.4526	22.5103	23.8775	22.0776	22.7307	22.0625	16.6243	16.7321	15.8124	21.3987	21.6733	21.8808	21.0448	21.6135	21.894	22.1189	22.6647	22.5705	22.2726	22.4734	22.6356	22.0134	22.556	22.4193										0.0751163	0.0900052
Q9CY58;Q9CY58-2;Q9CY58-3;Q9CY58-4	Plasminogen activator inhibitor 1 RNA-binding protein	Serbp1	19.2327	18.5036	20.6724	17.2296	17.9326	19.4506	17.0807	17.1968	19.7276	16.6629	17.7377	20.3627	16.2518	15.8882	15.4796	20.0024	17.5747	20.447	19.9339	19.4561	20.0688	17.2427	17.9798	19.314	17.4383	17.801	18.8964	17.4742	19.0071	18.9875	17.5504	18.8697	18.9558	17.9604	18.7273	19.6975										0.0650534	-0.202548
Q9CYA6	Zinc finger CCHC domain-containing protein 8	Zcchc8	15.8818	16.2476	15.288	23.0181	23.0029	22.8498	22.9714	23.1643	23.0037	23.3893	23.4847	22.7164	23.5765	23.8306	24.6443	23.442	23.8984	23.4857	15.8632	16.3645	16.4639	23.0458	23.1021	23.0005	22.8239	22.9616	23.0922	23.192	22.9677	23.2601	23.3305	23.3838	23.7314	23.2975	23.4248	22.9885										0.484991	0.0895335
Q9CYI4;Q9CYI4-2;D3Z765;D6RGP6;D6REI1;D3YZ82	Putative RNA-binding protein Luc7-like 1	Luc7l	16.1737	15.9834	15.0258	21.0854	20.9312	20.5921	21.1918	21.2101	20.7515	21.2179	21.3038	20.7171	20.9888	21.1398	21.816	21.0524	20.8896	20.283	16.2149	17.0113	16.3648	20.9536	20.8594	20.0993	21.0076	21.1231	20.4941	20.9378	21.0952	20.6799	21.1248	20.9938	20.2656	20.8369	20.9847	19.9573										0.362437	0.181583
Q9CZ91	Serum response factor-binding protein 1	Srfbp1	15.294	15.7765	16.6437	16.415	16.4642	16.7289	16.8189	16.4576	16.1945	17.2639	16.574	16.9139	17.0461	16.1387	15.379	16.9469	16.0796	16.2073	14.4044	16.1439	16.9795	17.3115	16.7264	16.5115	16.5586	16.6489	16.3733	16.5258	15.8133	15.7083	16.2972	15.6585	16.2197	16.3912	16.5385	16.0893										0.0782869	-0.0456734
Q9CZ96;Q9CZ96-2	Zinc finger CCHC-type and RNA-binding motif-containing protein 1	Zcrb1	16.7255	16.4121	16.7095	19.7046	18.9571	18.1335	18.8562	19.0133	15.8772	19.4811	19.2878	15.9242	19.9654	18.8319	16.6219	16.5139	18.709	14.6879	16.005	16.4003	14.7491	16.0244	16.2799	16.7976	17.109	18.2941	16.2519	16.0668	16.0393	16.2834	16.4081	18.6937	17.4761	15.2148	16.2006	16.1029										0.382753	-1.01619
Q9CZT4;Q9CZT4-2	DNA-directed RNA polymerase III subunit RPC5	Polr3e	16.1366	16.6095	16.7279	20.1754	20.0896	20.3938	20.0249	20.1657	20.2875	19.976	20.1139	19.1367	19.7649	20.0882	19.6592	19.7872	20.2753	19.6664	15.9301	15.8886	16.3329	20.3824	20.8764	20.7524	20.0201	20.5886	20.6355	20.3035	20.8886	20.427	20.0417	20.5802	20.1894	20.2861	20.7034	19.7252										0.195962	-0.0602633
Q9CZU3	Superkiller viralicidic activity 2-like 2	Skiv2l2	16.6862	16.7077	15.643	23.7922	23.6697	23.5664	23.7026	23.766	23.7143	24.1762	24.0932	23.135	24.3695	24.4548	25.4288	24.1117	24.5433	24.0509	15.9294	17.1259	15.8871	23.7245	23.6455	23.733	23.7102	23.7371	23.6647	24.0062	23.8098	23.7526	24.0791	23.9455	24.1996	23.999	24.0965	23.5765										0.308456	0.0515207
Q9D0B0;F6RTE1	Serine/arginine-rich splicing factor 9	Srsf9	15.3893	16.6486	18.3973	19.5419	20.1411	20.6259	19.1923	20.1975	20.7157	19.8495	20.3301	20.2807	19.8605	20.4678	19.3334	19.7322	20.681	20.9793	16.1061	15.8953	16.3786	19.3994	19.9991	20.6212	19.6884	19.5763	20.652	19.8154	19.9926	20.7791	19.4354	20.0084	21.0584	19.448	20.1508	20.2799										0.0422997	-0.0677973
Q9D0E1;Q9D0E1-2;B8JK32;B8JK33;E9Q0P7;F6W322;F7C9U3;G3X924;Q91VC4	Heterogeneous nuclear ribonucleoprotein M	Hnrnpm	22.8187	23.8508	24.2397	28.2556	27.9743	27.6076	28.3458	28.2252	27.8138	28.5634	28.3903	26.9263	28.5146	28.2283	26.7768	28.3151	28.3073	27.411	23.7604	23.7368	23.2438	27.6139	27.4533	27.1835	27.9698	27.7044	27.4371	28.1876	28.1151	27.3671	28.0457	27.9772	27.0997	28.0407	27.9694	26.515										0.299719	0.182442
Q9D0F6;D3Z1Y6	Replication factor C subunit 5	Rfc5	16.1139	16.3009	18.3295	20.5928	20.3488	20.0567	21.0008	20.8468	20.9155	20.3889	20.3757	19.7972	20.324	20.0002	22.5609	20.2435	20.0603	20.0953	16.5486	16.5264	16.1661	20.2814	19.8739	19.7267	20.8503	20.5011	20.3565	20.329	20.0582	19.5924	19.9363	19.7147	19.4036	19.7591	19.7964	19.997										1.66159	0.588282
Q9D0I9	Arginine--tRNA ligase, cytoplasmic	Rars	16.3575	16.8845	18.5501	18.6209	18.7358	18.7109	19.0407	18.9759	19.2186	18.2786	18.6888	19.3687	18.4442	18.2748	16.1692	18.6779	18.1677	18.6654	16.1331	16.5291	18.7271	20.0267	19.7942	19.5174	19.9027	18.8737	19.7544	20.1269	19.5851	18.9761	19.5996	18.7308	19.221	19.0425	18.976	19.0251										2.0736	0.38916
Q9D0L8;Q9D0L8-2	mRNA cap guanine-N7 methyltransferase	Rnmt	15.7281	16.4367	15.9879	16.1417	16.6874	17.6052	16.2608	16.8225	16.2425	16.1519	15.7611	17.0699	16.9157	15.1567	16.4579	18.1775	18.7697	19.672	16.8469	15.3111	16.6474	16.985	15.5759	17.2858	15.4392	16.93	16.609	15.7499	16.4575	16.2326	15.965	15.0253	15.9316	18.3889	18.7409	19.3914										0.324679	-0.369527
Q9D0R4;Q5SVX2	Probable ATP-dependent RNA helicase DDX56	Ddx56	16.3318	16.9821	15.4843	20.1112	19.5431	19.0266	20.2411	19.7891	19.4138	20.1591	19.8603	19.1129	19.9486	19.4618	21.3949	19.7877	19.5306	19.042	17.1084	16.7613	16.3198	19.9982	19.5853	19.2798	20.5265	19.7376	19.5732	20.3028	20.0204	19.1205	19.8375	19.4572	19.0605	19.9951	19.718	18.8969										0.256659	0.254364
Q9D0T1;E9PZS4	NHP2-like protein 1	Nhp2l1	16.5269	15.5031	18.3969	21.8205	22.0687	22.0351	21.5963	21.8032	22.0779	22.4514	22.5605	22.3034	22.4692	22.6483	21.2134	22.2657	22.768	22.2267	15.6752	15.5351	16.3335	21.684	21.8688	22.1305	21.5285	21.416	21.8593	22.4343	22.5147	22.4472	22.3756	22.4493	22.7372	22.0263	22.553	21.9142										0.394028	-0.148996
Q9D211	CDKN2AIP N-terminal-like protein	Cdkn2aipnl	16.2326	16.0659	16.5934	18.9349	18.2043	17.5021	17.9971	16.2361	17.2696	15.7476	15.8949	15.9901	17.3131	16.8174	16.5465	17.2355	15.9758	17.6369	16.0109	16.5968	16.7312	18.8087	19.0491	19.2409	17.6576	18.1146	17.8142	15.7848	15.8895	17.1962	17.9701	16.8678	16.7545	16.5149	15.8208	16.2525						+		+	+	0.728823	-1.04616
Q9D2E2;Q9D2E2-2;F6ZMT3	Target of EGR1 protein 1	Toe1	16.4442	16.856	15.7873	25.8356	25.4115	24.8982	25.646	25.3343	24.8287	25.6771	25.2461	23.4924	25.6377	25.346	26.7595	25.5222	25.4366	24.4613	15.8343	16.3798	16.0223	25.5973	25.3363	24.8373	25.3461	25.2175	24.7323	25.506	25.0579	24.7931	25.4369	25.1548	24.8237	25.3927	25.1673	24.2216										0.112706	-0.112155
Q9D361;Q9D361-2	U11/U12 small nuclear ribonucleoprotein 48 kDa protein	Snrnp48	16.2409	16.6316	16.6463	17.654	18.0362	18.2052	15.7324	17.9272	17.8479	17.1978	17.7321	16.7017	17.6451	18.362	16.3795	17.1497	17.8485	17.4044	15.8067	16.2259	16.7012	17.096	17.4922	18.2211	15.5746	16.3761	17.421	15.7462	17.4196	17.5224	16.6558	16.7095	17.3341	15.7891	16.2488	15.7377										0.467374	-0.795994
Q9D483;Q9D483-2;F6QK97;D3YYS2	DNA-directed RNA polymerase III subunit RPC3	Polr3c	16.7391	15.97	16.4557	20.5775	21.151	21.3264	20.5799	20.9836	20.9804	20.7126	20.8772	19.6858	20.1535	20.4975	21.9697	20.3333	20.8464	20.5869	14.9808	16.2902	16.9648	21.3185	21.5544	21.8635	20.4853	21.117	21.7761	20.8655	21.5684	21.5342	20.844	21.3441	21.3494	20.6996	21.3514	20.6012										0.257801	-0.17035
Q9D4J7;Q9D4J7-2;E9QAG2	PHD finger protein 6	Phf6	16.4968	15.8422	16.6708	20.4961	20.2385	19.7319	19.9528	20.2008	20.149	20.4421	20.295	19.4859	19.8285	19.5288	16.8012	20.0201	19.8071	19.6127	15.8773	15.7807	17.0064	20.4871	20.6982	20.0647	20.1249	20.3372	19.8635	20.2423	20.5776	19.5945	19.8885	19.8164	19.5481	19.8667	20.2231	18.9848										0.0815073	-0.0546341
Q9D554	Splicing factor 3A subunit 3	Sf3a3	16.5975	15.6977	17.8038	23.1118	23.6551	23.6144	21.38	22.0611	21.9804	22.1916	22.3742	22.1911	22.1149	22.7505	23.409	21.8141	22.6339	22.5437	15.7805	16.9452	16.5012	23.0534	23.5484	23.7799	20.6988	20.985	21.6062	21.7223	22.2176	22.5634	21.8001	22.1657	22.644	21.8511	22.0921	22.2219										2.40295	-1.65327
Q9D6Z1;E0CXZ0;F7CHQ7;A2APD7;F7CHP9;F6V095;F6U250;F6USW7	Nucleolar protein 56	Nop56	15.951	15.9351	21.1552	23.8171	23.531	23.2516	23.4628	23.4584	23.1575	23.6537	23.5371	22.2894	23.4687	23.3008	22.7898	23.2954	23.3572	22.9144	16.4557	16.8796	16.1574	23.4153	23.1855	22.8856	23.1652	23.0006	22.638	23.2282	23.1729	22.6324	23.0571	22.7385	22.4815	22.8744	22.8345	22.0236										0.380119	-0.173698
Q9D7S7;Q9D7S7-2	60S ribosomal protein L22-like 1	Rpl22l1	15.1399	15.7756	20.0441	19.3566	19.0932	19.4125	19.8561	19.7839	19.7367	20.0014	15.9582	20.3466	19.8975	15.8241	16.9642	20.1466	16.9293	16.6238	16.7675	18.6692	19.5793	19.4029	19.3794	20.3262	20.9383	19.5927	20.2685	19.1927	19.7302	19.7094	16.5983	16.7403	20.3271	19.7601	19.7696	20.1994										2.07441	0.504775
Q9D868-2;Q9D868;A2BGI8;A2BGI9	Peptidyl-prolyl cis-trans isomerase H;Peptidyl-prolyl cis-trans isomerase	Ppih	15.3404	17.1382	16.0923	21.5859	22.1491	22.663	21.6586	22.2952	22.6015	22.7242	22.9371	23.3431	22.6689	23.0454	23.5694	22.5339	22.9053	22.9759	15.6954	15.305	16.0197	21.7808	21.9935	22.8441	21.4531	22.0503	22.8164	22.4296	22.8056	23.1865	22.6022	22.7999	23.4413	22.4305	22.8933	23.2651										0.0428906	0.0524546
Q9D883;G3UW94;E9Q809;E9PWM2;E9PWX6;F7D8X7	Splicing factor U2AF 35 kDa subunit	U2af1	16.1464	16.0724	19.82	27.7695	27.45	27.307	27.9157	27.8453	27.3954	27.9626	27.588	27.0843	27.9653	27.928	27.8412	27.7619	27.7314	27.1886	22.7276	21.8359	20.6889	27.6639	27.6503	27.4765	27.8113	27.6749	27.5552	27.7525	27.5038	27.6082	27.896	27.6767	27.5618	27.7757	27.5657	27.5249										0.420765	0.209946
Q9D8E6	60S ribosomal protein L4	Rpl4	22.259	22.6961	23.6461	21.9012	22.018	23.1651	21.6897	22.136	23.0393	21.9195	22.2589	23.7156	21.7648	22.1404	22.9642	22.8238	22.1281	23.6116	22.8122	22.6776	23.238	21.9661	22.2067	22.8833	21.9565	22.0836	22.8156	22.3216	22.4588	22.9523	21.9746	22.3492	22.8862	22.1871	22.2343	22.7854										0.0441115	-0.0731208
Q9DAW6	U4/U6 small nuclear ribonucleoprotein Prp4	Prpf4	16.0709	15.6894	15.9932	24.7544	24.9095	24.772	24.8551	25.0632	24.9632	25.5831	25.6209	25.4944	25.6855	25.8281	24.7869	25.3462	25.7558	25.2747	16.1379	16.596	23.3019	24.7699	24.9207	24.9904	24.5706	24.7921	24.8633	25.2549	25.546	25.3355	25.3673	25.4389	25.5396	25.2252	25.4591	25.1545										0.892963	0.148505
Q9DAW9	Calponin-3	Cnn3	18.7772	20.2357	19.7388	15.7952	16.5067	16.0663	18.8535	18.6668	18.9211	18.4646	18.3749	16.2318	15.414	17.7769	15.9918	15.9702	16.1446	18.6809	19.6208	19.9701	19.3625	15.4228	16.3081	15.3143	20.0659	19.7884	19.2149	19.7678	19.7917	19.3382	18.7722	19.0005	19.04	16.3338	18.1094	16.6963					+	+	+		+	3.58444	2.69106
Q9DBC3;E0CXC2;D3Z491;G3UZ59	Cap-specific mRNA (nucleoside-2-O-)-methyltransferase 1	Ftsjd2	16.3537	16.3923	16.3759	21.3737	22.0133	22.1654	21.162	21.5033	21.4953	25.3108	25.0997	23.7881	24.2701	24.2199	22.3704	23.2134	23.5759	22.7071	15.9843	15.4819	15.9886	21.9526	22.6112	22.5823	21.5831	21.2925	21.0298	25.1633	25.1783	24.9165	24.3148	24.4715	24.1227	23.3314	23.8505	22.7696		+				+			+	0.802202	-0.463953
Q9DBR0	A-kinase anchor protein 8	Akap8	16.6142	19.2816	18.0686	18.5736	18.9368	18.811	18.5438	19.0296	18.9557	18.8039	19.0401	18.1933	18.4768	18.775	15.7988	18.6183	18.8792	18.6227	20.0845	19.4504	18.8889	18.5721	18.8823	18.7201	18.4463	19.2048	18.8374	19.1364	19.1385	19.1517	18.6262	19.148	19.1378	18.9053	18.9831	18.8529										0.138308	0.0691757
Q9DBR1;Q9DBR1-2	5-3 exoribonuclease 2	Xrn2	16.1928	16.3436	18.2747	24.0644	23.9724	23.6123	24.0164	23.7712	23.4061	23.0847	23.1599	21.3678	23.2398	23.0964	22.9363	22.7731	23.0338	22.3561	15.3077	15.8919	16.6599	24.5063	24.7295	24.8672	23.8412	23.713	23.6499	23.2248	23.5623	23.3585	23.5213	23.4396	23.422	23.0867	23.5552	21.6594										0.27061	-0.151784
Q9DC23	DnaJ homolog subfamily C member 10	Dnajc10	15.7452	15.9952	16.2531	18.8104	20.1565	18.0284	19.4561	18.8778	18.3031	18.7414	19.4021	18.3812	18.7253	18.7402	15.7305	18.418	19.7289	17.2903	16.2537	15.8507	16.0621	18.9543	18.8477	16.021	18.6361	18.3264	15.4553	19.6413	16.1403	18.9475	18.6948	18.635	18.533	19.0106	18.9218	16.1517										0.0586363	-0.119426
Q9DCD2	Pre-mRNA-splicing factor SYF1	Xab2	15.3391	15.9191	15.6178	18.7209	18.9034	18.6673	19.0773	19.1232	18.571	19.5816	18.7066	17.9732	19.0513	18.7286	15.8866	19.1598	18.5509	18.1148	16.6485	15.4329	16.2982	18.7476	18.5946	19.2701	18.7058	18.6815	18.4498	19.4665	18.662	18.982	18.7992	18.6203	18.1734	18.4591	18.9867	18.3453										0.347674	0.15991
Q9EPU4	Cleavage and polyadenylation specificity factor subunit 1	Cpsf1	16.4575	15.9757	16.0161	23.8031	23.6374	23.4662	23.4703	23.2723	23.0004	23.2312	22.8207	22.134	22.9788	22.8615	24.3494	22.465	22.5209	21.8936	16.0974	16.3749	16.2172	23.4458	23.4634	23.2304	22.8318	22.5762	22.3632	22.8696	22.6284	22.2056	22.7292	22.3675	22.3485	22.4269	22.4329	21.7961										1.08972	-0.387922
Q9EQM6	Microprocessor complex subunit DGCR8	Dgcr8	15.4764	16.0305	19.3746	22.2619	22.1874	22.2494	22.2888	22.6848	22.3701	22.4031	22.5882	21.3786	22.1321	22.4891	20.7771	22.0262	22.4323	21.2346	15.586	16.534	15.1655	22.0255	21.9684	21.7487	22.0618	22.3252	22.2042	21.9468	22.2689	22.0559	21.9299	21.9834	21.871	21.6931	22.0445	21.2228										0.808923	0.21494
Q9ER80	Receptor-transporting protein 4	Rtp4	16.2255	16.1756	16.3386	18.4358	18.9868	19.4106	18.5214	18.9797	19.2378	18.0808	18.4137	16.8567	17.8774	18.5639	16.8599	17.9901	18.8883	18.081	16.6746	16.3261	16.2987	18.6264	19.3086	18.8514	18.6117	19.4289	18.623	18.4172	19.126	18.4921	17.9167	18.9873	18.0794	18.8809	19.0466	17.9371										0.0300874	-0.0314185
Q9ERG0;Q9ERG0-2	LIM domain and actin-binding protein 1	Lima1	15.7833	16.2756	22.3444	16.1108	16.3049	21.419	17.0956	15.756	20.1787	15.5728	16.1242	23.948	16.8249	15.4949	16.1173	19.4057	15.4951	22.1322	19.8165	19.2211	21.7049	16.1745	16.0994	20.6793	16.5546	15.3947	20.3141	15.8297	16.0905	20.4245	16.7476	16.2453	20.6635	16.7848	16.7335	22.4924										0.041978	-0.268154
Q9ERV1;E9Q5W1	Probable E3 ubiquitin-protein ligase makorin-2	Mkrn2	16.2514	16.5867	16.6053	18.6203	18.9669	19.5127	19.2042	19.0129	19.9734	17.8052	18.0471	17.9635	18.4882	19.3559	16.0082	18.4039	19.2544	19.1063	14.9346	16.6038	15.9637	18.9697	19.5359	19.8931	19.0904	19.6774	20.2173	18.6148	18.6821	19.1537	18.3522	19.4664	19.5004	19.203	19.4853	18.685										0.391286	0.363522
Q9EST3;Q9EST3-2;A8Y5K6;Q5NBZ4;Q5NBZ7	Eukaryotic translation initiation factor 4E transporter	Eif4enif1	15.8593	16.1591	15.7116	16.1149	16.6019	16.741	16.2822	15.6209	16.3674	18.4459	18.6636	22.3285	23.5599	23.397	20.9847	24.0647	24.2674	23.7115	16.0866	15.7297	16.298	17.1181	16.5187	15.8137	15.7006	16.4337	16.4145	18.8642	17.2072	19.2294	23.7097	23.7115	23.2366	24.6022	24.4964	23.4463			+	+			+	+	+	0.582899	-0.395782
Q9ESX5;B7ZCL7;F6YUI5;A2AN81;F6S1S5	H/ACA ribonucleoprotein complex subunit 4	Dkc1	16.319	17.3209	15.8606	21.8268	22.2746	21.8174	21.6716	21.9466	21.2538	21.6658	22.0933	20.0343	21.5974	21.5523	23.6456	21.5937	21.6553	20.9377	15.8667	16.1256	16.5075	21.9705	21.5527	21.6271	21.3562	21.2946	21.0634	21.4772	21.5012	20.9476	21.5006	21.0163	21.1816	21.1362	21.3332	20.6731										0.623761	-0.348926
Q9JHJ0	Tropomodulin-3	Tmod3	15.7733	16.2696	22.5086	16.0634	16.5694	21.4484	14.9977	16.9063	20.2798	16.5726	16.5101	24.3223	15.5107	16.4597	16.1551	19.044	16.5244	22.287	21.2055	20.5952	21.9331	15.9496	16.9688	20.8523	16.0956	15.7112	20.4466	16.245	15.9125	20.9971	17.2124	16.2748	20.7953	16.7025	16.6229	22.5211										0.0981421	-0.632456
Q9JIK5	Nucleolar RNA helicase 2	Ddx21	16.619	20.5058	22.4319	26.0035	26.0272	25.722	25.7759	25.8326	25.7701	25.8707	25.9453	24.6508	25.7543	25.715	24.8092	25.5518	25.8032	25.173	20.8615	18.8972	22.2439	25.7276	25.7631	25.6262	25.3088	25.493	25.4332	25.5084	25.6419	25.3261	25.405	25.2509	25.128	25.2241	25.3863	24.7896										0.551919	-0.124678
Q9JJ89	Coiled-coil domain-containing protein 86	Ccdc86	15.6321	16.3076	16.1435	17.5045	17.5488	16.5406	17.8509	17.5577	17.366	17.9418	17.5503	16.6386	17.6832	17.2132	17.0787	17.0806	17.4399	15.9307	16.1737	15.9078	16.5652	18.2587	17.8775	17.315	18.0945	18.2339	16.2577	18.154	17.7627	17.3062	17.8949	18.0962	15.3062	17.7948	17.9265	16.1954										0.477316	0.393573
Q9JJI8	60S ribosomal protein L38	Rpl38	15.815	20.239	22.1108	19.9603	20.1061	21.1384	19.8255	20.7334	21.4526	19.8923	21.055	21.7944	19.7292	20.479	20.8388	20.5946	20.3332	21.4782	21.0105	20.682	21.3852	20.5597	20.4883	21.4591	21.3864	21.5811	22.0648	21.3683	21.1894	21.946	21.0521	21.4388	21.561	21.0495	20.972	21.6312										0.169487	0.268884
Q9JJY4;E9Q381	Probable ATP-dependent RNA helicase DDX20	Ddx20	16.4987	16.2408	15.9843	23.2919	22.9903	22.4809	23.4312	23.1901	23.1059	23.9318	23.7932	25.2883	25.7122	25.4002	24.505	25.6394	25.5855	24.6351	15.2378	16.3855	15.6672	23.5398	23.178	22.8148	23.659	23.3142	23.1402	24.0183	24.0439	23.0455	25.5818	25.4036	24.9223	25.5308	25.6896	24.6966			+						+	0.556494	0.321353
Q9JKB3;F6TIF5	DNA-binding protein A	Csda	15.9559	14.9586	17.3479	23.109	23.6846	23.5699	22.8399	23.1229	23.0899	22.8386	23.4691	22.5374	22.9263	23.3445	20.8758	22.8996	23.5573	22.7504	15.6664	16.1501	15.9771	23.0188	23.4442	23.1493	22.6465	23.2413	22.9649	22.7403	23.4664	22.927	22.6924	23.2604	22.8981	22.9766	23.1406	22.756										1.04032	-0.436939
Q9JLI8;Q9JLI8-2	Squamous cell carcinoma antigen recognized by T-cells 3	Sart3	15.9225	16.0978	16.3279	24.9694	25.2606	25.1162	25.0203	25.428	25.3502	25.892	26.0428	25.8455	26.0113	26.0927	25.0408	25.7496	26.0985	25.5448	15.8	16.1249	14.9311	25.0646	25.2344	25.4444	24.9308	25.2084	25.4327	25.8559	26.0469	25.9686	25.8386	26.0797	26.0126	25.7252	25.9917	25.7774										0.427704	0.15075
Q9QX47;Q9QX47-3;Q9QX47-4;Q9QX47-2;F7CU80	Protein SON	Son	16.1026	16.1717	16.2047	18.4613	18.1931	18.6922	18.3897	18.204	18.5415	18.3861	18.5883	17.8862	18.2036	18.5418	20.0333	18.0807	18.4595	18.7221	17.2985	15.9692	15.6904	17.9017	18.1735	17.6593	15.7854	16.1946	17.5638	17.223	18.2054	18.0964	16.7547	18.0627	17.8984	17.9706	17.8648	16.3156										0.150862	-0.0704327
Q9QXK7	Cleavage and polyadenylation specificity factor subunit 3	Cpsf3	16.27	16.9286	16.0827	22.5029	22.7432	22.5365	22.5245	22.2296	22.2164	22.1088	21.9726	21.1502	21.8569	21.9128	23.1315	21.3321	21.5007	21.0092	17.0568	17.3878	16.1879	22.3753	22.398	22.6178	21.7862	21.5056	21.5663	21.7276	21.961	21.1945	21.4808	21.8159	21.1443	21.4719	21.4667	19.8881										1.01213	-0.270679
Q9QXX8	Nuclear fragile X mental retardation-interacting protein 1	Nufip1	16.2354	16.1742	16.2085	21.2371	21.153	20.788	21.2004	21.0519	20.9938	21.1765	21.2396	19.1402	21.1028	21.1931	21.4367	20.92	21.0419	20.0442	16.59	16.3266	16.7037	20.7817	20.9454	20.6486	20.7288	21.1447	20.8813	20.6237	21.1163	20.7056	20.5686	20.9076	20.6393	20.8274	20.9285	19.6395										0.0515874	0.0226485
Q9QYJ0	DnaJ homolog subfamily A member 2	Dnaja2	16.367	18.9515	18.0362	17.8808	18.2466	18.5862	17.9525	18.4269	18.4219	17.95	18.4632	18.0072	18.0167	18.0566	15.3883	17.8727	18.3792	18.3907	18.7981	18.6133	16.6181	18.3667	18.6757	17.9831	16.3634	18.5697	17.7636	18.3702	18.4505	18.1996	18.3025	18.5376	17.8721	18.6109	18.8273	18.0126										0.0385673	0.0292365
Q9QZE7	Translin-associated protein X	Tsnax	15.7726	15.1664	15.4241	16.3246	17.9341	16.0448	15.6803	15.81	16.5699	15.2013	18.3532	15.6578	18.2698	18.1518	15.4656	15.7488	18.4062	15.7478	14.9205	16.5725	16.3167	18.168	18.5744	18.4902	17.7486	18.0457	18.1376	18.0108	18.3077	17.1589	18.0181	17.871	18.022	18.1294	18.1875	15.7822										0.5022	-0.747724
Q9QZV9;Q3UNA4-2;Q3UNA4;Q3UNA4-3	NTF2-related export protein 1;NTF2-related export protein 2	Nxt1;Nxt2	16.8888	16.4905	16.2821	16.428	17.4782	17.0776	17.8253	18.1547	17.9863	17.5572	17.8233	16.4244	17.6117	17.8531	16.1849	16.98	17.6747	17.0089	15.9127	16.879	16.4146	16.9521	17.5353	16.8313	17.6424	18.1614	17.6308	17.6531	18.036	17.7679	17.2711	17.8244	17.2619	17.2572	17.6655	16.645										1.44214	0.994194
Q9R0E2;F6WNR1;A8Y5E6;E9PXE3	Procollagen-lysine,2-oxoglutarate 5-dioxygenase 1	Plod1	15.2929	15.2241	17.7546	16.5692	20.082	21.463	15.9381	19.4261	20.7152	16.9004	19.7004	21.0451	18.0297	19.6953	18.9508	18.1837	20.2925	21.339	16.8005	15.4056	16.0633	18.9444	20.5358	22.3176	16.9573	19.3844	21.6691	18.9384	20.3475	22.1217	19.2354	19.912	22.0907	19.1651	20.2768	21.2614										0.121413	-0.678287
Q9R0P5	Destrin	Dstn	15.1857	19.1984	20.9248	16.9519	19.3693	18.7409	17.7886	18.674	19.8762	18.3191	18.0951	18.5153	17.8715	18.4136	16.3412	15.6735	18.4352	20.06	19.0988	20.0812	22.2288	18.0388	18.8182	19.0985	18.6998	18.6284	19.2117	18.5625	18.616	19.3443	18.6066	18.7401	19.0598	16.4813	18.602	18.6749										0.17048	0.425589
Q9R1C7;Q9R1C7-2;A2AQW6	Pre-mRNA-processing factor 40 homolog A	Prpf40a	15.8788	16.2977	18.731	20.8614	21.4861	22.0008	20.2067	21.1308	21.4598	20.6712	21.2062	21.2757	20.8682	21.5872	21.4021	20.977	21.6983	21.964	19.4725	19.5439	18.2672	20.5012	21.1764	21.4003	19.8467	20.5345	20.8114	20.2541	20.7258	21.1551	20.2997	21.1791	21.8251	20.7611	21.2698	21.7855										0.445064	-0.517005
Q9WTI7-3;Q9WTI7;Q9WTI7-4;F8WIE8;Q5ND45	Unconventional myosin-Ic	Myo1c	20.2681	19.4431	25.3811	20.4002	21.3189	24.3294	19.7561	19.8113	23.351	19.9562	19.4701	25.8601	19.2382	19.4737	19.1798	22.9464	20.873	25.0213	22.0307	22.2239	24.4399	18.4048	19.0409	23.438	18.0404	18.4343	23.1275	17.8836	20.0048	23.4183	15.7997	16.3744	23.6456	18.7169	20.4277	24.8166										0.245498	-1.04335
Q9WTJ4	Flt3-interacting zinc finger protein 1	Fiz1	17.2051	16.0211	16.4842	18.6447	16.5485	18.196	18.7446	18.4378	15.7228	18.788	18.2625	15.6282	18.4023	18.0902	15.7579	18.0278	18.304	15.9461	15.8644	15.9892	16.9614	18.3343	18.4237	16.9491	15.8239	18.2371	17.2016	18.0428	18.6682	17.897	18.2341	18.1562	17.1972	17.8774	18.0239	15.8119										0.0479716	-0.161347
Q9WTM5;D3YXQ8	RuvB-like 2	Ruvbl2	16.0631	16.4924	20.3071	24.332	23.9693	23.6633	24.0857	23.9477	23.748	24.0855	24.0972	22.166	24.0636	23.9248	23.4113	23.8933	23.9452	23.3243	15.9315	18.3038	19.2674	23.8938	23.7575	23.4397	23.6195	23.6073	23.4897	23.8443	23.7119	23.3481	23.6106	23.6111	23.0449	23.7047	23.6105	22.2182										0.101233	-0.0610669
Q9WTX2	Interferon-inducible double stranded RNA-dependent protein kinase activator A	Prkra	15.5354	16.4485	16.0465	23.0617	23.1576	23.1866	22.9075	23.1897	23.0459	23.1838	23.0484	22.8224	23.1934	22.8842	22.7366	22.946	23.073	22.5899	16.2552	16.8412	16.7199	22.7466	22.9689	22.88	22.6128	22.9807	22.674	22.8816	23.1335	23.0947	22.7145	23.1923	22.9424	22.6718	23.2171	22.8353										0.415164	-0.0876172
Q9WUA2;E9PXM4	Phenylalanine--tRNA ligase beta subunit	Farsb	16.9269	16.3644	16.3434	19.2207	19.231	19.6714	19.3124	19.5148	19.7623	19.3177	19.3157	19.532	18.8991	19.2379	20.9308	19.001	19.2978	19.6085	15.896	15.1704	16.5117	19.7334	19.5896	20.253	19.6225	20.0141	20.0781	19.6124	20.0277	20.1804	19.5177	19.6719	20.5825	19.2118	19.7886	20.2489										0.323208	0.155469
Q9WUK4	Replication factor C subunit 2	Rfc2	15.2612	15.6366	18.3344	21.3338	20.5492	20.4701	21.5412	21.3026	21.0337	21.2465	20.8493	20.2176	20.8435	20.2878	22.0226	20.8602	20.4444	20.0201	15.7705	16.2319	16.1222	20.6535	20.2798	19.9347	21.1895	20.8516	20.5608	20.424	20.4626	19.8079	20.2174	19.2432	19.6304	20.0982	19.9949	19.9441										0.747236	0.508116
Q9WVA3	Mitotic checkpoint protein BUB3	Bub3	16.0644	15.8931	16.7268	16.0323	16.9781	17.4699	16.8021	17.0852	17.5011	16.7152	17.0353	16.8498	16.8796	17.1752	16.7003	15.8373	17.2577	16.5861	16.052	15.4463	16.8416	16.3809	16.7041	15.4915	17.1387	17.2249	17.6898	17.2676	17.5141	17.5689	17.1204	17.1946	17.0717	16.9752	17.1661	17.3707										0.257176	0.302708
Q9Z0H1	WD repeat-containing protein 46	Wdr46	14.838	15.6146	16.0055	20.261	19.5156	19.6861	20.4848	20.0916	20.108	20.4427	20.2266	16.4837	20.184	19.3808	16.1391	19.6937	19.6038	19.8287	15.8504	16.7984	15.7669	19.5525	19.4419	19.759	19.763	19.8256	19.9613	19.7718	19.7142	19.2758	19.9366	19.2731	18.9719	19.3136	19.2073	15.4648										0.717544	0.407256
Q9Z0H8;Q9Z0H8-2	CAP-Gly domain-containing linker protein 2	Clip2	16.0509	16.5429	15.8267	18.8972	18.8177	18.8261	19.2081	19.442	19.7293	19.1006	19.2924	16.7047	18.2995	18.5362	15.8269	17.8618	18.628	18.5098	16.122	16.5716	17.3214	19.3389	19.5546	19.8303	19.8393	19.7375	19.5884	19.6561	19.6487	18.9277	19.0458	19.1626	18.7777	18.8661	18.7321	16.356										1.796	0.612782
D3YTQ3;F6VQH5;Q9Z130	Heterogeneous nuclear ribonucleoprotein D-like	Hnrpdl	16.0679	15.303	19.3269	22.9722	23.4606	23.2832	23.5648	23.5337	23.4427	23.6828	23.64	23.2893	23.6587	23.6089	23.4266	23.2663	23.4565	23.0277	16.0784	17.0657	16.5472	23.6102	23.2915	23.6327	23.7194	23.3468	23.7727	23.893	23.5826	23.7554	23.8565	23.5092	23.7835	23.4735	23.5699	23.4604										0.86834	0.275043
Q9Z1X4-3;Q9Z1X4;Q9Z1X4-2;F6UW33;Q45VK5;E9Q5M4;F6VRB4	Interleukin enhancer-binding factor 3	Ilf3	16.2422	16.0583	17.9535	28.4281	28.2179	27.7505	28.1338	28.1518	27.4671	28.1761	27.961	27.3369	28.1885	27.9383	27.0418	28.0911	28.0763	27.4509	16.6042	19.1681	15.8748	28.1669	27.9698	27.4924	27.9649	28.0971	27.3796	27.8988	27.9071	27.8212	28.0733	28.2478	27.8201	28.0427	28.0902	28.1924										0.287508	-0.214605
Q9Z1Z2	Serine-threonine kinase receptor-associated protein	Strap	16.498	15.9713	16.3154	22.8193	22.9227	23.4156	22.8066	22.9508	23.4955	23.046	23.0924	23.4497	23.6834	23.562	23.2253	23.5162	23.562	23.7338	16.4249	15.571	15.6061	23.3842	23.4072	23.9615	22.9023	23.1689	23.8066	23.1782	23.4363	23.8598	23.7167	23.7639	24.3333	23.4581	23.9696	23.4677										0.0386633	0.0317713
Q9Z204-2;Q9Z204-3;Q9Z204-4;Q3U6P5;Q9Z204;Q9Z204-5	Heterogeneous nuclear ribonucleoproteins C1/C2	Hnrnpc	15.516	16.4052	21.8283	21.76	21.7854	22.1936	21.6313	21.9029	21.9949	21.6543	21.6803	21.5164	21.7987	21.8682	21.2504	21.617	21.7427	22.5089	17.3101	17.6973	16.0325	21.5597	21.6324	21.6179	21.7902	21.7113	21.7736	21.5853	21.4288	21.8385	21.5523	21.3403	22.0484	21.3839	21.2538	22.1639										0.146242	-0.0699876
Q9Z2X1;Q9Z2X1-2	Heterogeneous nuclear ribonucleoprotein F;Heterogeneous nuclear ribonucleoprotein F, N-terminally processed	Hnrnpf	15.9465	22.0402	23.2004	25.1008	25.6059	25.8318	25.0355	25.5954	25.9413	25.5272	25.9023	25.6734	25.4548	25.8929	24.7433	25.233	25.9066	25.8075	22.6068	23.0382	22.4516	25.2227	25.5502	26.1106	25.1699	25.781	26.2551	25.7563	25.9529	26.4732	25.6057	25.8217	26.3231	25.4956	25.957	25.8042										0.0108889	0.0112629
Q9Z315	U4/U6.U5 tri-snRNP-associated protein 1	Sart1	16.4974	15.6862	15.9899	22.1126	21.9308	21.9131	22.0068	21.9464	22.0353	22.6608	22.8718	22.3504	22.8779	22.9643	23.1263	22.7243	23.1039	22.6476	17.1425	15.2974	16.8676	22.1584	21.9667	22.3096	21.8909	21.7457	21.9827	22.5698	22.5006	22.2356	22.7223	22.4899	22.768	22.5491	22.6847	22.3119										0.0532965	0.0106678
[truncated: 14 more columns]

## Sheet: C57BL6 MEFs significant
			t-test Significant
Protein IDs	Protein names	Gene names	PPP	CAP	CAP0	CAP1	PPP + IFN	CAP + IFN	CAP0 + IFN	CAP1 + IFN
Q99N95;D3Z456;F6W7C7	39S ribosomal protein L3, mitochondrial	Mrpl3						+	+
E9PUU4;Q8BX17;F7CKD6	Gem-associated protein 5	Gemin5			+
E9PVC5;E9Q770		Eif4g1			+	+			+	+
E9PXF7;D3Z6F0		Gm14446					+	+	+
O35344;E9Q1R3	Importin subunit alpha-3	Kpna3				+			+	+
P62305;E9Q4F4;E9Q0W8	Small nuclear ribonucleoprotein E	Snrpe			+	+			+	+
Q9JHW4;F8WHS9	Selenocysteine-specific elongation factor	Eefsec	+				+
G3X8T2;Q0P678;Q0P678-2;Q99J70	Zinc finger CCCH domain-containing protein 18	Zc3h18			+	+			+	+
G3X8V7;Q99LB2	Dehydrogenase/reductase SDR family member 4	Dhrs4				+			+	+
G3X9Z4;F6UFZ5		Pcf11	+
G5E8B8;G5E8M2;P11276;G3X9J7	Fibronectin;Anastellin	Fn1			+
Q9JJT9;G5E8V8;F6RPD4	Phosphorylated adapter RNA export protein	Phax		+	+	+			+	+
F6SJ65;O35343;D3YTN1	Importin subunit alpha-4	Kpna4				+			+	+
O89023	Tripeptidyl-peptidase 1	Tpp1	+		+		+	+
P13864;P13864-2	DNA (cytosine-5)-methyltransferase 1	Dnmt1						+
P19426;P19426-2;G3UY39	Negative elongation factor E	Rdbp		+	+	+		+	+	+
P20152;E9PZV5;A2AKJ2;P31001;G3X981;P15331-2;G5E846;P15331;P15331-3;P08553;P46660;D3YZ35;P08551	Vimentin	Vim			+
P63163;P27048	Small nuclear ribonucleoprotein-associated protein N;Small nuclear ribonucleoprotein-associated protein B	Snrpn;Snrpb			+
P52293;Q641N9;A6PW68;A2A601;A2A600;A2A602;F2Z431	Importin subunit alpha-2;Importin subunit alpha	Kpna2		+	+	+		+	+	+
Q3UKW2;P62204;Q9D6P8;P20801	Calmodulin;Calmodulin-like protein 3	Calm1;Calml3			+
P62320	Small nuclear ribonucleoprotein Sm D3	Snrpd3			+
P62827;Q14AA6;Q61820	GTP-binding nuclear protein Ran	Ran					+
P63073	Eukaryotic translation initiation factor 4E	Eif4e			+	+				+
P97801;Q5PXT3;B8JJX7;D6RI18;Q5PXT4;Q5PXT5	Survival motor neuron protein	Smn1			+
Q3TW27;Q922L6	Negative elongation factor D	Th1l		+	+	+		+	+	+
Q3UYV9	Nuclear cap-binding protein subunit 1	Ncbp1		+	+	+		+	+	+
Q64282	Interferon-induced protein with tetratricopeptide repeats 1	Ifit1	+		+		+	+
Q6P6L6		Gemin4			+				+	+
Q6Q899;E9Q0T5;A2AP29;Q6Q899-3;Q6Q899-4	Probable ATP-dependent RNA helicase DDX58	Ddx58	+				+	+
Q6ZWQ9;Q3THE2;D3YV37;D3Z249	Myosin regulatory light chain 12B	Myl12a;Myl12b			+
Q7TPD0;Q7TPD0-2	Integrator complex subunit 3	Ints3			+
Q80SY5	Pre-mRNA-splicing factor 38B	Prpf38b							+	+
Q8BG30	Negative elongation factor A	Whsc2		+	+	+			+	+
Q8BHE1;E9PV19;B1AVP5;E9PZ44;E9QA54	Gem-associated protein 8	Gemin8;Gm5455			+					+
Q8BZR9;F7BT77;Q8BZR9-3;Q8BZR9-2	Uncharacterized protein C17orf85 homolog	1200014J11Rik		+	+	+		+	+	+
Q8C4Y3;F6SWS9;F6UFF7	Negative elongation factor B	Cobra1		+	+	+		+	+	+
Q8C7E9	Cleavage stimulation factor subunit 2 tau variant	Cstf2t							+	+
Q8CH02	SURP and G-patch domain-containing protein 1	Sugp1	+				+	+		+
Q8CI11;Q8CI11-2	Guanine nucleotide-binding protein-like 3	Gnl3	+	+	+		+
Q99LI9	Polyribonucleotide 5-hydroxyl-kinase Clp1	Clp1	+				+
Q99MR6;Q99MR6-2;Q99MR6-4;Q99MR6-3	Serrate RNA effector molecule homolog	Srrt		+	+	+		+	+	+
Q9CQ49;D3Z3D2	Nuclear cap-binding protein subunit 2	Ncbp2		+	+	+		+	+	+
Q9CQQ4	Gem-associated protein 2	Gemin2			+
Q9CWY4;D3Z684	Gem-associated protein 7	Gemin7			+
Q9D211	CDKN2AIP N-terminal-like protein	Cdkn2aipnl						+		+
Q9DAW9	Calponin-3	Cnn3					+	+	+
Q9DBC3;E0CXC2;D3Z491;G3UZ59	Cap-specific mRNA (nucleoside-2-O-)-methyltransferase 1	Ftsjd2		+				+
Q9EST3;Q9EST3-2;A8Y5K6;Q5NBZ4;Q5NBZ7	Eukaryotic translation initiation factor 4E transporter	Eif4enif1			+	+			+	+
Q9JJY4;E9Q381	Probable ATP-dependent RNA helicase DDX20	Ddx20			+
